# Supplementary material for: Chlorido{1-[(dimethylamino)methyl]ferrocenyl-κ2 C 2,N}(tri­phenyl­stibine-κSb)palladium(II)
Source: Acta Crystallogr Sect E Struct Rep Online. 2013 Jun 8;69(Pt 7):m372. doi: 10.1107/S1600536813015109 (PMC3772412; doi:10.1107/S1600536813015109)
Supplement: Supplementary file 1 [file e-69-0m372-sup1.cif]

##############################################################################
#                                                                            #
# This CIF contains the data in a paper accepted for publication in          #
# Acta Crystallographica Section E. It conforms to the requirements of       #
# Notes for Authors for Acta Crystallographica Section E, and has been       #
# peer reviewed under the auspices of the IUCr Commission on Journals.       #
#                                                                            #
# Full details of the Crystallographic Information File format               #
# are given in the paper "The Crystallographic Information File (CIF):       #
# a New Standard Archive File for Crystallography" by S. R. Hall, F. H.      #
# Allen and I. D. Brown [Acta Cryst. (1991), A47, 655-685].                  #
#                                                                            #
# The current version of the core CIF dictionary is obtainable from          #
# ftp://ftp.iucr.org/pub/cif_core.dic.                                       #
#                                                                            #
# Software is freely available for graphical display of the structure(s)     #
# in this CIF. For information consult the CIF software page                 #
# http://www.iucr.org/resources/cif/software.                                #
#                                                                            #
# This file may be used for bona fide research purposes within the           #
# scientific community so long as proper attribution is given to the journal # 
# article from which it was obtained.                                        #
#                                                                            #
##############################################################################
data_I
_audit_creation_method     SHELXL-2013
_chemical_name_systematic
;\
Chlorido{1-[(dimethylamino)methyl]ferrocenyl-\
\k^2^<i>C</i>^1^,<i>N</i>}(triphenylstibine-\k<i>Sb</i>)palladium(II)
;
_chemical_name_common     ?
_chemical_formula_moiety     'C31 H31 Cl Fe N Pd Sb'
_chemical_formula_sum     'C31 H31 Cl Fe N Pd Sb'
_chemical_formula_iupac     '[Fe Pd Cl (C5 H5) (C8 H11 N) (C18 H15 Sb)]'
_chemical_formula_weight     737.02
_chemical_melting_point     ?
_shelx_space_group_comment
;
The symmetry employed for this shelxl refinement is uniquely defined
by the following loop, which should always be used as a source of
symmetry information in preference to the above space-group names.
They are only intended as comments.
;
_space_group_crystal_system     monoclinic
_space_group_name_H-M_alt     'P 21/c'
_space_group_name_Hall     '-P 2ybc'
loop_
    _space_group_symop_operation_xyz
    'x, y, z'
    '-x, y+1/2, -z+1/2'
    '-x, -y, -z'
    'x, -y-1/2, z-1/2'
_cell_length_a     10.3138(6)
_cell_length_b     19.8865(12)
_cell_length_c     13.7584(9)
_cell_angle_alpha     90
_cell_angle_beta     92.9840(10)
_cell_angle_gamma     90
_cell_volume     2818.1(3)
_cell_formula_units_Z     4
_cell_measurement_reflns_used     5485
_cell_measurement_theta_min     2.23
_cell_measurement_theta_max     30.76
_cell_measurement_temperature     291(2)
_exptl_crystal_description     prism
_exptl_crystal_colour     red
_exptl_crystal_size_max     0.360
_exptl_crystal_size_mid     0.120
_exptl_crystal_size_min     0.100
_exptl_crystal_density_diffrn     1.737
_exptl_crystal_density_meas     .
_exptl_crystal_density_method     'not measured'
_exptl_crystal_F_000     1456
_exptl_absorpt_coefficient_mu     2.206
_exptl_absorpt_correction_type     analytical
_exptl_absorpt_process_details     '(<i>SADABS</i>; Bruker, 2007)'
_shelx_estimated_absorpt_T_min     0.504
_shelx_estimated_absorpt_T_max     0.810
_exptl_absorpt_correction_T_min     0.4899
_exptl_absorpt_correction_T_max     0.7973
_exptl_special_details     ?
_diffrn_ambient_temperature     291(2)
_diffrn_radiation_type     MoK\a
_diffrn_radiation_wavelength     0.71073
_diffrn_radiation_source     'fine-focus sealed tube'
_diffrn_radiation_monochromator     graphite
_diffrn_measurement_device_type     'Bruker SMART APEX CCD area-detector'
_diffrn_measurement_method     'omega scans'
_diffrn_detector_area_resol_mean     0.83
_diffrn_reflns_number     23494
_diffrn_reflns_av_R_equivalents     0.0479
_diffrn_reflns_theta_min     1.801
_diffrn_reflns_theta_max     25.350
_diffrn_reflns_theta_full     25.242
_diffrn_measured_fraction_theta_max     0.999
_diffrn_measured_fraction_theta_full     0.999
_diffrn_reflns_limit_h_min     -12
_diffrn_reflns_limit_h_max     12
_diffrn_reflns_limit_k_min     -23
_diffrn_reflns_limit_k_max     23
_diffrn_reflns_limit_l_min     -16
_diffrn_reflns_limit_l_max     16
_refine_special_details
;
Refinement of <i>F</i>^2^ against ALL reflections. The weighted <i>R</i>-factor
<i>wR</i> and goodness of fit <i>S</i> are based on <i>F</i>^2^, conventional
<i>R</i>-factors <i>R</i> are based on <i>F</i>, with <i>F</i> set to zero for
negative <i>F</i>^2^. The threshold expression of <i>F</i>^2^ >
\s(<i>F</i>^2^) is used only for calculating <i>R</i>-factors(gt) <i>etc</i>.
and is not relevant to the choice of reflections for refinement.
<i>R</i>-factors based on <i>F</i>^2^ are statistically about twice as large
as those based on <i>F</i>, and <i>R</i>- factors based on ALL data will be
even larger.
;
_reflns_number_total     5158
_reflns_number_gt     4107
_reflns_threshold_expression     'I > 2\s(I)'
_refine_ls_structure_factor_coef     Fsqd
_refine_ls_matrix_type     full
_refine_ls_R_factor_all     0.0434
_refine_ls_R_factor_gt     0.0321
_refine_ls_wR_factor_gt     0.0602
_refine_ls_wR_factor_ref     0.0625
_refine_ls_goodness_of_fit_ref     0.934
_refine_ls_restrained_S_all     0.934
_refine_ls_number_reflns     4963
_refine_ls_number_parameters     327
_refine_ls_number_restraints     0
_refine_ls_hydrogen_treatment     constr
_refine_ls_weighting_scheme     calc
_refine_ls_weighting_details
;
 w=1/[\s^2^(Fo^2^)+(0.0270P)^2^]
 where P=(Fo^2^+2Fc^2^)/3
;
_atom_sites_solution_hydrogens     geom
_atom_sites_solution_primary     ?
_atom_sites_solution_secondary     ?
_refine_ls_shift/su_max     0.002
_refine_ls_shift/su_mean     0.000
_refine_diff_density_max     0.765
_refine_diff_density_min     -0.311
_refine_ls_extinction_method     none
_refine_ls_extinction_coef     ?
loop_
    _atom_type_symbol
    _atom_type_description
    _atom_type_scat_dispersion_real
    _atom_type_scat_dispersion_imag
    _atom_type_scat_source
    'C' 'C' 0.0033 0.0016
                         'International Tables Vol C Tables 4.2.6.8 and 6.1.1.4'
    'H' 'H' 0.0000 0.0000
                         'International Tables Vol C Tables 4.2.6.8 and 6.1.1.4'
    'N' 'N' 0.0061 0.0033
                         'International Tables Vol C Tables 4.2.6.8 and 6.1.1.4'
    'Cl' 'Cl' 0.1484 0.1585
                         'International Tables Vol C Tables 4.2.6.8 and 6.1.1.4'
    'Fe' 'Fe' 0.3463 0.8444
                         'International Tables Vol C Tables 4.2.6.8 and 6.1.1.4'
    'Pd' 'Pd' -0.9988 1.0072
                         'International Tables Vol C Tables 4.2.6.8 and 6.1.1.4'
    'Sb' 'Sb' -0.5866 1.5461
                         'International Tables Vol C Tables 4.2.6.8 and 6.1.1.4'
_computing_data_collection     'SMART  (Bruker, 2007)'
_computing_cell_refinement     'SAINT  (Bruker, 2007)'
_computing_data_reduction     'SAINT  (Bruker, 2007)'
_computing_structure_solution     'SHELXTL (Sheldrick, 2008)'
_computing_structure_refinement     'SHELXTL (Sheldrick, 2008)'
_computing_molecular_graphics     'SHELXTL (Sheldrick, 2008)'
_computing_publication_material     'SHELXTL (Sheldrick, 2008)'
loop_
    _atom_site_type_symbol
    _atom_site_label
    _atom_site_fract_x
    _atom_site_fract_y
    _atom_site_fract_z
    _atom_site_U_iso_or_equiv
    _atom_site_adp_type
    _atom_site_calc_flag
    _atom_site_occupancy
    _atom_site_disorder_assembly
    _atom_site_disorder_group
    Sb Sb1 0.76605(2) 0.06765(2) 0.80847(2) 0.03930(8) Uani d 1 . .
    Pd Pd1 0.63076(3) 0.12392(2) 0.67766(2) 0.03893(9) Uani d 1 . .
    Fe Fe1 0.83892(6) 0.11299(3) 0.48685(4) 0.04535(15) Uani d 1 . .
    Cl Cl1 0.55085(11) 0.20492(5) 0.78865(8) 0.0617(3) Uani d 1 . .
    N N1 0.5010(3) 0.15681(15) 0.5573(2) 0.0436(8) Uani d 1 . .
    C C1 0.7077(4) 0.06914(18) 0.5758(3) 0.0404(9) Uani d 1 . .
    C C2 0.6501(4) 0.08030(19) 0.4804(3) 0.0468(10) Uani d 1 . .
    C C3 0.7239(4) 0.0457(2) 0.4126(3) 0.0539(11) Uani d 1 . .
    H H3 0.7062 0.0447 0.3419 0.065 Uiso calc 1 . .
    C C4 0.8258(4) 0.01262(19) 0.4639(3) 0.0525(11) Uani d 1 . .
    H H4 0.8918 -0.0156 0.4353 0.063 Uiso calc 1 . .
    C C5 0.8176(4) 0.02703(18) 0.5641(3) 0.0442(10) Uani d 1 . .
    H H5 0.8773 0.0107 0.6166 0.053 Uiso calc 1 . .
    C C6 0.8900(5) 0.2057(2) 0.5419(4) 0.0734(14) Uani d 1 . .
    H H6 0.8525 0.2275 0.5978 0.088 Uiso calc 1 . .
    C C7 0.8440(5) 0.2115(2) 0.4449(4) 0.0740(15) Uani d 1 . .
    H H7 0.7699 0.2386 0.4204 0.089 Uiso calc 1 . .
    C C8 0.9262(5) 0.1721(2) 0.3882(3) 0.0718(14) Uani d 1 . .
    H H8 0.9191 0.1669 0.3173 0.086 Uiso calc 1 . .
    C C9 1.0205(4) 0.1429(2) 0.4515(4) 0.0644(13) Uani d 1 . .
    H H9 1.0911 0.1133 0.4329 0.077 Uiso calc 1 . .
    C C10 0.9961(5) 0.1630(2) 0.5460(4) 0.0690(13) Uani d 1 . .
    H H10 1.0469 0.1499 0.6052 0.083 Uiso calc 1 . .
    C C11 0.5280(4) 0.1194(2) 0.4671(3) 0.0677(13) Uani d 1 . .
    H H11A 0.4564 0.0892 0.4506 0.081 Uiso calc 1 . .
    H H11B 0.5352 0.1509 0.4138 0.081 Uiso calc 1 . .
    C C12 0.5130(5) 0.2297(2) 0.5424(3) 0.0702(13) Uani d 1 . .
    H H12A 0.5993 0.2400 0.5240 0.105 Uiso calc 1 . .
    H H12B 0.4962 0.2528 0.6017 0.105 Uiso calc 1 . .
    H H12C 0.4514 0.2438 0.4918 0.105 Uiso calc 1 . .
    C C13 0.3667(4) 0.1431(3) 0.5849(4) 0.0756(14) Uani d 1 . .
    H H13A 0.3515 0.1652 0.6452 0.113 Uiso calc 1 . .
    H H13B 0.3550 0.0955 0.5924 0.113 Uiso calc 1 . .
    H H13C 0.3064 0.1596 0.5350 0.113 Uiso calc 1 . .
    C C14 0.7714(4) -0.03917(18) 0.8157(3) 0.0402(9) Uani d 1 . .
    C C15 0.8309(4) -0.0706(2) 0.8955(3) 0.0578(12) Uani d 1 . .
    H H15 0.8687 -0.0448 0.9457 0.069 Uiso calc 1 . .
    C C16 0.8350(5) -0.1400(2) 0.9019(3) 0.0670(13) Uani d 1 . .
    H H16 0.8766 -0.1608 0.9554 0.080 Uiso calc 1 . .
    C C17 0.7766(4) -0.1780(2) 0.8279(3) 0.0637(13) Uani d 1 . .
    H H17 0.7804 -0.2247 0.8311 0.076 Uiso calc 1 . .
    C C18 0.7138(4) -0.1479(2) 0.7506(3) 0.0611(12) Uani d 1 . .
    H H18 0.6717 -0.1739 0.7024 0.073 Uiso calc 1 . .
    C C19 0.7122(4) -0.07832(19) 0.7435(3) 0.0498(10) Uani d 1 . .
    H H19 0.6709 -0.0579 0.6895 0.060 Uiso calc 1 . .
    C C20 0.7170(4) 0.08795(19) 0.9533(3) 0.0446(10) Uani d 1 . .
    C C21 0.8071(4) 0.1086(2) 1.0237(3) 0.0597(12) Uani d 1 . .
    H H21 0.8938 0.1127 1.0092 0.072 Uiso calc 1 . .
    C C22 0.7691(7) 0.1234(2) 1.1168(3) 0.0816(16) Uani d 1 . .
    H H22 0.8306 0.1384 1.1637 0.098 Uiso calc 1 . .
    C C23 0.6431(7) 0.1163(3) 1.1405(4) 0.0837(18) Uani d 1 . .
    H H23 0.6187 0.1259 1.2031 0.100 Uiso calc 1 . .
    C C24 0.5537(6) 0.0950(3) 1.0711(4) 0.0837(16) Uani d 1 . .
    H H24 0.4677 0.0896 1.0868 0.100 Uiso calc 1 . .
    C C25 0.5888(4) 0.0814(2) 0.9785(3) 0.0634(12) Uani d 1 . .
    H H25 0.5260 0.0675 0.9318 0.076 Uiso calc 1 . .
    C C26 0.9668(4) 0.09096(19) 0.8159(3) 0.0405(9) Uani d 1 . .
    C C27 1.0016(4) 0.1584(2) 0.8228(3) 0.0579(11) Uani d 1 . .
    H H27 0.9374 0.1913 0.8220 0.069 Uiso calc 1 . .
    C C28 1.1312(5) 0.1770(2) 0.8310(3) 0.0716(14) Uani d 1 . .
    H H28 1.1536 0.2222 0.8363 0.086 Uiso calc 1 . .
    C C29 1.2254(5) 0.1295(3) 0.8311(3) 0.0741(14) Uani d 1 . .
    H H29 1.3123 0.1422 0.8366 0.089 Uiso calc 1 . .
    C C30 1.1933(4) 0.0630(3) 0.8233(4) 0.0746(14) Uani d 1 . .
    H H30 1.2584 0.0306 0.8236 0.090 Uiso calc 1 . .
    C C31 1.0645(4) 0.0436(2) 0.8149(3) 0.0592(12) Uani d 1 . .
    H H31 1.0435 -0.0017 0.8086 0.071 Uiso calc 1 . .
loop_
    _atom_site_aniso_label
    _atom_site_aniso_U_11
    _atom_site_aniso_U_22
    _atom_site_aniso_U_33
    _atom_site_aniso_U_12
    _atom_site_aniso_U_13
    _atom_site_aniso_U_23
    Sb1 0.03905(15) 0.04112(15) 0.03734(15) 0.00225(12) -0.00182(11)
                                                                    -0.00163(12)
    Pd1 0.03648(17) 0.04065(17) 0.03923(17) 0.00368(14) -0.00218(13)
                                                                    -0.00211(14)
    Fe1 0.0529(4) 0.0395(3) 0.0439(3) 0.0023(3) 0.0053(3) 0.0017(3)
    Cl1 0.0681(7) 0.0604(7) 0.0565(7) 0.0136(6) 0.0026(6) -0.0131(5)
    N1 0.0372(18) 0.0446(19) 0.048(2) 0.0038(15) -0.0076(15) 0.0045(16)
    C1 0.044(2) 0.040(2) 0.038(2) -0.0006(18) 0.0023(18) -0.0011(18)
    C2 0.052(3) 0.042(2) 0.045(2) 0.002(2) -0.008(2) -0.0012(19)
    C3 0.070(3) 0.050(3) 0.042(2) -0.003(2) -0.004(2) -0.011(2)
    C4 0.063(3) 0.036(2) 0.059(3) 0.007(2) 0.013(2) -0.001(2)
    C5 0.051(2) 0.037(2) 0.045(2) 0.0072(19) 0.0011(19) 0.0036(18)
    C6 0.084(4) 0.047(3) 0.092(4) -0.013(3) 0.026(3) -0.011(3)
    C7 0.067(3) 0.044(3) 0.112(5) 0.000(2) 0.014(3) 0.027(3)
    C8 0.094(4) 0.067(3) 0.055(3) -0.019(3) 0.010(3) 0.019(3)
    C9 0.059(3) 0.056(3) 0.080(4) -0.004(2) 0.021(3) 0.005(3)
    C10 0.070(3) 0.063(3) 0.075(4) -0.018(3) 0.004(3) -0.004(3)
    C11 0.063(3) 0.084(3) 0.054(3) 0.018(3) -0.017(2) -0.014(3)
    C12 0.084(4) 0.059(3) 0.067(3) 0.003(3) -0.006(3) 0.016(2)
    C13 0.040(3) 0.098(4) 0.088(4) -0.007(3) -0.011(2) 0.006(3)
    C14 0.042(2) 0.041(2) 0.038(2) -0.0042(19) 0.0008(18) 0.0003(18)
    C15 0.069(3) 0.050(3) 0.053(3) -0.006(2) -0.017(2) 0.000(2)
    C16 0.079(3) 0.055(3) 0.064(3) -0.003(3) -0.019(3) 0.017(2)
    C17 0.078(3) 0.041(2) 0.073(3) -0.003(2) 0.011(3) 0.006(2)
    C18 0.080(3) 0.047(3) 0.055(3) -0.008(2) -0.007(2) -0.005(2)
    C19 0.059(3) 0.050(3) 0.040(2) -0.007(2) -0.005(2) 0.004(2)
    C20 0.052(3) 0.040(2) 0.042(2) 0.007(2) 0.001(2) -0.0006(18)
    C21 0.062(3) 0.069(3) 0.048(3) 0.000(2) -0.002(2) 0.001(2)
    C22 0.129(5) 0.073(4) 0.041(3) 0.006(4) -0.015(3) -0.006(3)
    C23 0.131(6) 0.072(4) 0.050(3) 0.031(4) 0.024(4) 0.011(3)
    C24 0.090(4) 0.082(4) 0.083(4) 0.017(3) 0.044(4) 0.013(3)
    C25 0.057(3) 0.073(3) 0.061(3) 0.002(2) 0.006(2) 0.001(2)
    C26 0.042(2) 0.046(2) 0.033(2) -0.005(2) 0.0040(17) 0.0003(18)
    C27 0.059(3) 0.050(3) 0.065(3) -0.002(2) 0.008(2) 0.000(2)
    C28 0.075(4) 0.060(3) 0.080(4) -0.029(3) 0.006(3) 0.002(3)
    C29 0.052(3) 0.106(4) 0.065(3) -0.021(3) 0.008(2) -0.001(3)
    C30 0.044(3) 0.086(4) 0.094(4) 0.010(3) 0.005(3) -0.006(3)
    C31 0.050(3) 0.053(3) 0.074(3) 0.000(2) 0.002(2) -0.003(2)
_geom_special_details
;
All e.s.d.'s (except the e.s.d. in the dihedral angle between two l.s. planes)
are estimated using the full covariance matrix. The cell e.s.d.'s are taken
into account individually in the estimation of e.s.d.'s in distances, angles
and torsion angles; correlations between e.s.d.'s in cell parameters are only
used when they are defined by crystal symmetry. An approximate (isotropic)
treatment of cell e.s.d.'s is used for estimating e.s.d.'s involving l.s.
planes.
;
loop_
    _geom_bond_atom_site_label_1
    _geom_bond_atom_site_label_2
    _geom_bond_site_symmetry_2
    _geom_bond_distance
    _geom_bond_publ_flag
    Sb1 C14 . 2.127(4) y
    Sb1 C20 . 2.120(4) y
    Sb1 C26 . 2.119(4) y
    Sb1 Pd1 . 2.4853(4) y
    Pd1 C1 . 1.973(4) y
    Pd1 Cl1 . 2.3952(10) y
    Pd1 N1 . 2.174(3) y
    Fe1 C4 . 2.024(4) ?
    Fe1 C3 . 2.029(4) ?
    Fe1 C5 . 2.031(4) ?
    Fe1 C10 . 2.035(5) ?
    Fe1 C8 . 2.040(4) ?
    Fe1 C7 . 2.044(4) ?
    Fe1 C9 . 2.048(4) ?
    Fe1 C2 . 2.051(4) ?
    Fe1 C6 . 2.051(4) ?
    Fe1 C1 . 2.065(4) ?
    N1 C12 . 1.470(5) ?
    N1 C13 . 1.481(5) ?
    N1 C11 . 1.485(5) ?
    C1 C5 . 1.426(5) ?
    C1 C2 . 1.429(5) ?
    C2 C3 . 1.413(5) ?
    C2 C11 . 1.484(5) ?
    C3 C4 . 1.400(5) ?
    C3 H3 . 0.9800 ?
    C4 C5 . 1.414(5) ?
    C4 H4 . 0.9800 ?
    C5 H5 . 0.9800 ?
    C6 C10 . 1.384(6) ?
    C6 C7 . 1.398(7) ?
    C6 H6 . 0.9800 ?
    C7 C8 . 1.418(6) ?
    C7 H7 . 0.9800 ?
    C8 C9 . 1.398(6) ?
    C8 H8 . 0.9800 ?
    C9 C10 . 1.395(6) ?
    C9 H9 . 0.9800 ?
    C10 H10 . 0.9800 ?
    C11 H11A . 0.9700 ?
    C11 H11B . 0.9700 ?
    C12 H12A . 0.9600 ?
    C12 H12B . 0.9600 ?
    C12 H12C . 0.9600 ?
    C13 H13A . 0.9600 ?
    C13 H13B . 0.9600 ?
    C13 H13C . 0.9600 ?
    C14 C15 . 1.378(5) ?
    C14 C19 . 1.380(5) ?
    C15 C16 . 1.383(6) ?
    C15 H15 . 0.9300 ?
    C16 C17 . 1.380(6) ?
    C16 H16 . 0.9300 ?
    C17 C18 . 1.356(6) ?
    C17 H17 . 0.9300 ?
    C18 C19 . 1.387(5) ?
    C18 H18 . 0.9300 ?
    C19 H19 . 0.9300 ?
    C20 C21 . 1.370(5) ?
    C20 C25 . 1.391(6) ?
    C21 C22 . 1.391(6) ?
    C21 H21 . 0.9300 ?
    C22 C23 . 1.363(7) ?
    C22 H22 . 0.9300 ?
    C23 C24 . 1.360(7) ?
    C23 H23 . 0.9300 ?
    C24 C25 . 1.370(6) ?
    C24 H24 . 0.9300 ?
    C25 H25 . 0.9300 ?
    C26 C31 . 1.380(5) ?
    C26 C27 . 1.391(5) ?
    C27 C28 . 1.385(6) ?
    C27 H27 . 0.9300 ?
    C28 C29 . 1.356(6) ?
    C28 H28 . 0.9300 ?
    C29 C30 . 1.366(6) ?
    C29 H29 . 0.9300 ?
    C30 C31 . 1.382(6) ?
    C30 H30 . 0.9300 ?
    C31 H31 . 0.9300 ?
loop_
    _geom_angle_atom_site_label_1
    _geom_angle_atom_site_label_2
    _geom_angle_atom_site_label_3
    _geom_angle_site_symmetry_1
    _geom_angle_site_symmetry_3
    _geom_angle
    _geom_angle_publ_flag
    C26 Sb1 C20 . . 101.15(15) ?
    C26 Sb1 C14 . . 101.14(14) ?
    C20 Sb1 C14 . . 98.81(14) ?
    C26 Sb1 Pd1 . . 116.53(10) ?
    C20 Sb1 Pd1 . . 116.27(10) ?
    C14 Sb1 Pd1 . . 119.72(10) ?
    C1 Pd1 N1 . . 83.09(14) ?
    C1 Pd1 Cl1 . . 171.20(11) ?
    N1 Pd1 Cl1 . . 93.71(9) ?
    C1 Pd1 Sb1 . . 91.96(11) ?
    N1 Pd1 Sb1 . . 170.67(8) ?
    Cl1 Pd1 Sb1 . . 92.29(3) ?
    C4 Fe1 C3 . . 40.42(15) ?
    C4 Fe1 C5 . . 40.83(14) ?
    C3 Fe1 C5 . . 68.41(16) ?
    C4 Fe1 C10 . . 126.1(2) ?
    C3 Fe1 C10 . . 163.0(2) ?
    C5 Fe1 C10 . . 107.91(18) ?
    C4 Fe1 C8 . . 119.50(19) ?
    C3 Fe1 C8 . . 108.15(18) ?
    C5 Fe1 C8 . . 153.73(19) ?
    C10 Fe1 C8 . . 67.3(2) ?
    C4 Fe1 C7 . . 154.6(2) ?
    C3 Fe1 C7 . . 120.8(2) ?
    C5 Fe1 C7 . . 163.7(2) ?
    C10 Fe1 C7 . . 67.2(2) ?
    C8 Fe1 C7 . . 40.63(18) ?
    C4 Fe1 C9 . . 107.67(17) ?
    C3 Fe1 C9 . . 126.17(18) ?
    C5 Fe1 C9 . . 119.59(18) ?
    C10 Fe1 C9 . . 39.96(17) ?
    C8 Fe1 C9 . . 40.01(18) ?
    C7 Fe1 C9 . . 67.51(19) ?
    C4 Fe1 C2 . . 67.99(16) ?
    C3 Fe1 C2 . . 40.53(15) ?
    C5 Fe1 C2 . . 68.11(15) ?
    C10 Fe1 C2 . . 155.11(18) ?
    C8 Fe1 C2 . . 127.22(19) ?
    C7 Fe1 C2 . . 109.27(18) ?
    C9 Fe1 C2 . . 163.79(19) ?
    C4 Fe1 C6 . . 163.2(2) ?
    C3 Fe1 C6 . . 155.6(2) ?
    C5 Fe1 C6 . . 126.6(2) ?
    C10 Fe1 C6 . . 39.61(18) ?
    C8 Fe1 C6 . . 67.3(2) ?
    C7 Fe1 C6 . . 39.92(19) ?
    C9 Fe1 C6 . . 66.82(19) ?
    C2 Fe1 C6 . . 121.72(19) ?
    C4 Fe1 C1 . . 68.63(15) ?
    C3 Fe1 C1 . . 68.64(16) ?
    C5 Fe1 C1 . . 40.73(14) ?
    C10 Fe1 C1 . . 120.16(17) ?
    C8 Fe1 C1 . . 164.44(19) ?
    C7 Fe1 C1 . . 126.83(18) ?
    C9 Fe1 C1 . . 154.07(18) ?
    C2 Fe1 C1 . . 40.64(14) ?
    C6 Fe1 C1 . . 108.92(17) ?
    C12 N1 C13 . . 107.7(3) ?
    C12 N1 C11 . . 110.8(3) ?
    C13 N1 C11 . . 109.9(3) ?
    C12 N1 Pd1 . . 110.5(2) ?
    C13 N1 Pd1 . . 107.2(2) ?
    C11 N1 Pd1 . . 110.6(2) ?
    C5 C1 C2 . . 106.4(3) ?
    C5 C1 Pd1 . . 139.1(3) ?
    C2 C1 Pd1 . . 113.8(3) ?
    C5 C1 Fe1 . . 68.3(2) ?
    C2 C1 Fe1 . . 69.1(2) ?
    Pd1 C1 Fe1 . . 119.20(17) ?
    C3 C2 C1 . . 108.6(3) ?
    C3 C2 C11 . . 131.0(4) ?
    C1 C2 C11 . . 120.3(4) ?
    C3 C2 Fe1 . . 68.9(2) ?
    C1 C2 Fe1 . . 70.2(2) ?
    C11 C2 Fe1 . . 129.6(3) ?
    C4 C3 C2 . . 108.2(4) ?
    C4 C3 Fe1 . . 69.6(2) ?
    C2 C3 Fe1 . . 70.6(2) ?
    C4 C3 H3 . . 125.9 ?
    C2 C3 H3 . . 125.9 ?
    Fe1 C3 H3 . . 125.9 ?
    C3 C4 C5 . . 108.3(4) ?
    C3 C4 Fe1 . . 70.0(2) ?
    C5 C4 Fe1 . . 69.8(2) ?
    C3 C4 H4 . . 125.8 ?
    C5 C4 H4 . . 125.8 ?
    Fe1 C4 H4 . . 125.8 ?
    C4 C5 C1 . . 108.5(3) ?
    C4 C5 Fe1 . . 69.3(2) ?
    C1 C5 Fe1 . . 70.9(2) ?
    C4 C5 H5 . . 125.7 ?
    C1 C5 H5 . . 125.7 ?
    Fe1 C5 H5 . . 125.7 ?
    C10 C6 C7 . . 108.5(5) ?
    C10 C6 Fe1 . . 69.5(3) ?
    C7 C6 Fe1 . . 69.8(3) ?
    C10 C6 H6 . . 125.7 ?
    C7 C6 H6 . . 125.7 ?
    Fe1 C6 H6 . . 125.7 ?
    C6 C7 C8 . . 107.3(5) ?
    C6 C7 Fe1 . . 70.3(3) ?
    C8 C7 Fe1 . . 69.5(2) ?
    C6 C7 H7 . . 126.4 ?
    C8 C7 H7 . . 126.4 ?
    Fe1 C7 H7 . . 126.4 ?
    C9 C8 C7 . . 107.7(4) ?
    C9 C8 Fe1 . . 70.3(3) ?
    C7 C8 Fe1 . . 69.9(3) ?
    C9 C8 H8 . . 126.2 ?
    C7 C8 H8 . . 126.2 ?
    Fe1 C8 H8 . . 126.2 ?
    C10 C9 C8 . . 107.9(4) ?
    C10 C9 Fe1 . . 69.5(3) ?
    C8 C9 Fe1 . . 69.7(3) ?
    C10 C9 H9 . . 126.0 ?
    C8 C9 H9 . . 126.0 ?
    Fe1 C9 H9 . . 126.0 ?
    C6 C10 C9 . . 108.6(5) ?
    C6 C10 Fe1 . . 70.8(3) ?
    C9 C10 Fe1 . . 70.5(3) ?
    C6 C10 H10 . . 125.7 ?
    C9 C10 H10 . . 125.7 ?
    Fe1 C10 H10 . . 125.7 ?
    C2 C11 N1 . . 110.7(3) ?
    C2 C11 H11A . . 109.5 ?
    N1 C11 H11A . . 109.5 ?
    C2 C11 H11B . . 109.5 ?
    N1 C11 H11B . . 109.5 ?
    H11A C11 H11B . . 108.1 ?
    N1 C12 H12A . . 109.5 ?
    N1 C12 H12B . . 109.5 ?
    H12A C12 H12B . . 109.5 ?
    N1 C12 H12C . . 109.5 ?
    H12A C12 H12C . . 109.5 ?
    H12B C12 H12C . . 109.5 ?
    N1 C13 H13A . . 109.5 ?
    N1 C13 H13B . . 109.5 ?
    H13A C13 H13B . . 109.5 ?
    N1 C13 H13C . . 109.5 ?
    H13A C13 H13C . . 109.5 ?
    H13B C13 H13C . . 109.5 ?
    C15 C14 C19 . . 118.7(4) ?
    C15 C14 Sb1 . . 119.9(3) ?
    C19 C14 Sb1 . . 121.4(3) ?
    C14 C15 C16 . . 120.9(4) ?
    C14 C15 H15 . . 119.5 ?
    C16 C15 H15 . . 119.5 ?
    C17 C16 C15 . . 119.2(4) ?
    C17 C16 H16 . . 120.4 ?
    C15 C16 H16 . . 120.4 ?
    C18 C17 C16 . . 120.6(4) ?
    C18 C17 H17 . . 119.7 ?
    C16 C17 H17 . . 119.7 ?
    C17 C18 C19 . . 119.9(4) ?
    C17 C18 H18 . . 120.0 ?
    C19 C18 H18 . . 120.0 ?
    C14 C19 C18 . . 120.6(4) ?
    C14 C19 H19 . . 119.7 ?
    C18 C19 H19 . . 119.7 ?
    C21 C20 C25 . . 118.0(4) ?
    C21 C20 Sb1 . . 122.4(3) ?
    C25 C20 Sb1 . . 119.5(3) ?
    C20 C21 C22 . . 120.2(5) ?
    C20 C21 H21 . . 119.9 ?
    C22 C21 H21 . . 119.9 ?
    C23 C22 C21 . . 121.0(5) ?
    C23 C22 H22 . . 119.5 ?
    C21 C22 H22 . . 119.5 ?
    C24 C23 C22 . . 119.0(5) ?
    C24 C23 H23 . . 120.5 ?
    C22 C23 H23 . . 120.5 ?
    C23 C24 C25 . . 120.8(5) ?
    C23 C24 H24 . . 119.6 ?
    C25 C24 H24 . . 119.6 ?
    C24 C25 C20 . . 120.9(5) ?
    C24 C25 H25 . . 119.5 ?
    C20 C25 H25 . . 119.5 ?
    C31 C26 C27 . . 118.2(4) ?
    C31 C26 Sb1 . . 124.2(3) ?
    C27 C26 Sb1 . . 117.5(3) ?
    C28 C27 C26 . . 120.5(4) ?
    C28 C27 H27 . . 119.8 ?
    C26 C27 H27 . . 119.8 ?
    C29 C28 C27 . . 120.2(4) ?
    C29 C28 H28 . . 119.9 ?
    C27 C28 H28 . . 119.9 ?
    C28 C29 C30 . . 120.3(5) ?
    C28 C29 H29 . . 119.9 ?
    C30 C29 H29 . . 119.9 ?
    C29 C30 C31 . . 120.3(5) ?
    C29 C30 H30 . . 119.9 ?
    C31 C30 H30 . . 119.9 ?
    C26 C31 C30 . . 120.6(4) ?
    C26 C31 H31 . . 119.7 ?
    C30 C31 H31 . . 119.7 ?
loop_
    _geom_torsion_atom_site_label_1
    _geom_torsion_atom_site_label_2
    _geom_torsion_atom_site_label_3
    _geom_torsion_atom_site_label_4
    _geom_torsion_site_symmetry_1
    _geom_torsion_site_symmetry_2
    _geom_torsion_site_symmetry_3
    _geom_torsion_site_symmetry_4
    _geom_torsion
    _geom_torsion_publ_flag
    C5 C1 C2 C3 . . . . -0.1(4) ?
    Pd1 C1 C2 C3 . . . . 172.1(3) ?
    Fe1 C1 C2 C3 . . . . 58.4(3) ?
    C5 C1 C2 C11 . . . . 176.5(4) ?
    Pd1 C1 C2 C11 . . . . -11.3(5) ?
    Fe1 C1 C2 C11 . . . . -125.0(4) ?
    C5 C1 C2 Fe1 . . . . -58.4(2) ?
    Pd1 C1 C2 Fe1 . . . . 113.7(2) ?
    C1 C2 C3 C4 . . . . 0.5(5) ?
    C11 C2 C3 C4 . . . . -175.6(4) ?
    Fe1 C2 C3 C4 . . . . 59.7(3) ?
    C1 C2 C3 Fe1 . . . . -59.2(3) ?
    C11 C2 C3 Fe1 . . . . 124.7(5) ?
    C2 C3 C4 C5 . . . . -0.8(5) ?
    Fe1 C3 C4 C5 . . . . 59.5(3) ?
    C2 C3 C4 Fe1 . . . . -60.3(3) ?
    C3 C4 C5 C1 . . . . 0.8(4) ?
    Fe1 C4 C5 C1 . . . . 60.3(3) ?
    C3 C4 C5 Fe1 . . . . -59.6(3) ?
    C2 C1 C5 C4 . . . . -0.4(4) ?
    Pd1 C1 C5 C4 . . . . -169.4(3) ?
    Fe1 C1 C5 C4 . . . . -59.4(3) ?
    C2 C1 C5 Fe1 . . . . 58.9(3) ?
    Pd1 C1 C5 Fe1 . . . . -110.1(4) ?
    C10 C6 C7 C8 . . . . -1.1(5) ?
    Fe1 C6 C7 C8 . . . . -60.0(3) ?
    C10 C6 C7 Fe1 . . . . 58.9(3) ?
    C6 C7 C8 C9 . . . . 0.1(5) ?
    Fe1 C7 C8 C9 . . . . -60.4(3) ?
    C6 C7 C8 Fe1 . . . . 60.5(3) ?
    C7 C8 C9 C10 . . . . 0.9(5) ?
    Fe1 C8 C9 C10 . . . . -59.2(3) ?
    C7 C8 C9 Fe1 . . . . 60.1(3) ?
    C7 C6 C10 C9 . . . . 1.7(5) ?
    Fe1 C6 C10 C9 . . . . 60.7(3) ?
    C7 C6 C10 Fe1 . . . . -59.0(3) ?
    C8 C9 C10 C6 . . . . -1.6(5) ?
    Fe1 C9 C10 C6 . . . . -60.9(3) ?
    C8 C9 C10 Fe1 . . . . 59.3(3) ?
    C3 C2 C11 N1 . . . . -169.5(4) ?
    C1 C2 C11 N1 . . . . 14.8(6) ?
    Fe1 C2 C11 N1 . . . . -73.8(5) ?
    C12 N1 C11 C2 . . . . 112.3(4) ?
    C13 N1 C11 C2 . . . . -128.8(4) ?
    Pd1 N1 C11 C2 . . . . -10.6(4) ?
    C19 C14 C15 C16 . . . . 2.1(6) ?
    Sb1 C14 C15 C16 . . . . 179.7(3) ?
    C14 C15 C16 C17 . . . . -1.1(7) ?
    C15 C16 C17 C18 . . . . -1.2(7) ?
    C16 C17 C18 C19 . . . . 2.6(7) ?
    C15 C14 C19 C18 . . . . -0.7(6) ?
    Sb1 C14 C19 C18 . . . . -178.3(3) ?
    C17 C18 C19 C14 . . . . -1.6(7) ?
    C25 C20 C21 C22 . . . . -1.1(6) ?
    Sb1 C20 C21 C22 . . . . 177.9(3) ?
    C20 C21 C22 C23 . . . . 1.5(7) ?
    C21 C22 C23 C24 . . . . -0.6(8) ?
    C22 C23 C24 C25 . . . . -0.6(8) ?
    C23 C24 C25 C20 . . . . 1.0(8) ?
    C21 C20 C25 C24 . . . . -0.2(7) ?
    Sb1 C20 C25 C24 . . . . -179.1(4) ?
    C31 C26 C27 C28 . . . . -1.6(6) ?
    Sb1 C26 C27 C28 . . . . 178.0(3) ?
    C26 C27 C28 C29 . . . . 0.8(7) ?
    C27 C28 C29 C30 . . . . 0.0(8) ?
    C28 C29 C30 C31 . . . . 0.1(8) ?
    C27 C26 C31 C30 . . . . 1.7(6) ?
    Sb1 C26 C31 C30 . . . . -177.8(3) ?
    C29 C30 C31 C26 . . . . -1.0(7) ?
_shelx_hkl_checksum     9621
_shelx_hkl_file
;
   0   0  -1    0.10    0.13
   0   0   1    0.07    0.12
   0   0  -2   15.96    1.00
   0   0   2   15.62    0.73
   0   0   2   15.42    0.93
   0   0  -3    0.43    0.47
   0   0   3    0.58    0.29
   0   0   3    0.35    0.45
   0   0  -4   69.90    2.94
   0   0   4   68.17    2.16
   0   0   4   65.15    2.66
   0   0  -5    0.27    0.56
   0   0   5    0.44    0.40
   0   0   5   -0.12    0.49
   0   0  -6  702.21   11.43
   0   0   6  731.55    8.86
   0   0   6  704.27   10.63
   0   0  -7    0.35    0.78
   0   0   7    0.54    0.58
   0   0   7   -0.26    0.58
   0   0  -8  601.56   12.37
   0   0   8  635.19    9.60
   0   0   8  603.65   11.42
   0   0  -9    0.26    0.92
   0   0   9    0.29    0.78
   0   0   9    1.16    1.08
   0   0 -10  134.59    6.76
   0   0  10  139.56    5.19
   0   0  10  128.73    6.02
   0   0 -11    0.01    1.17
   0   0  11   -0.10    0.91
   0   0  11    0.59    1.03
   0   0 -12    7.54    2.59
   0   0  12    7.72    1.92
   0   0 -13    0.31    1.24
   0   0  13   -0.05    1.06
   0   0 -14   50.11    5.18
   0   0  14   54.46    4.87
   0   0 -15    0.35    1.53
   0   0  15    0.82    1.59
   0   0 -16   31.35    4.48
   0   0  16   33.42    4.33
   0  -1  -1   70.07    1.57
   0  -1   1   74.78    1.54
   0   1  -1   70.05    1.52
   0   1  -1   78.81    1.73
   0   1   1   75.41    1.74
   0  -1  -2   12.95    0.93
   0  -1   2   11.37    0.79
   0   1  -2   11.00    0.73
   0   1  -2   12.79    0.94
   0   1   2   12.93    0.69
   0   1   2   13.49    0.95
   0  -1  -3  895.78    9.25
   0  -1   3  934.86    8.80
   0   1  -3  907.97    8.11
   0   1  -3  953.41    9.73
   0   1   3  998.68    9.03
   0   1   3  917.21    9.30
   0  -1  -4   62.53    2.81
   0  -1   4   65.37    2.26
   0  -1   4   66.40    2.61
   0   1  -4   62.02    2.80
   0   1   4   69.49    2.14
   0   1   4   64.78    2.76
   0  -1  -5   77.15    3.45
   0  -1   5   79.44    2.77
   0  -1   5   81.00    3.22
   0   1  -5   78.65    3.54
   0   1   5   86.06    2.69
   0   1   5   79.57    3.38
   0  -1  -6   75.06    3.79
   0  -1   6   72.77    2.89
   0  -1   6   76.42    3.46
   0   1  -6   74.22    3.80
   0   1   6   80.75    2.90
   0   1   6   74.91    3.57
   0  -1  -7   50.92    3.44
   0  -1   7   57.29    2.80
   0  -1   7   51.42    3.14
   0   1  -7   49.48    3.38
   0   1   7   61.97    2.80
   0   1   7   54.30    3.32
   0  -1  -8   10.61    1.86
   0  -1   8   10.77    1.41
   0  -1   8    9.75    1.63
   0   1  -8   11.55    2.01
   0   1   8   11.21    1.45
   0   1   8   10.40    1.76
   0  -1  -9    2.24    1.44
   0  -1   9    2.79    1.16
   0  -1   9    2.74    1.42
   0   1  -9    2.46    1.52
   0   1   9    1.82    1.07
   0   1   9    1.57    1.18
   0  -1 -10   40.73    3.86
   0  -1  10   37.60    2.86
   0  -1  10   37.82    3.33
   0   1 -10   39.71    3.84
   0   1  10   47.30    3.14
   0   1  10   38.69    3.47
   0  -1 -11    2.03    1.59
   0  -1  11    2.98    1.28
   0  -1  11    3.02    1.54
   0   1 -11    2.96    1.67
   0   1  11    4.30    1.45
   0   1  11    3.22    1.57
   0  -1 -12    4.42    2.13
   0  -1  12    5.31    1.76
   0  -1  12    3.23    1.62
   0   1 -12    3.62    1.96
   0   1  12    3.77    1.80
   0  -1 -13   40.24    4.46
   0  -1  13   41.07    4.03
   0   1 -13   40.30    4.45
   0   1  13   43.36    4.23
   0  -1 -14    0.84    1.66
   0  -1  14    0.74    1.25
   0   1 -14    0.94    1.55
   0   1  14    0.83    1.55
   0  -1 -15   14.37    3.15
   0  -1  15   12.29    2.79
   0   1 -15   16.68    3.39
   0   1  15   13.57    3.02
   0  -1 -16   13.88    3.34
   0  -1  16   12.22    2.94
   0   1 -16   14.76    3.27
   0   1  16   13.74    3.10
   0   2   0  266.42    3.40
   0   2   0  292.54    3.74
   0   2   0  283.08    3.57
   0  -2  -1  980.36    8.07
   0  -2   1 1033.34    9.05
   0   2  -1  986.94    8.05
   0   2  -1 1080.95    9.06
   0   2   1 1018.01    9.15
   0   2   1 1067.54    8.83
   0  -2  -2   16.52    1.09
   0  -2   2   16.75    0.98
   0   2  -2   15.42    1.00
   0   2  -2   17.74    1.16
   0   2   2   16.66    0.71
   0   2   2   17.18    1.17
   0  -2  -3  299.78    5.32
   0  -2   3  308.04    4.86
   0   2  -3  292.48    4.76
   0   2  -3  317.26    5.65
   0   2   3  304.92    3.99
   0   2   3  307.52    5.59
   0  -2  -4    0.56    0.56
   0  -2   4    0.58    0.56
   0   2  -4    0.40    0.48
   0   2  -4    0.63    0.64
   0   2   4    1.09    0.48
   0   2   4    0.77    0.64
   0  -2  -5  267.91    6.41
   0  -2   5  280.61    5.87
   0   2  -5  285.39    6.75
   0   2   5  301.87    5.16
   0   2   5  287.24    6.60
   0  -2  -6   35.37    2.63
   0  -2   6   42.92    2.36
   0  -2   6   42.89    2.60
   0   2  -6   44.30    3.01
   0   2   6   47.36    2.26
   0   2   6   37.95    2.67
   0  -2  -7  559.45   11.06
   0  -2   7  574.00    9.13
   0  -2   7  589.35   10.17
   0   2  -7  571.30   11.34
   0   2   7  625.48    8.84
   0   2   7  580.61   10.94
   0  -2  -8   48.63    3.58
   0  -2   8   53.53    3.02
   0  -2   8   54.08    3.38
   0   2  -8   51.52    3.77
   0   2   8   54.23    2.84
   0   2   8   50.11    3.50
   0  -2  -9  406.02   10.91
   0  -2   9  412.84    8.76
   0  -2   9  417.64    9.85
   0   2  -9  412.78   11.06
   0   2   9  453.62    8.63
   0   2   9  407.44   10.40
   0  -2 -10   31.91    3.41
   0  -2  10   37.58    2.91
   0  -2  10   31.81    3.03
   0   2 -10   34.24    3.59
   0   2  10   37.69    2.79
   0   2  10   32.32    3.24
   0  -2 -11    4.37    1.97
   0  -2  11    5.30    1.70
   0  -2  11    5.99    1.96
   0   2 -11    3.84    1.89
   0   2  11    3.89    1.79
   0  -2 -12    1.14    1.60
   0  -2  12    1.44    1.00
   0  -2  12    0.71    1.27
   0   2 -12    1.20    1.47
   0   2  12    1.27    1.41
   0  -2 -13    1.28    1.67
   0  -2  13    2.09    1.62
   0   2 -13    1.94    1.74
   0   2  13    2.09    1.57
   0  -2 -14    5.54    2.66
   0  -2  14    6.81    2.47
   0   2 -14    4.08    2.16
   0   2  14    6.35    2.35
   0  -2 -15   44.41    5.20
   0  -2  15   47.77    4.80
   0   2 -15   55.59    5.73
   0   2  15   50.08    5.11
   0  -2 -16   10.40    3.35
   0  -2  16   10.81    3.27
   0   2 -16    8.98    3.11
   0   2  16   11.32    3.33
   0   3   0    0.49    0.25
   0   3   0    2.43    0.43
   0   3   0    0.49    0.26
   0  -3   1  242.97    3.73
   0   3  -1  218.97    3.81
   0   3  -1  246.13    3.77
   0   3   1  229.07    3.33
   0   3   1  239.57    4.14
   0   3   1  233.28    3.57
   0  -3  -2    1.21    0.50
   0  -3   2    0.74    0.43
   0   3  -2    0.59    0.43
   0   3  -2    0.63    0.43
   0   3   2    0.79    0.28
   0   3   2    0.59    0.49
   0  -3  -3    0.14    0.48
   0  -3   3    0.88    0.57
   0   3  -3    0.59    0.47
   0   3  -3    0.27    0.53
   0   3   3    0.30    0.28
   0   3   3    0.13    0.45
   0  -3  -4   19.11    1.65
   0  -3   4   19.04    1.47
   0   3  -4   17.96    1.45
   0   3  -4   21.96    1.81
   0   3   4   19.61    1.01
   0   3   4   19.24    1.71
   0  -3  -5  127.08    4.47
   0  -3   5  131.99    4.03
   0   3  -5  129.68    4.01
   0   3  -5  141.26    4.87
   0   3   5  137.65    3.03
   0   3   5  128.99    4.60
   0  -3  -6  208.97    6.29
   0  -3   6  217.63    5.65
   0   3  -6  220.24    6.62
   0   3   6  233.12    4.58
   0   3   6  218.80    6.45
   0  -3  -7    0.61    0.84
   0  -3   7    0.75    0.66
   0  -3   7    0.60    0.76
   0   3  -7    0.60    0.83
   0   3   7    0.22    0.55
   0   3   7    0.27    0.75
   0  -3  -8   12.17    1.96
   0  -3   8   11.74    1.57
   0  -3   8   12.08    1.68
   0   3  -8   11.73    1.94
   0   3   8   11.63    1.38
   0   3   8   11.42    1.80
   0  -3  -9   32.04    3.26
   0  -3   9   27.98    2.47
   0  -3   9   28.17    2.69
   0   3  -9   28.63    3.18
   0   3   9   30.03    2.21
   0   3   9   29.82    3.07
   0  -3 -10    9.48    2.14
   0  -3  10   10.18    1.73
   0  -3  10   11.99    2.00
   0   3 -10   11.53    2.31
   0   3  10   12.11    1.59
   0   3  10    9.86    2.01
   0  -3 -11   31.60    3.67
   0  -3  11   45.34    3.39
   0  -3  11   39.12    3.55
   0   3 -11   38.50    3.96
   0   3  11   38.24    3.77
   0  -3 -12   40.27    4.35
   0  -3  12   46.76    3.60
   0  -3  12   43.19    3.93
   0   3 -12   41.17    4.31
   0   3  12   38.47    3.94
   0  -3 -13   11.53    3.32
   0  -3  13   11.19    2.35
   0   3 -13   14.85    2.92
   0   3  13   10.73    2.39
   0  -3 -14    5.31    2.59
   0  -3  14    5.82    2.24
   0   3 -14    7.78    2.85
   0   3  14    5.51    2.28
   0  -3 -15    0.01    1.63
   0  -3  15   -0.74    1.30
   0   3 -15    1.09    1.65
   0   3  15    0.30    1.64
   0  -3 -16   11.78    3.64
   0  -3  16   15.54    3.14
   0   3 -16   13.02    3.11
   0   3  16   13.07    2.97
   0   4   0 2358.58   14.75
   0   4   0 2601.28   16.30
   0   4   0 2448.37   15.35
   0  -4   1  151.33    3.29
   0   4  -1  131.02    3.28
   0   4  -1  152.66    3.21
   0   4   1  134.56    2.90
   0   4   1  144.52    3.57
   0   4   1  141.85    3.03
   0  -4  -2    1.09    0.56
   0  -4   2    1.56    0.61
   0   4  -2    0.88    0.55
   0   4  -2    1.60    0.62
   0   4   2    1.43    0.43
   0   4   2    1.64    0.65
   0  -4  -3   55.13    2.46
   0  -4   3   56.16    2.27
   0   4  -3   50.18    2.36
   0   4  -3   57.98    2.60
   0   4   3   51.57    1.65
   0   4   3   53.10    2.64
   0  -4  -4    1.26    0.74
   0  -4   4    1.11    0.64
   0   4  -4    1.58    0.79
   0   4  -4    1.42    0.79
   0   4   4    1.66    0.42
   0   4   4    1.38    0.75
   0  -4  -5   67.88    3.33
   0  -4   5   76.52    3.12
   0   4  -5   68.45    3.12
   0   4  -5   78.18    3.70
   0   4   5   73.28    2.11
   0   4   5   75.63    3.70
   0  -4  -6  302.05    7.62
   0  -4   6  313.21    6.79
   0   4  -6  297.40    6.82
   0   4  -6  312.81    8.01
   0   4   6  313.93    4.79
   0   4   6  309.33    7.95
   0  -4  -7   73.54    4.10
   0  -4   7   81.33    3.77
   0   4  -7   75.91    4.32
   0   4   7   78.85    2.58
   0   4   7   81.09    4.36
   0  -4  -8   18.55    2.36
   0  -4   8   15.66    1.82
   0  -4   8   17.06    1.93
   0   4  -8   17.22    2.32
   0   4   8   18.05    1.42
   0   4   8   15.24    2.16
   0  -4  -9  108.88    5.76
   0  -4   9  121.18    5.12
   0  -4   9  118.95    5.25
   0   4  -9  121.16    6.19
   0   4   9  126.32    3.78
   0   4   9  117.68    5.87
   0  -4 -10   12.82    2.29
   0  -4  10   12.17    1.87
   0  -4  10   11.86    2.02
   0   4 -10   12.32    2.40
   0   4  10   13.99    2.33
   0  -4 -11    3.82    1.93
   0  -4  11    5.90    1.45
   0  -4  11    7.55    2.17
   0   4 -11    4.84    2.08
   0   4  11    3.89    1.85
   0  -4 -12   33.47    4.01
   0  -4  12   36.31    3.35
   0  -4  12   36.34    3.55
   0   4 -12   40.34    4.37
   0   4  12   35.74    3.88
   0  -4 -13    0.41    1.49
   0  -4  13    0.21    1.12
   0  -4  13   -0.40    1.03
   0   4 -13    0.40    1.39
   0   4  13   -0.06    1.11
   0  -4 -14   21.28    3.75
   0  -4  14   26.61    3.48
   0   4 -14   24.72    3.84
   0   4  14   25.72    3.67
   0  -4 -15   20.13    3.79
   0  -4  15   18.60    3.24
   0   4 -15   20.00    3.63
   0   4  15   16.01    3.22
   0  -4 -16    5.65    2.70
   0   4 -16   10.34    3.35
   0   4  16    5.83    2.60
   0   5   0    0.61    0.48
   0   5   0    0.07    0.38
   0   5   0   -0.08    0.31
   0  -5   1   11.58    1.10
   0   5  -1    9.92    1.08
   0   5  -1   11.32    1.02
   0   5   1    9.65    0.93
   0   5   1    9.63    1.10
   0   5   1   10.22    0.97
   0  -5  -2  459.96    6.55
   0  -5   2  491.24    6.79
   0   5  -2  494.01    7.00
   0   5   2  450.23    5.79
   0   5   2  469.09    7.64
   0  -5  -3    7.61    1.05
   0  -5   3    7.59    1.02
   0   5  -3    6.05    0.97
   0   5  -3    8.06    1.11
   0   5   3    7.21    0.76
   0   5   3    9.30    1.26
   0  -5  -4  494.19    8.31
   0  -5   4  520.42    7.69
   0   5  -4  479.18    8.20
   0   5  -4  531.17    8.95
   0   5   4  486.68    5.79
   0   5   4  494.74    9.11
   0  -5  -5  146.13    4.96
   0  -5   5  147.57    4.39
   0   5  -5  138.79    4.67
   0   5  -5  157.90    5.35
   0   5   5  150.63    3.17
   0   5   5  152.85    5.45
   0  -5  -6  141.22    5.31
   0  -5   6  147.07    4.73
   0   5  -6  139.36    4.93
   0   5  -6  147.93    5.61
   0   5   6  137.57    3.12
   0   5   6  147.59    5.71
   0  -5  -7   38.48    3.03
   0  -5   7   33.01    2.47
   0   5  -7   34.36    2.63
   0   5  -7   37.19    3.07
   0   5   7   35.49    1.68
   0   5   7   34.87    2.97
   0  -5  -8   -0.06    0.81
   0  -5   8    0.15    0.69
   0  -5   8    0.21    0.72
   0   5  -8    0.19    0.85
   0   5   8    0.32    0.46
   0   5   8    0.43    0.87
   0  -5  -9    3.42    1.56
   0  -5   9    2.22    1.15
   0  -5   9    2.32    1.27
   0   5  -9    1.59    1.45
   0   5   9    2.59    0.74
   0   5   9    1.61    1.25
   0  -5 -10   67.71    4.95
   0  -5  10   71.02    4.28
   0  -5  10   63.23    4.09
   0   5 -10   66.12    4.97
   0   5  10   65.39    4.78
   0  -5 -11   10.88    2.41
   0  -5  11   13.23    2.14
   0  -5  11   14.38    2.37
   0   5 -11   13.95    2.60
   0   5  11   15.29    2.64
   0  -5 -12   43.15    4.44
   0  -5  12   47.14    3.91
   0  -5  12   49.42    4.13
   0   5 -12   53.41    4.98
   0   5  12   46.92    4.49
   0  -5 -13   15.04    3.10
   0  -5  13   18.05    2.69
   0  -5  13   16.54    2.73
   0   5 -13   14.86    3.07
   0   5  13   15.99    2.89
   0  -5 -14   11.09    3.40
   0  -5  14   11.74    2.60
   0   5 -14   11.81    2.91
   0   5  14   13.00    2.83
   0  -5 -15    3.52    2.33
   0  -5  15    3.55    2.05
   0   5 -15    6.35    2.92
   0   5  15    3.55    2.20
   0  -5 -16    0.79    1.74
   0   5 -16    1.58    1.68
   0   5  16    2.41    2.22
   0   6   0  344.99    6.08
   0   6   0  370.33    6.48
   0   6   0  368.25    5.62
   0  -6   1    9.69    1.11
   0   6  -1    7.69    1.02
   0   6  -1   10.04    1.04
   0   6   1    9.31    1.02
   0   6   1   10.34    1.21
   0   6   1    9.49    0.99
   0  -6  -2    4.46    0.84
   0  -6   2    4.77    0.85
   0   6  -2    4.60    0.88
   0   6  -2    5.14    0.88
   0   6   2    5.19    0.76
   0   6   2    4.37    0.93
   0  -6  -3    0.93    0.65
   0  -6   3    1.21    0.71
   0   6  -3    0.60    0.52
   0   6  -3    0.60    0.54
   0   6   3    0.14    0.37
   0   6   3    0.91    0.70
   0  -6  -4   61.10    3.05
   0  -6   4   63.17    2.86
   0   6  -4   59.85    3.12
   0   6  -4   64.14    3.22
   0   6   4   63.89    2.26
   0   6   4   60.47    3.38
   0  -6  -5  141.78    5.00
   0  -6   5  147.23    4.53
   0   6  -5  139.74    4.93
   0   6  -5  157.46    5.47
   0   6   5  144.26    3.33
   0   6   5  146.09    5.55
   0  -6  -6   71.08    3.87
   0  -6   6   76.63    3.50
   0   6  -6   70.14    3.69
   0   6  -6   79.25    4.23
   0   6   6   72.41    2.37
   0   6   6   73.16    4.20
   0  -6  -7    0.99    0.91
   0  -6   7    1.31    0.89
   0   6  -7    1.82    1.06
   0   6  -7    0.64    0.88
   0   6   7    1.17    0.57
   0   6   7    2.59    1.26
   0  -6  -8   23.33    2.63
   0  -6   8   24.57    2.35
   0   6  -8   20.60    2.27
   0   6  -8   22.67    2.68
   0   6   8   23.30    1.45
   0   6   8   22.71    2.70
   0  -6  -9   10.91    2.12
   0  -6   9   10.08    1.81
   0  -6   9    9.12    1.66
   0   6  -9    9.90    2.14
   0   6   9   10.13    1.03
   0   6   9   10.44    2.09
   0  -6 -10   56.12    4.55
   0  -6  10   59.37    4.10
   0  -6  10   60.54    4.05
   0   6 -10   61.69    4.80
   0   6  10   55.78    4.56
   0  -6 -11   63.18    5.05
   0  -6  11   72.01    4.71
   0  -6  11   66.39    4.44
   0   6 -11   49.53    4.59
   0   6  11   46.80    4.40
   0  -6 -12    0.69    1.59
   0  -6  12    0.37    1.06
   0  -6  12    1.53    1.39
   0   6 -12    0.18    1.32
   0   6  12    0.41    1.35
   0  -6 -13   13.50    3.07
   0  -6  13   17.21    2.65
   0  -6  13   16.15    2.66
   0   6 -13   16.03    3.21
   0   6  13   15.89    2.88
   0  -6 -14    2.11    2.00
   0  -6  14    3.49    1.77
   0  -6  14    0.39    1.57
   0   6 -14    2.87    2.08
   0   6  14    1.06    1.57
   0  -6 -15   11.71    3.58
   0   6 -15   11.68    3.46
   0   6  15   12.49    2.93
   0  -6 -16    8.88    3.23
   0   6 -16    8.41    3.08
   0   6  16    6.03    2.54
   0   7   0    0.12    0.41
   0   7   0    0.28    0.46
   0   7   0    0.22    0.43
   0  -7   1  269.50    5.82
   0   7  -1  238.51    5.70
   0   7  -1  261.08    5.27
   0   7   1  246.31    5.32
   0   7   1  263.95    6.15
   0   7   1  256.71    5.13
   0  -7   2  169.97    4.61
   0   7  -2  144.03    4.62
   0   7  -2  166.43    4.50
   0   7   2  152.23    4.03
   0   7   2  161.56    5.08
   0  -7  -3  428.83    7.57
   0  -7   3  465.29    7.83
   0   7  -3  427.12    8.30
   0   7  -3  465.50    8.13
   0   7   3  431.59    6.59
   0   7   3  450.13    8.99
   0  -7  -4  277.94    6.60
   0  -7   4  289.47    6.32
   0   7  -4  256.66    6.71
   0   7  -4  300.68    7.11
   0   7   4  265.49    5.01
   0   7   4  276.52    7.46
   0  -7  -5  528.27    9.81
   0  -7   5  544.55    9.00
   0   7  -5  515.43    9.93
   0   7  -5  575.52   10.69
   0   7   5  526.52    6.95
   0   7   5  533.43   10.96
   0  -7  -6    1.22    0.94
   0  -7   6    1.06    0.84
   0   7  -6    1.21    0.87
   0   7  -6    1.69    1.09
   0   7   6    1.63    0.63
   0   7   6    1.82    1.11
   0  -7  -7   63.08    3.96
   0  -7   7   69.84    3.65
   0   7  -7   67.00    3.94
   0   7  -7   72.01    4.38
   0   7   7   68.07    2.44
   0   7   7   64.70    4.30
   0  -7  -8    6.32    1.90
   0  -7   8    6.94    1.44
   0   7  -8    7.16    1.55
   0   7  -8    5.71    1.88
   0   7   8    5.28    0.82
   0   7   8    6.71    2.08
   0  -7  -9   22.56    2.87
   0  -7   9   19.80    2.30
   0   7  -9   21.61    2.87
   0   7   9   16.03    2.46
   0  -7 -10   47.32    4.25
   0  -7  10   46.69    3.75
   0  -7  10   53.50    3.81
   0   7 -10   52.97    4.56
   0   7  10   45.92    4.26
   0  -7 -11   71.08    5.36
   0  -7  11   66.53    4.62
   0  -7  11   69.40    4.57
   0   7 -11   69.93    5.48
   0   7  11   66.87    5.29
   0  -7 -12    4.08    2.14
   0  -7  12    4.05    1.78
   0  -7  12    6.56    2.19
   0   7 -12    7.11    2.55
   0   7  12    4.45    2.09
   0  -7 -13   45.46    4.87
   0  -7  13   49.44    4.38
   0  -7  13   51.90    4.39
   0   7 -13   53.40    5.29
   0   7  13   40.16    4.49
   0  -7 -14    3.30    2.23
   0  -7  14    9.72    2.96
   0   7 -14    4.85    2.47
   0   7  14    4.57    2.29
   0  -7 -15    3.88    2.21
   0   7 -15    4.17    2.41
   0   7  15    4.35    2.41
   0   8   0    0.14    0.46
   0   8   0    0.20    0.48
   0   8   0    0.01    0.41
   0  -8   1   52.76    2.81
   0   8  -1   46.44    2.70
   0   8  -1   49.16    2.45
   0   8   1   49.00    2.59
   0   8   1   49.79    2.88
   0   8   1   48.31    2.38
   0  -8   2  210.66    5.50
   0   8  -2  192.50    5.68
   0   8  -2  211.47    5.35
   0   8   2  196.40    4.96
   0   8   2  208.58    6.12
   0   8   2  199.86    5.05
   0  -8  -3   47.39    2.67
   0  -8   3   48.01    2.71
   0   8  -3   45.53    2.93
   0   8  -3   48.48    2.77
   0   8   3   46.85    2.37
   0   8   3   48.85    3.16
   0  -8  -4    0.00    0.60
   0  -8   4   -0.04    0.67
   0   8  -4    0.56    0.83
   0   8  -4    0.22    0.69
   0   8   4    0.77    0.55
   0   8   4    0.75    0.84
   0  -8  -5    3.47    1.29
   0  -8   5    5.79    1.43
   0   8  -5    4.37    1.41
   0   8  -5    4.10    1.39
   0   8   5    3.26    0.76
   0   8   5    5.07    1.56
   0  -8  -6   32.39    2.79
   0  -8   6   35.32    2.59
   0   8  -6   34.01    2.88
   0   8  -6   38.99    3.14
   0   8   6   35.43    1.92
   0   8   6   33.98    3.10
   0  -8  -7    0.56    0.98
   0  -8   7    0.73    0.88
   0   8  -7    0.96    0.99
   0   8  -7    1.03    0.94
   0   8   7    0.73    0.57
   0   8   7    0.43    0.92
   0  -8  -8   49.50    3.87
   0  -8   8   51.22    3.39
   0   8  -8   48.45    3.68
   0   8  -8   51.38    4.06
   0   8   8   49.80    2.19
   0   8   8   46.41    3.96
   0  -8  -9   21.29    2.76
   0  -8   9   23.58    2.49
   0   8  -9   17.02    2.40
   0   8  -9   21.44    2.89
   0   8   9   18.79    2.83
   0  -8 -10   24.72    3.20
   0  -8  10   27.05    3.02
   0  -8  10   28.39    2.88
   0   8 -10   27.14    3.42
   0   8  10   16.40    2.74
   0  -8 -11   24.52    3.37
   0  -8  11    4.03    1.67
   0  -8  11    4.63    1.78
   0   8 -11    3.86    2.10
   0   8  11    2.36    1.70
   0  -8 -12   26.93    3.75
   0  -8  12   30.72    3.47
   0  -8  12   31.33    3.34
   0   8 -12   34.19    4.10
   0   8  12   27.30    3.75
   0  -8 -13    1.37    1.83
   0  -8  13    2.81    1.77
   0  -8  13    1.32    1.55
   0   8 -13    1.13    1.82
   0   8  13    0.89    1.44
   0  -8 -14    2.48    1.93
   0  -8  14    3.24    2.10
   0   8 -14    3.93    2.17
   0   8  14    4.61    2.22
   0  -8 -15    2.55    1.99
   0   8 -15    5.42    2.68
   0   8  15    3.24    2.12
   0   9   0    0.24    0.59
   0   9   0    0.15    0.65
   0   9   0   -0.02    0.43
   0  -9   1  198.52    5.72
   0   9  -1  179.54    5.59
   0   9  -1  192.71    5.05
   0   9   1  175.51    5.18
   0   9   1  194.17    5.98
   0   9   1  184.79    4.89
   0  -9   2  286.04    6.79
   0   9  -2  251.39    6.85
   0   9  -2  286.82    6.53
   0   9   2  256.21    6.06
   0   9   2  263.71    7.24
   0   9   2  270.57    6.17
   0  -9  -3  114.84    4.26
   0  -9   3  128.32    4.61
   0   9  -3  110.34    4.73
   0   9  -3  120.51    4.49
   0   9   3  120.51    4.05
   0   9   3  124.63    5.25
   0  -9  -4  260.72    6.81
   0  -9   4  276.13    6.88
   0   9  -4  253.64    7.37
   0   9  -4  286.25    7.38
   0   9   4  250.81    5.67
   0   9   4  257.43    7.85
   0  -9  -5  507.30   10.12
   0  -9   5  525.51    9.60
   0   9  -5  499.74   10.71
   0   9  -5  547.80   10.93
   0   9   5  496.90    7.80
   0   9   5  529.40   11.78
   0  -9  -6  118.27    5.26
   0  -9   6  120.30    4.78
   0   9  -6  116.26    5.40
   0   9  -6  129.17    5.71
   0   9   6  119.12    3.72
   0   9   6  107.47    5.59
   0  -9  -7    3.96    1.54
   0  -9   7    2.93    1.22
   0   9  -7    3.41    1.44
   0   9   7    3.45    0.90
   0   9   7    4.10    1.62
   0  -9  -8    0.59    1.02
   0  -9   8   -0.10    0.93
   0   9  -8    1.00    1.09
   0   9  -8    0.55    1.04
   0   9   8    0.09    0.47
   0   9   8    0.22    0.93
   0  -9  -9   21.51    2.87
   0  -9   9   21.37    2.42
   0   9  -9   21.88    2.79
   0   9  -9   24.19    3.08
   0   9   9   22.60    3.10
   0  -9 -10   16.38    2.68
   0  -9  10   25.05    3.00
   0  -9  10   26.70    2.87
   0   9 -10   25.17    3.36
   0   9  10   26.17    3.44
   0  -9 -11   93.81    6.22
   0  -9  11   99.86    5.98
   0  -9  11  101.49    5.47
   0   9 -11  103.35    6.79
   0   9  11   97.79    6.63
   0  -9 -12   29.97    3.94
   0  -9  12   34.69    3.84
   0  -9  12   30.96    3.33
   0   9 -12   30.35    4.05
   0   9  12   29.67    3.92
   0  -9 -13   20.69    3.51
   0  -9  13   24.67    3.42
   0   9 -13   26.49    3.99
   0   9  13   21.21    3.54
   0  -9 -14    9.41    3.21
   0  -9  14   10.95    3.05
   0   9 -14    8.55    3.21
   0   9  14    9.29    3.16
   0  -9 -15    0.57    1.79
   0   9 -15    0.56    1.55
   0   9  15    0.22    1.33
   0  10   0    1.34    0.84
   0  10   0    1.38    0.85
   0  10   0    2.70    0.90
   0 -10   1    2.68    1.08
   0  10  -1    1.76    0.91
   0  10  -1    2.09    0.85
   0  10   1    2.49    0.99
   0  10   1    2.15    0.99
   0  10   1    2.34    0.89
   0 -10   2   69.60    3.62
   0  10  -2   58.30    3.49
   0  10  -2   64.93    3.26
   0  10   2   64.00    3.26
   0  10   2   64.92    3.83
   0  10   2   63.32    3.17
   0 -10  -3    3.43    1.15
   0 -10   3    3.67    1.29
   0  10  -3    2.41    1.04
   0  10  -3    2.97    1.17
   0  10   3    2.61    1.01
   0  10   3    3.50    1.39
   0 -10  -4   51.87    3.20
   0 -10   4   52.78    3.24
   0  10  -4   47.34    3.38
   0  10  -4   51.49    3.32
   0  10   4   48.20    2.70
   0  10   4   53.52    3.80
   0 -10  -5   25.51    2.48
   0 -10   5   27.60    2.47
   0  10  -5   25.48    2.69
   0  10  -5   24.16    2.49
   0  10   5   25.22    1.95
   0  10   5   25.78    2.83
   0 -10  -6    5.65    1.67
   0 -10   6    5.86    1.40
   0  10  -6    5.51    1.74
   0  10  -6    6.67    1.86
   0  10   6    4.45    0.97
   0  10   6    7.50    2.16
   0 -10  -7   12.60    2.07
   0 -10   7   12.42    1.88
   0  10  -7   10.03    1.86
   0  10  -7   11.14    2.02
   0  10   7   11.82    1.37
   0  10   7   11.25    2.10
   0 -10  -8   27.47    3.06
   0 -10   8   34.52    2.95
   0  10  -8   30.88    3.21
   0  10  -8   36.15    3.59
   0  10   8   32.99    2.02
   0  10   8   31.47    3.52
   0 -10  -9    1.10    1.23
   0 -10   9    1.33    1.21
   0  10  -9    1.25    1.25
   0  10  -9    0.58    1.25
   0  10   9    0.19    1.09
   0 -10 -10   -0.26    1.08
   0 -10  10    0.49    1.12
   0  10 -10    1.00    1.34
   0  10  10   -0.16    1.13
   0 -10 -11   30.33    3.76
   0 -10  11   36.48    3.85
   0 -10  11   37.33    3.45
   0  10 -11   38.21    4.35
   0  10  11   34.86    4.19
   0 -10 -12    0.90    1.52
   0 -10  12    1.07    1.33
   0  10 -12    1.21    1.72
   0  10  12    0.11    1.43
   0 -10 -13    4.95    2.47
   0 -10  13    6.19    2.37
   0  10 -13    8.95    3.13
   0  10  13    6.23    2.65
   0 -10 -14    2.67    2.19
   0 -10  14    5.95    2.53
   0  10 -14    4.34    2.45
   0  10  14    1.97    1.85
   0 -10 -15   -0.03    1.52
   0 -10  15    2.13    2.09
   0  10 -15    1.79    1.90
   0  10  15    0.89    1.42
   0  11   0    0.15    0.64
   0  11   0   -0.02    0.57
   0  11   0    0.04    0.58
   0 -11   1   35.65    2.77
   0  11  -1   28.92    2.54
   0  11  -1   33.99    2.42
   0  11   1   28.97    2.41
   0  11   1   32.85    2.80
   0  11   1   32.08    2.33
   0 -11   2  156.94    5.65
   0  11  -2  145.20    5.74
   0  11  -2  147.89    5.07
   0  11   2  139.73    5.05
   0  11   2  147.65    5.98
   0  11   2  140.83    4.88
   0 -11  -3   11.41    1.58
   0 -11   3   13.16    1.77
   0  11  -3   11.99    1.79
   0  11  -3   13.52    1.79
   0  11   3   10.60    1.50
   0  11   3   11.39    1.89
   0 -11  -4  419.13    9.18
   0 -11   4  446.39    9.61
   0  11  -4  409.06   10.21
   0  11  -4  441.44    9.72
   0  11   4  407.70    8.20
   0  11   4  437.78   11.08
   0 -11  -5   13.37    1.95
   0 -11   5   13.86    1.90
   0  11  -5   12.87    2.04
   0  11  -5   11.17    1.86
   0  11   5   13.37    1.61
   0  11   5   15.30    2.33
   0 -11  -6   29.75    2.89
   0 -11   6   32.30    2.77
   0  11  -6   27.39    2.93
   0  11  -6   34.04    3.15
   0  11   6   29.36    2.20
   0  11   6   27.98    3.12
   0 -11  -7    0.86    1.06
   0 -11   7    1.75    1.30
   0  11  -7    1.88    1.33
   0  11  -7    2.54    1.35
   0  11   7    1.35    0.77
   0  11   7    1.59    1.30
   0 -11  -8    1.88    1.46
   0 -11   8    1.37    1.26
   0  11  -8    0.10    1.02
   0  11  -8    0.54    1.12
   0  11   8    1.41    1.27
   0 -11  -9   21.93    3.03
   0 -11   9   27.85    2.87
   0  11  -9   27.50    3.29
   0  11  -9   31.46    3.63
   0  11   9   26.27    3.49
   0 -11 -10   77.29    5.55
   0 -11  10   85.99    4.98
   0  11 -10   77.31    5.45
   0  11 -10   82.70    5.96
   0  11  10   76.29    5.92
   0 -11 -11    5.37    2.34
   0 -11  11    5.82    2.28
   0 -11  11    7.34    2.14
   0  11 -11   10.04    3.10
   0  11  11    4.51    2.12
   0 -11 -12   34.15    4.27
   0 -11  12   41.35    4.34
   0  11 -12   42.64    4.82
   0  11  12   34.52    4.49
   0 -11 -13    0.75    1.55
   0 -11  13    0.67    1.55
   0  11 -13    1.65    1.98
   0  11  13    0.77    1.49
   0 -11 -14   17.34    3.50
   0 -11  14   24.24    3.78
   0  11 -14   25.56    4.10
   0  11  14   19.37    3.52
   0  12   0   72.48    4.04
   0  12   0   84.58    4.49
   0  12   0   82.93    3.77
   0 -12   1   70.96    4.07
   0  12  -1   70.52    4.11
   0  12  -1   75.34    3.65
   0  12   1   66.30    3.79
   0  12   1   70.76    4.20
   0  12   1   72.12    3.57
   0 -12   2    5.11    1.58
   0  12  -2    6.00    1.35
   0  12  -2    5.71    1.24
   0  12   2    4.93    1.22
   0  12   2    5.36    1.68
   0  12   2    5.55    1.15
   0 -12  -3    1.06    0.92
   0 -12   3    1.00    0.91
   0  12  -3    1.14    0.91
   0  12  -3    1.41    0.98
   0  12   3    0.90    0.95
   0  12   3    0.79    0.98
   0 -12  -4    0.18    0.87
   0 -12   4    0.05    0.94
   0  12  -4    0.19    0.81
   0  12  -4   -0.32    0.79
   0  12   4    0.57    0.75
   0  12   4    0.45    0.93
   0 -12  -5    0.05    0.87
   0 -12   5    0.65    1.10
   0  12  -5    0.49    0.98
   0  12  -5    1.24    1.03
   0  12   5    0.56    0.75
   0  12   5    0.62    0.96
   0 -12  -6   45.08    3.61
   0 -12   6   46.33    3.43
   0  12  -6   43.46    3.80
   0  12  -6   53.66    4.03
   0  12   6   43.22    2.82
   0  12   6   49.02    4.23
   0 -12  -7   78.89    4.88
   0 -12   7   80.92    4.51
   0  12  -7   80.38    5.25
   0  12  -7   90.05    5.42
   0  12   7   83.55    3.73
   0  12   7   80.10    5.53
   0 -12  -8    4.16    1.81
   0 -12   8    3.58    1.58
   0  12  -8    3.64    1.67
   0  12  -8    3.76    1.77
   0  12   8    4.37    2.04
   0 -12  -9   11.76    2.40
   0 -12   9   14.11    2.20
   0  12  -9   12.23    2.40
   0  12  -9   13.97    2.68
   0  12   9   12.21    2.54
   0 -12 -10    2.88    1.84
   0 -12  10    2.63    1.68
   0  12 -10    2.29    1.69
   0  12 -10    3.74    2.19
   0  12  10    1.29    1.49
   0 -12 -11   14.91    2.81
   0 -12  11   21.07    3.18
   0  12 -11   21.70    3.55
   0  12  11   13.17    2.91
   0 -12 -12    6.84    2.69
   0 -12  12   11.74    2.63
   0  12 -12   11.81    3.53
   0  12  12    8.44    2.90
   0 -12 -13    1.94    1.93
   0 -12  13    1.78    1.85
   0  12 -13    1.70    2.11
   0  12  13    2.35    2.02
   0 -12 -14    1.03    1.50
   0 -12  14    2.18    2.03
   0  12 -14    1.68    2.14
   0  12  14    1.00    1.57
   0  13   0   -0.04    0.69
   0  13   0    0.20    0.70
   0 -13   1   59.36    3.90
   0  13  -1   51.09    3.68
   0  13  -1   55.83    3.29
   0  13   1   53.38    3.59
   0  13   1   57.60    3.99
   0  13   1   56.77    3.31
   0 -13   2   -0.03    0.85
   0  13  -2    0.18    0.75
   0  13  -2    0.03    0.62
   0  13   2    0.30    0.70
   0  13   2    0.71    0.98
   0  13   2    0.31    0.78
   0 -13  -3   55.98    3.52
   0 -13   3   58.83    3.92
   0  13  -3   50.44    3.83
   0  13  -3   58.60    3.65
   0  13   3   49.26    3.29
   0  13   3   53.09    4.11
   0 -13  -4    8.60    1.63
   0 -13   4    9.70    1.83
   0  13  -4    6.86    1.63
   0  13  -4    9.07    1.73
   0  13   4    8.84    1.56
   0  13   4    8.58    1.87
   0 -13  -5  137.38    5.91
   0 -13   5  154.90    6.27
   0  13  -5  120.52    6.24
   0  13  -5  153.84    6.45
   0  13   5  143.69    5.35
   0  13   5  144.51    7.14
   0 -13  -6   21.15    2.66
   0 -13   6   21.20    2.49
   0  13  -6   18.44    2.71
   0  13  -6   20.21    2.62
   0  13   6   20.60    2.10
   0  13   6   19.23    2.83
   0 -13  -7    0.12    1.00
   0 -13   7    0.57    1.13
   0  13  -7    0.05    0.98
   0  13  -7    0.53    1.05
   0  13   7    0.81    0.77
   0  13   7    0.46    1.30
   0 -13  -8   14.43    2.52
   0 -13   8   16.48    2.44
   0  13  -8   12.78    2.53
   0  13  -8   13.97    2.56
   0  13   8   16.73    2.93
   0 -13   9    3.81    1.75
   0  13  -9    1.06    1.42
   0  13  -9    3.38    1.77
   0  13   9    1.40    1.54
   0 -13 -10    0.73    1.44
   0  13 -10    0.20    1.27
   0  13 -10    0.95    1.86
   0  13  10    0.76    1.36
   0 -13 -11   62.79    5.46
   0  13 -11   69.11    6.00
   0  13  11   57.21    5.65
   0 -13 -12   -0.12    1.43
   0 -13  12    0.70    1.58
   0  13 -12    0.80    1.92
   0  13  12    0.79    1.48
   0 -13 -13    8.12    3.04
   0 -13  13    8.06    2.86
   0  13 -13   10.18    3.48
   0  13  13    8.63    3.11
   0 -14   0   52.95    3.97
   0  14   0   49.40    3.72
   0  14   0   51.98    3.30
   0 -14   1  100.10    5.27
   0  14  -1   90.16    5.05
   0  14  -1   98.43    4.51
   0  14   1   91.99    4.89
   0  14   1   91.05    5.21
   0  14   1   98.60    4.52
   0 -14   2   84.61    4.80
   0  14  -2   73.60    4.68
   0  14  -2   75.00    4.06
   0  14   2   77.75    4.43
   0  14   2   84.94    5.18
   0  14   2   79.94    4.18
   0 -14  -3   48.88    3.42
   0 -14   3   53.11    3.87
   0  14  -3   39.81    3.55
   0  14  -3   44.26    3.29
   0  14   3   43.73    3.27
   0  14   3   47.88    4.06
   0 -14  -4    0.72    0.92
   0 -14   4   -0.19    0.87
   0  14  -4   -0.28    0.73
   0  14  -4    0.53    0.80
   0  14   4    0.37    0.79
   0  14   4   -0.12    0.87
   0 -14  -5   39.40    3.36
   0 -14   5   41.01    3.48
   0  14  -5   35.12    3.62
   0  14  -5   39.21    3.48
   0  14   5   37.48    2.91
   0  14   5   37.76    3.87
   0 -14  -6    4.62    1.74
   0 -14   6    4.51    1.71
   0  14  -6    3.27    1.72
   0  14  -6    4.75    1.85
   0  14   6    2.53    1.24
   0  14   6    4.22    1.94
   0 -14  -7   34.84    3.48
   0 -14   7   38.07    3.42
   0  14  -7   32.37    3.62
   0  14  -7   37.99    3.75
   0  14   7   35.00    2.75
   0  14   7   39.67    4.26
   0 -14  -8   38.21    3.81
   0 -14   8   40.69    3.55
   0  14  -8   37.30    4.03
   0  14  -8   45.76    4.31
   0  14   8   42.91    4.48
   0 -14  -9   24.26    3.31
   0 -14   9   30.82    3.19
   0  14  -9   24.35    3.43
   0  14  -9   27.20    3.65
   0  14   9   26.94    3.77
   0 -14 -10    5.36    2.29
   0  14 -10    5.24    2.34
   0  14 -10    9.32    3.05
   0  14  10    6.59    2.65
   0 -14 -11    0.44    1.54
   0  14 -11    0.46    1.58
   0  14  11    0.10    1.27
   0 -14 -12    5.70    2.54
   0 -14  12    7.42    2.62
   0  14 -12    8.64    3.26
   0  14  12    9.68    3.10
   0 -14 -13    5.84    2.64
   0 -14  13    6.72    2.74
   0  14 -13    7.80    3.04
   0  14  13    6.35    2.80
   0 -15   0    0.75    1.03
   0  15   0   -0.08    0.72
   0  15   0    0.54    0.79
   0 -15   1    6.31    1.99
   0  15  -1    7.04    1.72
   0  15  -1    6.67    1.44
   0  15   1    7.42    1.65
   0  15   1    8.07    2.23
   0  15   1    7.12    1.44
   0 -15   2   19.93    2.61
   0  15  -2   17.68    2.52
   0  15  -2   19.51    2.23
   0  15   2   18.57    2.33
   0  15   2   18.91    2.64
   0  15   2   20.14    2.26
   0 -15  -3    6.17    1.52
   0 -15   3    7.98    2.20
   0  15  -3    4.63    1.79
   0  15  -3    7.78    1.60
   0  15   3    6.46    1.57
   0  15   3    6.84    2.14
   0 -15  -4   66.11    4.19
   0 -15   4   76.94    4.80
   0  15  -4   62.32    4.72
   0  15  -4   66.86    4.30
   0  15   4   65.50    4.08
   0  15   4   74.18    5.37
   0 -15  -5   19.33    2.52
   0 -15   5   17.00    2.51
   0  15  -5   17.83    2.72
   0  15  -5   18.39    2.55
   0  15   5   18.60    2.25
   0  15   5   14.53    2.71
   0 -15  -6    7.78    1.88
   0 -15   6    9.62    2.07
   0  15  -6    8.02    2.45
   0  15  -6    8.38    2.07
   0  15   6    8.27    1.56
   0  15   6    9.58    2.81
   0 -15  -7   15.39    2.50
   0 -15   7   13.83    2.36
   0  15  -7   14.52    2.72
   0  15  -7   15.41    2.61
   0  15   7   15.22    2.89
   0 -15  -8    2.07    1.56
   0 -15   8    1.85    1.59
   0  15  -8    1.38    1.43
   0  15  -8    1.91    1.54
   0  15   8    2.96    1.93
   0 -15  -9   11.42    2.47
   0  15  -9    9.13    2.90
   0  15  -9   12.30    2.71
   0  15   9   15.61    3.01
   0 -15 -10    8.05    2.63
   0  15 -10    9.34    2.89
   0  15 -10   11.27    3.27
   0  15  10    9.58    3.13
   0 -15 -11    0.79    1.61
   0  15 -11    1.88    1.91
   0  15  11    2.66    1.99
   0 -15 -12    1.01    1.68
   0 -15  12    1.11    1.77
   0  15 -12    0.62    2.10
   0  15  12    0.81    1.63
   0 -16   0  150.56    7.09
   0  16   0  136.33    6.57
   0  16   0  143.02    5.77
   0 -16   1   23.33    2.93
   0  16  -1   17.97    2.55
   0  16  -1   21.25    2.37
   0  16   1   19.53    2.57
   0  16   1   22.29    2.94
   0  16   1   17.75    2.20
   0 -16   2   70.20    4.79
   0  16  -2   61.73    4.65
   0  16  -2   70.05    4.16
   0  16   2   59.80    4.23
   0  16   2   72.07    5.16
   0  16   2   64.56    4.00
   0 -16  -3    0.95    1.15
   0 -16   3    0.76    1.34
   0  16  -3    0.75    1.17
   0  16  -3    0.66    1.02
   0  16   3    0.39    0.88
   0  16   3    1.32    1.20
   0 -16  -4    3.21    1.54
   0 -16   4    2.55    1.62
   0  16  -4    3.12    1.79
   0  16  -4    2.48    1.37
   0  16   4    2.43    1.28
   0  16   4    3.64    1.97
   0 -16  -5    0.24    1.08
   0 -16   5   -0.08    1.39
   0  16  -5    0.50    1.21
   0  16  -5   -0.11    1.09
   0  16   5    0.08    1.00
   0  16   5    0.64    1.43
   0 -16  -6   88.96    5.40
   0 -16   6   91.19    5.43
   0  16  -6   87.16    6.04
   0  16  -6   96.22    5.76
   0  16   6   84.89    4.68
   0  16   6   92.09    6.55
   0 -16  -7   13.07    2.48
   0 -16   7   15.70    2.52
   0  16  -7   12.34    2.61
   0  16  -7   14.41    2.54
   0  16   7   13.63    2.82
   0 -16  -8   42.96    4.20
   0  16  -8   34.31    4.14
   0  16  -8   43.92    4.37
   0  16   8   39.98    4.69
   0 -16  -9    4.82    2.28
   0  16  -9    3.80    2.14
   0  16  -9    3.90    2.09
   0  16   9    4.79    2.33
   0 -16 -10   20.93    3.43
   0  16 -10   26.01    3.81
   0  16 -10   32.24    4.36
   0  16  10   24.63    3.91
   0 -16 -11   12.09    2.87
   0  16 -11   14.24    3.32
   0  16  11   11.36    3.55
   0 -16 -12    2.97    2.17
   0 -16  12    3.34    2.11
   0  16 -12    3.63    2.58
   0  16  12    3.00    2.13
   0 -17   0    0.08    0.97
   0  17   0    0.30    0.90
   0  17   0    0.82    0.94
   0 -17   1   10.92    2.25
   0  17  -1    8.66    2.47
   0  17  -1    9.19    1.74
   0  17   1    8.17    1.89
   0  17   1    9.65    1.76
   0 -17   2    0.33    1.11
   0  17  -2   -0.53    0.99
   0  17  -2    0.41    0.94
   0  17   2    0.05    0.78
   0  17   2    0.11    0.81
   0  17   2   -0.55    0.87
   0 -17  -3    2.71    1.45
   0 -17   3    0.70    1.30
   0  17  -3    1.02    1.29
   0  17  -3    0.85    1.15
   0  17   3    1.35    1.09
   0  17   3    1.03    1.39
   0 -17  -4    2.75    1.59
   0 -17   4    3.97    1.85
   0  17  -4    4.23    1.99
   0  17  -4    5.23    1.81
   0  17   4    4.75    1.67
   0  17   4    5.55    2.26
   0 -17  -5   12.32    2.33
   0 -17   5   11.52    2.36
   0  17  -5    9.61    2.80
   0  17  -5   45.43    3.91
   0  17   5    9.91    1.92
   0  17   5   13.12    2.73
   0 -17  -6   14.95    2.52
   0 -17   6   12.87    2.53
   0  17  -6   10.34    2.46
   0  17  -6   16.27    2.65
   0  17   6   13.08    2.15
   0  17   6   14.00    2.95
   0 -17  -7    4.32    2.05
   0  17  -7    4.46    2.24
   0  17  -7    5.69    2.30
   0  17   7    3.72    2.27
   0 -17  -8    2.45    1.85
   0  17  -8    1.49    1.63
   0  17  -8    2.84    2.01
   0  17   8    3.01    2.14
   0 -17  -9    0.42    1.55
   0  17  -9    0.16    1.41
   0  17  -9    2.03    1.95
   0  17   9    0.68    1.63
   0 -17 -10    1.35    1.83
   0  17 -10   -0.35    1.29
   0  17 -10    2.31    2.11
   0  17  10    0.60    1.52
   0 -17 -11    2.80    1.98
   0  17 -11    6.75    2.89
   0  17  11    1.95    1.74
   0 -18   0   14.72    2.71
   0  18   0   12.04    2.35
   0  18   0   13.82    2.16
   0 -18  -1   72.47    5.46
   0 -18   1   79.07    5.55
   0  18  -1   67.09    5.14
   0  18  -1   73.85    4.46
   0  18   1   63.78    4.83
   0  18   1   71.83    4.48
   0 -18   2    2.97    1.82
   0  18  -2    3.10    1.71
   0  18  -2    2.83    1.42
   0  18   2    2.85    1.44
   0  18   2    3.23    1.79
   0 -18  -3   11.25    2.21
   0 -18   3   10.28    2.22
   0  18  -3   11.01    2.46
   0  18  -3    8.81    1.80
   0  18   3    8.40    1.89
   0  18   3   13.47    2.68
   0 -18  -4    3.15    1.67
   0 -18   4    1.45    1.70
   0  18  -4    1.89    1.68
   0  18  -4    5.16    1.79
   0  18   4    3.22    1.47
   0  18   4    2.41    1.82
   0 -18  -5   23.62    3.05
   0 -18   5   25.62    3.32
   0  18  -5   20.84    3.27
   0  18  -5   23.66    3.02
   0  18   5   19.98    2.64
   0  18   5   21.92    3.38
   0 -18  -6   16.83    2.72
   0 -18   6   14.72    2.59
   0  18  -6   13.14    2.77
   0  18  -6   15.83    2.72
   0  18   6   15.08    2.29
   0  18   6   16.58    3.12
   0 -18  -7   47.66    4.42
   0  18  -7   42.17    4.71
   0  18  -7   51.18    4.72
   0  18   7   59.35    5.84
   0 -18  -8    0.90    1.59
   0  18  -8    1.14    1.35
   0  18  -8    4.50    2.41
   0  18   8    0.11    1.49
   0 -18  -9   36.36    4.23
   0  18  -9   38.65    4.74
   0  18  -9   48.93    5.12
   0  18   9   34.45    4.71
   0 -18 -10    2.04    1.94
   0  18 -10    4.87    2.31
   0  18 -10    3.38    2.54
   0  18  10    3.80    2.13
   0 -19   0   -0.49    1.23
   0  19   0    1.12    1.36
   0  19   0    1.19    1.26
   0 -19  -1    0.21    1.37
   0 -19   1    1.07    1.48
   0  19  -1    2.16    1.52
   0  19  -1    0.74    1.22
   0  19   1    1.52    1.42
   0  19   1    2.10    1.39
   0 -19  -2   -0.04    1.10
   0 -19   2    0.27    1.40
   0  19  -2   -0.18    0.88
   0  19  -2    0.07    1.12
   0  19   2    0.23    1.16
   0  19   2   -0.21    1.14
   0 -19  -3   12.74    2.41
   0 -19   3   13.60    2.62
   0  19  -3   14.86    2.77
   0  19  -3   14.40    2.32
   0  19   3   16.00    2.68
   0  19   3   14.64    2.86
   0 -19  -4    0.16    1.22
   0 -19   4   -0.65    1.26
   0  19  -4    0.69    1.50
   0  19  -4    1.82    1.42
   0  19   4    0.66    1.23
   0  19   4    0.09    1.32
   0 -19  -5   -0.05    1.23
   0 -19   5    1.93    1.83
   0  19  -5    0.88    1.51
   0  19   5    1.25    1.31
   0  19   5    1.94    1.74
   0 -19  -6    3.82    2.12
   0  19  -6    4.75    2.25
   0  19   6    4.25    2.39
   0 -19  -7    1.02    1.70
   0  19  -7    2.27    1.92
   0  19   7    1.43    1.81
   0 -19  -8    0.99    1.74
   0  19  -8    1.42    1.67
   0  19   8    1.86    1.91
   0 -19  -9    1.86    2.06
   0  19   9    3.06    1.97
   0 -19 -10    0.83    1.83
   0  19 -10    1.13    1.52
   0  19  10    1.69    1.96
   0 -20   0   55.37    5.07
   0  20   0   51.33    4.78
   0 -20  -1   24.95    3.68
   0 -20   1   24.42    3.50
   0  20  -1   23.64    3.42
   0  20   1   24.67    3.37
   0 -20   2   12.47    2.73
   0  20  -2   14.33    2.90
   0  20   2   10.92    2.40
   0 -20   3    9.46    2.31
   0  20  -3    8.57    2.74
   0  20   3   10.75    2.57
   0  20   3   11.85    3.41
   0 -20  -4    0.83    1.50
   0 -20   4    0.29    1.59
   0  20  -4    1.38    1.73
   0  20   4    0.65    1.53
   0  20   4    1.69    1.89
   0 -20  -5    2.88    2.03
   0  20  -5    3.74    2.02
   0  20   5    2.34    1.79
   0  20   5    3.31    2.49
   0 -20  -6   23.33    3.45
   0  20  -6   23.61    3.72
   0  20   6   26.97    4.28
   0 -20  -7    3.67    2.10
   0  20  -7    2.32    1.92
   0  20   7    3.30    2.37
   0 -20  -8   14.39    3.01
   0  20  -8   13.32    2.92
   0  20   8   15.17    3.23
   0 -20  -9   23.45    3.88
   0  20  -9   16.81    3.43
   0  20   9   16.60    3.58
   0 -21   0    0.85    1.70
   0  21   0    0.76    1.48
   0 -21  -1    4.48    2.29
   0 -21   1    8.37    2.83
   0  21  -1    5.42    2.46
   0  21   1    6.46    2.40
   0 -21  -2   12.65    2.89
   0 -21   2   12.20    2.74
   0  21  -2   16.03    3.03
   0  21   2   11.73    2.53
   0 -21   3    3.39    2.19
   0  21  -3    5.62    2.41
   0  21   3    4.45    1.98
   0  21   3    5.60    2.61
   0 -21   4   25.34    3.72
   0  21  -4   24.31    3.75
   0  21   4   27.21    3.55
   0  21   4   32.03    4.45
   0  21  -5   -0.15    1.34
   0  21   5    0.11    1.30
   0  21   5    1.26    1.68
   0  21  -6    9.68    3.19
   0  21   6   11.98    3.80
   0  21  -7    4.50    2.33
   0  21   7    3.10    2.56
   0 -22   0   52.67    5.30
   0  22   0   46.64    4.90
   0 -22  -1    8.36    3.05
   0 -22   1    8.59    2.98
   0  22  -1   10.66    3.18
   0  22   1    8.70    2.80
   0 -22  -2    0.79    1.75
   0 -22   2    1.67    1.81
   0  22  -2    2.95    1.88
   0  22   2    4.00    2.19
   0 -22   3    0.48    1.47
   0  22  -3    0.43    1.53
   0  22   3   -0.66    1.35
   0  22  -4    6.14    2.68
   0  22   4    7.70    2.61
   0  22   4    6.97    2.86
   0  22  -5    3.83    2.30
   0  22   5    3.43    2.18
   0  22  -6    6.40    2.80
   0  22   6   10.34    3.46
   0 -23   0    0.35    1.83
   0  23   0    1.69    1.72
   0 -23  -1   -0.08    1.87
   0 -23   1   -0.38    1.67
   0  23  -1    0.80    1.61
   0  23   1   -0.10    1.62
   0 -23  -2    1.01    1.84
   0 -23   2    3.28    2.26
   0  23  -2    2.46    1.90
   0  23   2    1.83    1.85
   0 -23  -3   32.36    4.60
   0  23  -3   31.74    4.31
   0  23   3   31.29    4.11
   0  23  -4   -0.06    1.62
   0  23   4    0.42    1.65
   0  23   4    0.96    1.63
  -1   0  16   20.77    3.57
   1   0 -16   21.73    3.82
  -1   0  15   -0.28    1.27
   1   0 -15    0.25    1.28
  -1   0  14    4.51    2.11
   1   0 -14    5.23    2.34
  -1   0  13    1.68    1.26
   1   0 -13    1.03    1.56
  -1   0  12   40.07    3.98
   1   0 -12   39.63    4.17
  -1   0  11    0.03    1.11
   1   0 -11    0.28    1.16
  -1   0  10   32.51    2.31
  -1   0  10   32.59    3.29
   1   0 -10   32.07    3.47
  -1   0   9    0.28    0.64
  -1   0   9   -1.02    0.86
   1   0  -9    0.09    1.02
  -1   0   8    0.76    0.58
  -1   0   8    1.29    1.00
   1   0  -8    1.02    1.03
  -1   0   7    0.24    0.41
  -1   0   7   -0.39    0.55
   1   0  -7    0.13    0.71
  -1   0   6  204.90    3.99
  -1   0   6  201.64    6.01
   1   0  -6  192.78    5.91
  -1   0   5    0.69    0.67
   1   0  -5   -0.02    0.35
   1   0  -5    0.72    0.61
  -1   0   4    0.88    0.66
   1   0  -4    1.57    0.43
   1   0  -4    2.18    0.86
  -1   0   3    0.38    0.55
   1   0  -3   -0.02    0.23
   1   0  -3    0.12    0.43
  -1   0   2  249.32    4.37
   1   0  -2  244.74    3.15
   1   0  -2  243.33    3.93
  -1   0   1    0.94    0.33
  -1   0   1    0.51    0.24
   1   0  -1    0.53    0.22
  -1   0   0   24.96    0.93
  -1   0   0   23.50    0.89
   1   0   0   23.71    1.11
  -1   0  -1    0.18    0.23
   1   0   1    0.04    0.18
   1   0   1    0.60    0.22
  -1   0  -2    4.82    0.71
   1   0   2    9.07    0.92
   1   0   2    4.21    0.50
  -1   0  -3    0.76    0.59
   1   0   3   -0.05    0.46
   1   0   3    0.19    0.37
  -1   0  -4    5.33    1.00
   1   0   4    5.37    0.89
   1   0   4    6.12    0.88
  -1   0  -5   -0.15    0.50
   1   0   5    0.30    0.49
   1   0   5   -0.17    0.42
  -1   0  -6  141.65    5.30
   1   0   6  157.32    4.82
   1   0   6  148.33    4.66
  -1   0  -7    0.06    0.83
   1   0   7    0.31    0.63
   1   0   7   -0.12    0.59
  -1   0  -8  104.71    5.30
   1   0   8  116.03    4.73
   1   0   8  110.56    4.75
  -1   0  -9    0.52    1.15
   1   0   9    2.04    1.22
   1   0   9    0.05    0.81
  -1   0 -10    7.87    2.35
   1   0  10    9.87    1.86
   1   0  10    8.68    1.71
  -1   0 -11   -0.74    1.02
   1   0  11    1.21    1.20
   1   0  11    0.46    1.01
  -1   0 -12   53.41    4.90
   1   0  12   67.51    4.51
   1   0  12   61.31    4.58
  -1   0 -13    0.17    1.33
   1   0  13   -0.67    1.18
  -1   0 -14   17.40    3.31
   1   0  14   19.93    3.13
  -1   0 -15   -0.06    1.58
   1   0  15   -0.29    1.32
  -1   0 -16   16.34    3.41
   1   0  16   16.44    3.32
  -1  -1  16   15.84    3.20
  -1   1  16   11.88    3.47
   1  -1 -16   12.70    2.97
   1   1 -16   14.25    3.23
  -1  -1  15   65.15    5.74
  -1   1  15   56.42    5.42
   1  -1 -15   64.34    6.08
   1   1 -15   63.10    6.02
  -1  -1  14    5.25    2.23
  -1   1  14    5.99    2.38
   1  -1 -14    4.20    2.23
   1   1 -14    3.23    2.08
  -1  -1  13    0.80    1.42
  -1   1  13    1.66    1.31
   1  -1 -13    1.80    1.56
   1   1 -13    1.63    1.51
  -1  -1  12    8.96    2.53
  -1   1  12    8.57    2.12
   1  -1 -12    9.48    2.80
   1   1 -12   10.67    2.33
  -1  -1  11   26.39    2.37
  -1  -1  11   27.80    3.19
  -1   1  11   27.20    3.15
   1  -1 -11   28.65    3.47
   1   1 -11   27.63    3.42
  -1  -1  10  138.72    4.81
  -1  -1  10  135.58    6.35
  -1   1  10  150.16    4.61
  -1   1  10  139.01    6.57
   1  -1 -10  131.85    6.61
   1   1 -10  140.12    6.84
  -1  -1   9  457.36    8.15
  -1  -1   9  446.07   10.79
  -1   1   9  476.54    7.57
  -1   1   9  445.96   11.04
   1  -1  -9  430.80   11.14
   1   1  -9  431.87   11.13
  -1  -1   8  152.88    4.40
  -1  -1   8  144.90    5.81
  -1   1   8  156.15    3.93
  -1   1   8  151.57    6.10
   1  -1  -8  147.28    6.09
   1   1  -8  144.13    6.05
  -1  -1   7   97.10    3.26
  -1  -1   7   94.38    4.41
  -1   1   7  101.35    2.86
  -1   1   7   92.09    4.48
   1  -1  -7   96.65    4.59
   1   1  -7   95.72    4.56
  -1  -1   6  111.18    4.43
  -1   1   6  117.66    2.72
  -1   1   6  105.72    4.44
   1  -1  -6  102.99    4.37
   1   1  -6  112.00    3.24
   1   1  -6  113.86    4.56
  -1  -1   5    1.14    0.69
  -1   1   5    1.95    0.36
  -1   1   5    1.90    0.88
   1  -1  -5    1.68    0.79
   1   1  -5    1.60    0.59
   1   1  -5    1.77    0.84
  -1  -1   4  109.76    3.71
  -1   1   4  106.72    3.74
   1  -1  -4   99.70    3.49
   1   1  -4  105.18    2.64
   1   1  -4  103.93    3.49
  -1  -1   3 1184.79   11.21
  -1   1   3 1234.81   11.64
   1  -1  -3 1169.60   10.81
   1   1  -3 1179.26    9.16
   1   1  -3 1195.37   10.56
  -1  -1   2   71.02    2.36
  -1   1   2   73.04    2.38
   1  -1  -2   73.69    2.26
   1   1  -2   68.02    1.78
   1   1  -2   72.41    2.02
  -1  -1   1  816.46    7.71
  -1   1   1  822.64    7.47
   1  -1  -1  829.00    8.66
   1   1  -1  801.37    7.03
   1   1  -1  843.40    7.86
  -1  -1   0  834.29    7.55
  -1   1   0  757.59    8.13
   1  -1   0  787.68    7.44
   1   1   0  745.08    6.89
  -1  -1  -1  698.90    6.65
  -1   1  -1  696.64    7.00
   1  -1   1  676.73    6.97
   1   1   1  626.54    6.76
   1   1   1  683.53    6.58
  -1  -1  -2  380.39    5.30
  -1   1  -2  395.67    5.82
   1  -1   2  393.45    5.63
   1  -1   2  401.53    4.53
   1   1   2  395.39    6.01
   1   1   2  392.53    5.11
  -1  -1  -3   14.67    1.31
  -1   1  -3   16.65    1.46
   1  -1   3   16.55    1.32
   1  -1   3   15.77    1.01
   1   1   3   16.12    1.40
   1   1   3   15.92    1.22
  -1  -1  -4    0.09    0.54
  -1   1  -4    0.64    0.62
   1  -1   4    0.39    0.49
   1  -1   4    0.20    0.41
   1   1   4    0.84    0.55
   1   1   4    0.51    0.54
  -1  -1  -5  145.03    4.86
  -1   1  -5  147.12    5.03
   1  -1   5  140.88    4.27
   1  -1   5  145.40    3.99
   1   1   5  159.03    4.64
   1   1   5  149.52    4.44
  -1  -1  -6  164.32    5.64
  -1   1  -6  158.27    5.66
   1  -1   6  175.44    5.12
   1  -1   6  169.47    4.80
   1   1   6  179.38    5.26
   1   1   6  172.42    5.20
  -1  -1  -7  168.14    6.24
  -1   1  -7  163.74    6.22
   1  -1   7  168.62    5.35
   1  -1   7  170.96    5.29
   1   1   7  188.28    5.76
   1   1   7  170.95    5.62
  -1  -1  -8    1.63    1.14
  -1   1  -8    1.50    1.17
   1  -1   8    1.62    0.92
   1  -1   8    1.23    0.94
   1   1   8    1.46    1.04
   1   1   8    1.80    1.12
  -1  -1  -9   86.10    5.19
  -1   1  -9   77.84    4.99
   1  -1   9   89.39    4.42
   1  -1   9   81.20    4.29
   1   1   9   92.56    4.57
   1   1   9   80.07    4.44
  -1  -1 -10    0.00    0.95
  -1   1 -10    1.09    1.34
   1  -1  10    0.08    0.99
   1  -1  10    0.86    0.92
   1   1  10    0.86    1.08
   1   1  10    0.59    1.03
  -1  -1 -11   16.45    2.83
  -1   1 -11   15.48    2.72
   1  -1  11   20.15    2.45
   1  -1  11   21.13    2.65
   1   1  11   20.73    2.56
   1   1  11   18.06    2.52
  -1  -1 -12    6.40    2.49
  -1   1 -12    7.02    2.49
   1  -1  12    8.95    1.86
   1  -1  12    8.44    1.96
   1   1  12    7.76    1.92
  -1  -1 -13   11.37    3.26
  -1   1 -13   10.88    2.66
   1  -1  13   13.01    2.44
   1   1  13    9.83    2.74
  -1  -1 -14    2.25    1.77
  -1   1 -14    5.51    2.46
   1  -1  14    1.81    1.64
   1   1  14    1.42    1.64
  -1  -1 -15   21.20    3.85
  -1   1 -15   31.01    4.41
   1  -1  15   26.30    3.57
   1   1  15   27.17    3.79
  -1  -1 -16    0.66    1.71
  -1   1 -16    2.27    2.03
   1  -1  16    1.11    1.91
   1   1  16    2.23    2.00
  -1  -2  16    0.62    1.62
  -1   2  16    1.37    1.87
   1  -2 -16    0.04    1.59
   1   2 -16    1.03    1.56
  -1  -2  15    8.46    2.80
  -1   2  15    7.74    2.86
   1  -2 -15    8.93    3.15
   1   2 -15   10.18    3.19
  -1  -2  14    5.24    2.24
  -1   2  14    4.96    2.24
   1  -2 -14    2.61    1.87
   1   2 -14    5.28    2.33
  -1  -2  13    2.46    1.69
  -1   2  13    1.76    1.54
   1  -2 -13    1.70    1.44
   1   2 -13    2.11    1.72
  -1  -2  12   19.39    2.84
  -1   2  12   13.14    2.45
   1  -2 -12   22.94    3.31
   1   2 -12   20.74    3.21
  -1  -2  11   10.66    1.62
  -1  -2  11   11.88    2.20
  -1   2  11   10.18    2.15
   1  -2 -11   12.43    2.45
   1   2 -11   10.92    2.37
  -1  -2  10    0.40    0.86
  -1  -2  10    0.25    1.13
  -1   2  10    0.38    0.96
   1  -2 -10    1.51    1.28
   1   2 -10   -0.14    1.09
  -1  -2   9    2.55    1.12
  -1  -2   9    1.41    1.16
  -1   2   9    3.42    1.09
  -1   2   9    1.95    1.38
   1  -2  -9    1.81    1.39
   1   2  -9    2.40    1.44
  -1  -2   8    2.39    0.93
  -1  -2   8    2.32    1.18
  -1   2   8    1.66    0.67
  -1   2   8    0.97    0.99
   1  -2  -8    2.53    1.24
   1   2  -8    1.91    1.14
  -1  -2   7   11.72    1.67
  -1   2   7   13.06    1.03
  -1   2   7   12.00    1.81
   1  -2  -7   11.27    1.74
   1   2  -7   12.41    1.39
   1   2  -7   11.08    1.75
  -1  -2   6   74.32    3.63
  -1   2   6   80.07    2.11
  -1   2   6   69.76    3.69
   1  -2  -6   67.59    3.59
   1   2  -6   73.82    2.87
   1   2  -6   70.86    3.65
  -1  -2   5    4.92    0.98
  -1   2   5    7.24    1.19
   1  -2  -5    4.91    1.00
   1   2  -5    5.42    0.84
   1   2  -5    5.03    1.04
  -1  -2   4   19.40    1.66
  -1   2   4   20.18    1.73
   1  -2  -4   19.66    1.66
   1   2  -4   18.36    1.28
   1   2  -4   20.30    1.61
  -1  -2   3    3.28    0.92
  -1   2   3    3.34    0.91
   1  -2  -3    2.79    0.80
   1   2  -3    2.82    0.59
   1   2  -3    3.03    0.71
  -1  -2   2    0.98    0.51
  -1   2   2    0.76    0.47
   1  -2  -2    0.72    0.43
   1   2  -2    1.22    0.43
   1   2  -2    0.81    0.37
  -1  -2   1   18.06    1.18
  -1   2   1   20.42    1.10
  -1   2   1   16.73    1.06
   1  -2  -1   18.41    0.83
   1   2  -1   17.40    1.01
   1   2  -1   17.77    0.68
  -1  -2   0   44.32    1.66
  -1   2   0   41.98    1.18
  -1   2   0   42.50    1.61
   1  -2   0   39.90    1.44
   1   2   0   41.36    1.52
  -1  -2  -1  507.74    5.27
  -1   2  -1  500.98    6.18
   1  -2   1  480.00    5.87
   1   2   1  465.82    5.59
  -1  -2  -2  186.46    3.58
  -1   2  -2  198.20    4.29
   1  -2   2  188.95    3.98
   1  -2   2  189.49    2.75
   1   2   2  187.21    3.77
   1   2   2  190.06    3.91
  -1  -2  -3   39.62    2.03
  -1   2  -3   39.01    2.21
   1  -2   3   39.44    2.01
   1  -2   3   38.40    1.41
   1   2   3   38.73    2.01
   1   2   3   40.59    2.05
  -1  -2  -4  136.32    4.21
  -1   2  -4  137.16    4.49
   1  -2   4  136.02    4.01
   1  -2   4  139.85    3.27
   1   2   4  144.32    4.23
   1   2   4  139.75    4.12
  -1  -2  -5    1.79    0.86
  -1   2  -5    3.21    1.16
   1  -2   5    2.51    0.88
   1  -2   5    2.29    0.78
   1   2   5    2.86    0.95
   1   2   5    1.59    0.76
  -1  -2  -6   45.37    3.01
  -1   2  -6   51.76    3.37
   1  -2   6   49.84    2.83
   1  -2   6   51.63    2.63
   1   2   6   54.81    2.97
   1   2   6   48.76    2.95
  -1  -2  -7  212.24    6.93
  -1   2  -7  228.88    7.44
   1  -2   7  218.09    6.20
   1  -2   7  223.82    5.90
   1   2   7  231.86    6.35
   1   2   7  218.82    6.57
  -1  -2  -8    7.15    1.65
  -1   2  -8    7.40    1.75
   1  -2   8    6.48    1.34
   1  -2   8    8.07    1.38
   1   2   8    6.83    1.42
   1   2   8    6.88    1.47
  -1  -2  -9   22.19    2.81
  -1   2  -9   22.23    2.87
   1  -2   9   22.10    2.34
   1  -2   9   20.23    2.26
   1   2   9   23.08    2.46
   1   2   9   20.66    2.42
  -1  -2 -10   16.42    2.54
  -1   2 -10   14.60    2.55
   1  -2  10   17.29    2.20
   1  -2  10   15.32    2.10
   1   2  10   17.03    2.30
   1   2  10   12.55    2.11
  -1  -2 -11   17.98    2.89
  -1   2 -11   17.69    2.94
   1  -2  11   26.77    2.85
   1  -2  11   26.23    2.87
   1   2  11   29.73    3.03
   1   2  11   23.82    2.90
  -1  -2 -12   51.78    4.80
  -1   2 -12   48.44    4.70
   1  -2  12   52.89    4.06
   1  -2  12   47.90    3.93
   1   2  12   46.10    4.16
  -1  -2 -13   51.46    5.06
  -1   2 -13   55.64    5.25
   1  -2  13   63.85    4.60
   1  -2  13   56.17    4.51
   1   2  13   56.76    4.77
  -1  -2 -14   10.50    3.23
  -1   2 -14   10.89    3.35
   1  -2  14   11.35    2.50
   1   2  14    9.66    2.40
  -1  -2 -15   13.74    3.20
  -1   2 -15   16.01    3.46
   1  -2  15   18.36    3.13
   1   2  15   20.00    3.37
  -1  -2 -16   -0.19    1.47
  -1   2 -16    0.63    1.60
   1   2  16    0.12    1.52
  -1  -3  16   21.17    3.61
  -1   3  16   18.34    3.51
   1  -3 -16   18.66    3.55
   1   3 -16   18.30    3.56
  -1  -3  15    8.01    2.75
  -1   3  15    8.78    2.94
   1  -3 -15   11.11    3.37
   1   3 -15    8.63    3.01
  -1  -3  14    9.21    2.79
  -1   3  14    7.12    2.48
   1  -3 -14    7.06    2.73
   1   3 -14    8.95    3.06
  -1  -3  13    0.46    1.21
  -1   3  13    0.49    1.23
   1  -3 -13    1.37    1.56
   1   3 -13    1.54    1.79
  -1  -3  12    5.28    1.56
  -1  -3  12    3.42    1.79
  -1   3  12    3.32    1.81
   1  -3 -12    3.40    1.81
   1   3 -12    5.84    2.31
  -1  -3  11    0.19    0.91
  -1  -3  11    0.18    0.98
  -1   3  11   -0.30    0.97
   1  -3 -11    0.87    1.28
   1   3 -11    0.57    1.26
  -1  -3  10  191.41    6.17
  -1  -3  10  184.98    7.30
  -1   3  10  190.51    7.90
   1  -3 -10  171.62    7.60
   1   3 -10  189.87    7.97
  -1  -3   9   53.56    3.17
  -1  -3   9   55.90    3.87
  -1   3   9   57.73    2.08
  -1   3   9   51.44    3.96
   1  -3  -9   49.75    3.92
   1   3  -9   50.34    3.92
  -1  -3   8  146.77    5.78
  -1   3   8  161.30    3.09
  -1   3   8  146.41    6.21
   1  -3  -8  133.74    5.89
   1   3  -8  143.18    4.81
   1   3  -8  154.40    6.30
  -1  -3   7    4.81    1.39
  -1   3   7    3.96    1.39
   1  -3  -7    2.67    1.19
   1   3  -7    4.02    1.13
   1   3  -7    3.78    1.40
  -1  -3   6  162.34    5.33
  -1   3   6  162.43    5.74
   1  -3  -6  149.93    5.37
   1   3  -6  155.70    4.46
   1   3  -6  161.01    5.48
  -1  -3   5    1.20    0.77
  -1   3   5    1.00    0.74
   1  -3  -5    1.15    0.76
   1   3  -5    1.14    0.61
   1   3  -5    1.11    0.73
  -1  -3   4  431.08    7.48
  -1   3   4  437.48    8.04
   1  -3  -4  423.24    7.56
   1   3  -4  425.17    6.58
   1   3  -4  439.53    7.29
  -1  -3   3  167.78    4.34
  -1   3   3  166.83    4.50
   1  -3  -3  163.99    4.26
   1   3  -3  155.07    3.74
   1   3  -3  169.82    3.91
  -1  -3   2  147.83    3.81
  -1   3   2  142.55    2.32
  -1   3   2  149.51    3.77
  -1   3   2  144.21    3.61
   1   3  -2  137.24    3.32
   1   3  -2  150.86    3.02
  -1  -3   1    8.61    0.94
  -1   3   1    9.36    0.70
  -1   3   1    8.99    0.84
  -1   3   1    7.96    0.83
   1   3  -1    9.17    0.87
   1   3  -1    9.42    0.55
  -1  -3   0 1485.08   11.75
  -1   3   0 1349.80   10.30
  -1   3   0 1451.86   10.99
  -1   3   0 1442.29   11.35
   1   3   0 1389.17   10.71
  -1  -3  -1    0.27    0.26
  -1   3  -1    0.88    0.24
  -1   3  -1    0.06    0.35
   1   3   1    0.18    0.30
   1   3   1    0.27    0.39
  -1  -3  -2  144.19    3.17
  -1   3  -2  147.96    3.92
   1  -3   2  139.19    3.61
   1  -3   2  144.04    2.34
   1   3   2  138.99    3.26
   1   3   2  148.31    3.81
  -1  -3  -3    1.85    0.68
  -1   3  -3    2.49    0.85
   1  -3   3    2.66    0.81
   1  -3   3    2.31    0.50
   1   3   3    2.31    0.69
   1   3   3    2.47    0.82
  -1  -3  -4   93.93    3.50
  -1   3  -4  103.75    4.03
   1  -3   4   95.75    3.52
   1  -3   4   99.91    2.70
   1   3   4  102.74    3.27
   1   3   4   93.65    3.58
  -1  -3  -5    4.46    0.99
  -1   3  -5    5.42    1.22
   1  -3   5    4.75    0.97
   1  -3   5    5.36    0.87
   1   3   5    5.34    0.98
   1   3   5    5.64    1.09
  -1  -3  -6  657.66   11.25
  -1   3  -6  671.91   11.98
   1  -3   6  666.18   10.51
   1  -3   6  670.69    9.12
   1   3   6  666.74   10.05
   1   3   6  668.98   11.12
  -1  -3  -7   -0.37    0.67
  -1   3  -7    0.19    0.78
   1  -3   7   -0.07    0.54
   1  -3   7   -0.22    0.55
   1   3   7    0.28    0.67
   1   3   7    0.02    0.71
  -1  -3  -8  124.93    5.77
  -1   3  -8  125.13    5.97
   1  -3   8  124.12    5.09
   1  -3   8  129.11    4.82
   1   3   8  123.54    4.86
   1   3   8  117.56    5.31
  -1  -3  -9   30.79    3.15
  -1   3  -9   31.59    3.32
   1  -3   9   34.25    2.92
   1  -3   9   32.74    2.73
   1   3   9   36.63    2.90
   1   3   9   32.21    3.06
  -1  -3 -10   25.40    3.17
  -1   3 -10   25.72    3.17
   1  -3  10   27.70    2.78
   1  -3  10   24.88    2.55
   1   3  10   25.08    2.60
   1   3  10   23.62    2.78
  -1  -3 -11   25.28    3.35
  -1   3 -11   37.41    4.04
   1  -3  11   40.48    3.46
   1  -3  11   36.87    3.30
   1   3  11   45.19    3.44
   1   3  11   39.51    3.73
  -1  -3 -12   11.14    3.12
  -1   3 -12   10.97    2.46
   1  -3  12   15.88    2.43
   1  -3  12   12.30    2.21
   1   3  12   11.55    2.35
  -1  -3 -13    4.42    2.30
  -1   3 -13    5.56    2.38
   1  -3  13    5.95    2.04
   1  -3  13    5.51    2.03
   1   3  13    4.83    2.14
  -1  -3 -14    9.15    3.13
  -1   3 -14    8.91    2.97
   1  -3  14   11.37    2.46
   1   3  14    9.85    2.44
  -1  -3 -15   -0.26    1.43
  -1   3 -15    0.66    1.71
   1   3  15   -0.32    1.39
  -1  -3 -16   14.32    3.30
  -1   3 -16   15.39    3.41
   1   3  16   16.64    3.35
  -1  -4  16    5.32    2.53
  -1   4  16    3.50    2.17
   1  -4 -16    5.41    2.73
   1   4 -16    5.17    2.50
  -1  -4  15    5.07    2.48
  -1   4  15    6.89    2.58
   1  -4 -15    4.66    2.45
   1   4 -15    5.81    2.53
  -1  -4  14   12.92    2.66
  -1   4  14   11.65    2.57
   1   4 -14   13.67    2.98
  -1  -4  13   16.79    2.86
  -1   4  13   18.04    3.08
   1  -4 -13   18.72    3.23
   1   4 -13   21.39    3.43
  -1  -4  12    6.73    1.50
  -1  -4  12    6.13    2.10
  -1   4  12    5.16    2.01
   1  -4 -12    5.63    2.29
   1   4 -12    6.79    2.39
  -1  -4  11    6.98    1.46
  -1  -4  11    6.90    2.13
  -1   4  11    8.32    2.05
   1  -4 -11    6.37    2.22
   1   4 -11    7.21    2.40
  -1  -4  10   74.91    4.08
  -1  -4  10   73.55    4.66
  -1   4  10   70.20    4.96
   1  -4 -10   73.71    5.09
   1   4 -10   65.72    4.84
  -1  -4   9    0.21    0.85
  -1   4   9    0.34    0.89
   1  -4  -9   -0.47    0.75
   1   4  -9   -0.41    0.65
   1   4  -9   -0.45    0.77
  -1  -4   8   27.85    2.63
  -1   4   8   23.66    2.68
   1  -4  -8   24.74    2.69
   1   4  -8   25.70    2.25
   1   4  -8   24.38    2.64
  -1  -4   7   30.75    2.56
  -1   4   7   27.79    2.68
   1  -4  -7   31.19    2.78
   1   4  -7   29.56    2.25
   1   4  -7   32.14    2.81
  -1  -4   6    7.49    1.34
  -1   4   6    6.20    1.30
   1  -4  -6    6.11    1.33
   1   4  -6    6.58    1.12
   1   4  -6    7.17    1.41
  -1  -4   5  140.88    4.70
  -1   4   5  141.86    5.14
   1  -4  -5  130.15    4.70
   1   4  -5  132.25    4.17
   1   4  -5  138.24    4.68
  -1  -4   4  424.65    7.63
  -1   4   4  432.68    8.31
   1  -4  -4  411.25    7.66
   1   4  -4  405.31    6.95
   1   4  -4  446.29    7.51
  -1  -4   3  169.71    4.57
  -1   4   3  162.18    2.53
  -1   4   3  166.05    4.69
   1  -4  -3  166.47    4.49
   1   4  -3  153.71    4.08
   1   4  -3  175.72    4.10
  -1  -4   2   12.06    1.29
  -1   4   2   14.06    0.85
  -1   4   2   14.74    1.31
  -1   4   2   14.29    1.29
   1   4  -2   11.50    1.13
   1   4  -2   14.77    1.02
  -1  -4   1   43.12    2.10
  -1   4   1   40.36    1.60
  -1   4   1   46.66    2.00
  -1   4   1   42.44    1.99
   1   4  -1   41.24    1.97
   1   4  -1   46.36    1.33
  -1  -4   0   50.61    2.25
  -1   4   0   45.28    1.87
  -1   4   0   50.92    1.78
  -1   4   0   48.67    2.10
   1   4   0   47.00    2.02
  -1  -4  -1  176.61    2.91
  -1   4  -1  169.76    3.95
  -1   4  -1  186.50    3.06
  -1   4  -1  181.12    4.23
   1   4   1  167.56    3.73
   1   4   1  177.78    4.31
  -1  -4  -2  270.52    4.45
  -1   4  -2  264.66    5.34
  -1   4  -2  276.83    5.64
   1  -4   2  280.35    3.83
   1   4   2  260.23    4.70
  -1  -4  -3  290.12    5.40
  -1   4  -3  288.92    5.98
  -1   4  -3  302.59    6.44
   1  -4   3  291.75    4.13
   1   4   3  288.31    5.09
   1   4   3  299.02    6.30
  -1  -4  -4   57.63    2.78
  -1   4  -4   69.74    3.40
   1  -4   4   59.24    2.91
   1  -4   4   62.00    2.17
   1   4   4   61.84    2.49
   1   4   4   58.71    3.02
  -1  -4  -5  201.63    5.70
  -1   4  -5  214.53    6.41
   1  -4   5  199.34    5.62
   1  -4   5  204.39    4.42
   1   4   5  199.95    4.73
   1   4   5  198.51    5.90
  -1  -4  -6   10.65    1.56
  -1   4  -6    8.49    1.56
   1  -4   6    9.70    1.47
   1  -4   6    9.74    1.24
   1   4   6   10.19    1.29
   1   4   6   11.35    1.66
  -1  -4  -7   19.33    2.25
  -1   4  -7   17.86    2.30
   1  -4   7   20.18    2.08
   1  -4   7   17.02    1.72
   1   4   7   20.40    1.84
   1   4   7   19.42    2.22
  -1  -4  -8   93.31    5.02
  -1   4  -8   97.02    5.36
   1  -4   8   94.91    4.59
   1  -4   8   98.17    4.15
   1   4   8   99.42    4.11
   1   4   8   90.94    4.84
  -1  -4  -9   44.44    3.75
  -1   4  -9   47.16    4.06
   1  -4   9   39.90    3.17
   1  -4   9   41.91    3.01
   1   4   9   46.75    3.00
   1   4   9   40.16    3.43
  -1  -4 -10   18.72    2.80
  -1   4 -10   18.95    2.80
   1  -4  10   17.41    2.30
   1  -4  10   17.38    2.21
   1   4  10   20.86    2.16
   1   4  10   18.48    2.55
  -1  -4 -11   22.19    3.26
  -1   4 -11   24.45    3.33
   1  -4  11   22.32    2.70
   1  -4  11   22.55    2.61
   1   4  11   23.93    3.03
  -1  -4 -12    2.67    1.91
  -1   4 -12    5.08    2.27
   1  -4  12    5.26    1.87
   1  -4  12    3.48    1.65
   1   4  12    3.98    1.92
  -1  -4 -13   56.39    5.38
  -1   4 -13   60.96    5.52
   1  -4  13   61.80    4.74
   1  -4  13   60.36    4.55
   1   4  13   59.58    5.04
  -1  -4 -14    5.13    2.55
  -1   4 -14    7.86    2.92
   1  -4  14    7.30    2.47
   1   4  14    6.90    2.55
  -1  -4 -15    4.65    2.53
  -1   4 -15    4.93    2.52
   1   4  15    5.65    2.55
  -1  -4 -16   14.52    3.31
  -1   4 -16   19.11    3.76
   1   4  16   18.50    3.44
  -1  -5  16    0.42    1.69
  -1   5  16    1.44    1.69
   1  -5 -16    0.72    1.78
   1   5 -16    0.65    1.72
  -1  -5  15   38.72    4.46
  -1   5  15   31.28    4.31
   1  -5 -15   34.82    4.69
   1   5 -15   36.29    4.66
  -1  -5  14    2.96    1.88
  -1   5  14    2.83    1.95
   1  -5 -14    1.60    1.83
   1   5 -14    3.35    2.30
  -1  -5  13    2.09    1.43
  -1  -5  13    2.41    1.81
  -1   5  13    3.22    1.75
   1  -5 -13    3.59    2.20
   1   5 -13    3.39    1.90
  -1  -5  12    3.99    1.66
  -1  -5  12    2.63    1.61
  -1   5  12    2.86    1.66
   1  -5 -12    2.91    1.89
   1   5 -12    4.00    2.03
  -1  -5  11    0.24    0.95
  -1  -5  11   -0.28    1.08
  -1   5  11    0.55    1.30
   1  -5 -11    0.85    1.46
   1   5 -11    0.25    1.15
  -1  -5  10    2.08    1.41
  -1   5  10    3.24    1.60
   1  -5 -10    1.22    1.32
   1   5 -10    1.87    1.46
  -1  -5   9  148.59    6.20
  -1   5   9  140.55    6.70
   1  -5  -9  140.07    6.54
   1   5  -9  137.79    5.46
   1   5  -9  147.26    6.75
  -1  -5   8   29.01    2.67
  -1   5   8   28.67    2.99
   1  -5  -8   23.66    2.64
   1   5  -8   25.38    2.33
   1   5  -8   26.99    2.77
  -1  -5   7    0.88    0.84
  -1   5   7    0.31    0.74
   1  -5  -7    1.24    0.92
   1   5  -7    0.82    0.70
   1   5  -7    1.51    1.05
  -1  -5   6    5.81    1.50
  -1   5   6    5.69    1.36
   1  -5  -6    5.39    1.27
   1   5  -6    4.54    1.03
   1   5  -6    5.15    1.50
  -1  -5   5    0.56    0.72
  -1   5   5    0.71    0.77
   1  -5  -5    1.79    0.93
   1   5  -5    0.85    0.63
   1   5  -5    1.31    0.82
  -1  -5   4    4.43    1.20
  -1   5   4    4.21    0.45
  -1   5   4    4.31    1.21
   1  -5  -4    4.55    1.20
   1   5  -4    3.73    1.02
   1   5  -4    3.80    0.89
  -1  -5   3  349.57    6.89
  -1   5   3  345.78    4.43
  -1   5   3  357.98    7.26
   1  -5  -3  347.60    6.74
   1   5  -3  331.66    6.46
   1   5  -3  381.20    6.24
  -1  -5   2   31.34    2.03
  -1   5   2   28.53    1.38
  -1   5   2   31.78    2.00
  -1   5   2   30.75    1.92
   1   5  -2   27.40    1.83
   1   5  -2   33.78    1.57
  -1  -5   1  327.11    6.16
  -1   5   1  299.94    4.89
  -1   5   1  328.43    5.72
  -1   5   1  322.91    5.79
   1   5  -1  285.55    5.53
   1   5  -1  326.68    4.23
  -1  -5   0  143.44    4.09
  -1   5   0  126.89    3.43
  -1   5   0  139.58    3.33
  -1   5   0  134.05    3.72
   1   5   0  130.20    3.63
   1   5   0  137.08    2.42
  -1  -5  -1   90.57    2.23
  -1   5  -1   89.04    3.10
  -1   5  -1   96.99    2.53
  -1   5  -1   97.70    3.33
   1   5   1   90.09    2.97
   1   5   1   94.31    3.41
  -1  -5  -2  136.93    3.27
  -1   5  -2  115.15    3.75
  -1   5  -2  144.27    4.26
   1  -5   2  142.93    2.98
   1   5   2  130.76    3.55
   1   5   2  136.68    4.28
  -1  -5  -3   42.45    2.14
  -1   5  -3   38.09    2.33
  -1   5  -3   49.70    2.75
   1  -5   3   45.17    1.77
   1   5   3   41.94    2.05
   1   5   3   41.76    2.53
  -1  -5  -4   30.12    2.07
  -1   5  -4   30.81    2.25
  -1   5  -4   28.62    2.30
   1  -5   4   30.34    1.60
   1   5   4   30.92    1.81
   1   5   4   29.73    2.32
  -1  -5  -5  117.36    4.42
  -1   5  -5  134.23    5.21
   1  -5   5  120.74    4.57
   1  -5   5  129.21    3.58
   1   5   5  125.40    3.73
   1   5   5  127.64    4.97
  -1  -5  -6   27.80    2.44
  -1   5  -6   32.27    2.84
   1  -5   6   31.03    2.49
   1  -5   6   28.36    1.91
   1   5   6   30.65    1.99
   1   5   6   30.46    2.62
  -1  -5  -7  130.17    5.49
  -1   5  -7  142.73    6.14
   1  -5   7  131.62    5.30
   1  -5   7  133.41    4.39
   1   5   7  139.23    4.32
   1   5   7  125.79    5.53
  -1  -5  -8   90.16    4.93
  -1   5  -8   96.21    5.40
   1  -5   8   92.64    4.65
   1  -5   8   95.77    4.08
   1   5   8   99.62    3.89
   1   5   8   89.99    4.94
  -1  -5  -9   47.54    3.91
  -1   5  -9   51.08    4.24
   1  -5   9   44.97    3.50
   1  -5   9   49.62    3.20
   1   5   9   49.83    2.89
   1   5   9   49.46    3.93
  -1  -5 -10   37.57    3.77
  -1   5 -10   37.53    3.88
   1  -5  10   37.38    3.34
   1  -5  10   35.18    3.00
   1   5  10   39.57    2.73
   1   5  10   41.73    3.81
  -1  -5 -11   11.83    2.60
  -1   5 -11   11.82    2.52
   1  -5  11   11.69    2.13
   1  -5  11   12.51    2.16
   1   5  11    9.57    2.66
  -1  -5 -12   14.46    2.83
  -1   5 -12   18.74    3.18
   1  -5  12   16.04    2.55
   1  -5  12   19.48    2.60
   1   5  12   18.19    2.92
  -1  -5 -13   11.11    3.23
  -1   5 -13   12.47    2.78
   1  -5  13   14.01    2.50
   1  -5  13   14.46    2.44
   1   5  13   11.88    2.64
  -1  -5 -14    1.06    1.89
  -1   5 -14    1.92    1.78
   1  -5  14    0.52    1.18
   1   5  14    1.60    1.57
  -1  -5 -15   18.17    3.56
  -1   5 -15   15.89    3.30
   1   5  15   14.38    3.03
  -1  -5 -16    2.98    2.27
  -1   5 -16    5.95    2.66
   1   5  16    6.15    2.71
  -1  -6  16    6.50    2.76
  -1   6  16    3.79    2.15
   1  -6 -16    3.87    2.42
   1   6 -16    3.04    2.29
  -1  -6  15    8.92    2.86
  -1   6  15    7.84    2.89
   1  -6 -15    9.03    3.21
   1   6 -15   11.04    3.35
  -1  -6  14    5.84    2.42
  -1   6  14    6.37    2.59
   1  -6 -14    5.21    2.64
   1   6 -14    6.01    2.56
  -1  -6  13   63.63    4.59
  -1  -6  13   43.86    4.26
  -1   6  13   59.72    5.43
   1  -6 -13   50.27    5.06
   1   6 -13   61.75    5.52
  -1  -6  12   40.34    3.57
  -1  -6  12   37.80    3.81
  -1   6  12   37.12    4.18
   1  -6 -12   30.70    3.80
   1   6 -12   45.69    4.60
  -1  -6  11   90.53    5.07
  -1  -6  11   87.33    5.35
  -1   6  11   87.49    6.00
   1  -6 -11   81.35    5.70
   1   6 -11   89.51    6.01
  -1  -6  10    0.09    1.03
  -1   6  10    0.97    1.17
   1  -6 -10   -0.34    0.99
   1   6 -10    0.22    0.96
   1   6 -10   -0.16    1.03
  -1  -6   9   -0.14    0.86
  -1   6   9    0.38    0.95
   1  -6  -9    0.24    1.17
   1   6  -9    0.06    0.74
   1   6  -9    0.57    1.09
  -1  -6   8   -0.05    0.76
  -1   6   8   -0.02    0.79
   1  -6  -8    0.00    0.81
   1   6  -8   -0.06    0.67
   1   6  -8    1.73    1.23
  -1  -6   7   51.81    3.40
  -1   6   7   51.47    3.78
   1  -6  -7   47.70    3.49
   1   6  -7   51.03    3.25
   1   6  -7   56.27    3.73
  -1  -6   6  111.37    4.65
  -1   6   6  112.84    5.25
   1  -6  -6  103.05    4.74
   1   6  -6  106.26    4.43
   1   6  -6  113.61    4.82
  -1  -6   5  704.27   11.03
  -1   6   5  685.65    6.38
  -1   6   5  718.66   12.41
   1  -6  -5  669.44   11.18
   1   6  -5  657.48   10.55
   1   6  -5  753.23   11.32
  -1  -6   4   88.89    3.79
  -1   6   4   86.33    2.26
  -1   6   4   84.59    4.02
   1  -6  -4   83.23    3.70
   1   6  -4   81.84    3.60
   1   6  -4   98.43    3.73
  -1  -6   3  191.10    5.36
  -1   6   3  185.22    3.63
  -1   6   3  197.09    5.65
   1  -6  -3  183.83    5.12
   1   6  -3  174.82    5.02
   1   6  -3  203.46    4.68
  -1  -6   2    4.92    0.94
  -1   6   2    5.39    0.76
  -1   6   2    4.63    0.93
  -1   6   2    4.55    0.90
   1   6  -2    4.35    0.86
   1   6  -2    5.53    0.76
  -1  -6   1   15.92    1.54
  -1   6   1   14.86    1.25
  -1   6   1   16.22    1.45
  -1   6   1   16.34    1.44
   1   6  -1   14.30    1.41
   1   6  -1   16.48    1.01
  -1  -6   0   59.20    2.85
  -1   6   0   50.54    2.37
  -1   6   0   56.09    2.34
  -1   6   0   56.94    2.58
   1   6   0   53.16    2.51
   1   6   0   56.77    1.73
  -1  -6  -1   87.10    2.39
  -1   6  -1   79.55    3.14
  -1   6  -1   88.37    2.73
  -1   6  -1   86.47    3.31
   1   6   1   83.09    3.07
   1   6   1   82.35    3.43
  -1  -6  -2  166.95    3.80
  -1   6  -2  152.59    4.59
  -1   6  -2  171.68    4.89
   1  -6   2  173.60    3.71
   1   6   2  153.94    4.13
   1   6   2  160.87    4.96
  -1  -6  -3   77.33    2.95
  -1   6  -3   74.54    3.42
  -1   6  -3   86.02    3.72
   1  -6   3   87.91    2.70
   1   6   3   78.71    2.94
   1   6   3   76.95    3.63
  -1  -6  -4  115.20    4.01
  -1   6  -4  107.03    4.28
  -1   6  -4  122.19    4.75
   1  -6   4  122.31    3.32
   1   6   4  114.79    3.58
   1   6   4  123.97    4.86
  -1  -6  -5  223.62    6.14
  -1   6  -5  215.35    6.36
  -1   6  -5  243.70    7.18
   1  -6   5  228.90    4.90
   1   6   5  220.62    5.05
   1   6   5  230.22    6.96
  -1  -6  -6   70.17    3.82
  -1   6  -6   75.58    4.33
   1  -6   6   71.92    3.90
   1  -6   6   72.76    3.05
   1   6   6   71.72    2.98
   1   6   6   71.92    4.12
  -1  -6  -7   79.49    4.36
  -1   6  -7   86.31    4.89
   1  -6   7   77.80    4.20
   1  -6   7   80.34    3.46
   1   6   7   80.42    3.27
   1   6   7   84.16    4.71
  -1  -6  -8    0.11    0.88
  -1   6  -8    0.36    0.96
   1  -6   8    0.35    0.73
   1  -6   8    0.63    0.81
   1   6   8    0.38    0.64
   1   6   8    0.08    0.75
  -1  -6  -9   13.19    2.27
  -1   6  -9   14.09    2.45
   1  -6   9   14.24    2.13
   1  -6   9   13.93    1.86
   1   6   9   14.91    1.63
   1   6   9   14.73    2.34
  -1  -6 -10   13.51    2.47
  -1   6 -10   14.43    2.63
   1  -6  10   15.15    2.34
   1  -6  10   15.12    2.11
   1   6  10   13.20    2.35
  -1  -6 -11   44.62    4.38
  -1   6 -11   52.36    4.85
   1  -6  11   48.43    4.01
   1  -6  11   51.46    3.72
   1   6  11   45.22    4.26
  -1  -6 -12   26.28    3.66
  -1   6 -12   29.59    3.94
   1  -6  12   32.71    3.50
   1  -6  12   31.28    3.19
   1   6  12   26.02    3.46
  -1  -6 -13    3.31    2.24
  -1   6 -13    3.27    2.02
   1  -6  13    4.65    1.96
   1   6  13    3.53    1.98
  -1  -6 -14   12.52    2.92
  -1   6 -14   14.85    3.26
   1  -6  14   12.71    2.71
   1   6  14   11.05    2.71
  -1  -6 -15    1.62    1.91
  -1   6 -15    1.82    1.91
   1   6  15    2.17    2.09
  -1  -7  15    0.06    1.59
  -1   7  15    1.17    1.59
   1  -7 -15   -0.20    1.39
   1   7 -15    1.75    1.83
  -1  -7  14    5.83    2.39
  -1   7  14    5.30    2.46
   1  -7 -14    3.83    2.33
   1   7 -14    8.14    3.07
  -1  -7  13    3.93    1.86
  -1  -7  13    3.28    1.98
  -1   7  13    3.52    2.00
   1  -7 -13    3.67    2.22
   1   7 -13    3.78    2.23
  -1  -7  12    0.48    1.08
  -1  -7  12    1.05    1.41
  -1   7  12    0.10    1.20
   1  -7 -12    0.67    1.34
   1   7 -12    0.83    1.66
  -1  -7  11   21.57    2.68
  -1  -7  11   21.05    2.79
  -1   7  11   21.72    3.24
   1  -7 -11   20.22    3.08
   1   7 -11   21.83    3.19
  -1  -7  10   13.07    2.21
  -1   7  10   14.23    2.63
   1  -7 -10   10.55    2.32
   1   7 -10   13.78    2.23
   1   7 -10   13.72    2.50
  -1  -7   9   12.41    2.02
  -1   7   9   11.13    2.13
   1  -7  -9   13.15    2.29
   1   7  -9   11.25    1.91
   1   7  -9   13.29    2.30
  -1  -7   8    2.23    1.24
  -1   7   8    1.89    1.28
   1  -7  -8    1.59    1.20
   1   7  -8    2.79    1.24
  -1  -7   7   66.04    3.87
  -1   7   7   68.31    4.47
   1  -7  -7   66.77    4.16
   1   7  -7   61.09    3.70
   1   7  -7   72.05    4.26
  -1  -7   6   67.44    3.73
  -1   7   6   63.60    1.83
  -1   7   6   65.14    4.11
   1  -7  -6   65.39    3.89
   1   7  -6   61.91    3.57
   1   7  -6   69.67    3.88
  -1  -7   5    2.06    1.10
  -1   7   5    2.38    0.54
  -1   7   5    3.33    1.54
   1  -7  -5    2.13    1.07
   1   7  -5    3.30    1.15
   1   7  -5    2.85    1.17
  -1  -7   4   71.00    3.56
  -1   7   4   63.51    2.23
  -1   7   4   67.83    3.73
   1  -7  -4   67.46    3.48
   1   7  -4   59.87    3.27
   1   7  -4   70.43    3.23
  -1  -7   3   12.73    1.57
  -1   7   3   12.16    1.12
  -1   7   3   12.94    1.63
   1   7  -3   11.45    1.45
   1   7  -3   13.56    1.32
  -1  -7   2   20.22    1.85
  -1   7   2   18.24    1.40
  -1   7   2   20.36    1.84
  -1   7   2   18.98    1.69
   1   7  -2   19.21    1.79
   1   7  -2   20.42    1.41
  -1  -7   1  102.69    3.97
  -1   7   1   97.49    3.32
  -1   7   1   98.45    3.62
  -1   7   1   97.67    3.60
   1   7  -1   90.84    3.62
   1   7  -1   99.47    2.67
  -1  -7   0  331.01    7.14
  -1   7   0  304.33    6.20
  -1   7   0  343.08    6.31
  -1   7   0  321.74    6.51
   1   7   0  304.93    6.41
   1   7   0  326.19    4.74
  -1  -7  -1  231.89    4.23
  -1   7  -1  220.58    5.56
  -1   7  -1  245.61    5.04
  -1   7  -1  236.18    5.76
   1   7   1  221.72    5.35
   1   7   1  240.18    6.22
  -1  -7  -2   78.07    2.75
  -1   7  -2   74.21    3.42
  -1   7  -2   76.12    3.44
   1  -7   2   83.43    2.85
   1   7   2   66.04    2.90
   1   7   2   72.38    3.57
  -1  -7  -3   85.69    3.22
  -1   7  -3   84.92    3.82
  -1   7  -3   94.80    4.04
   1  -7   3   94.35    3.07
   1   7   3   85.27    3.27
   1   7   3   86.81    4.07
  -1  -7  -4    0.05    0.61
  -1   7  -4    0.23    0.61
  -1   7  -4    0.76    0.79
   1  -7   4    0.56    0.59
   1   7   4    0.51    0.51
   1   7   4   -0.30    0.59
  -1  -7  -5   25.91    2.24
  -1   7  -5   21.14    2.22
  -1   7  -5   28.18    2.60
   1  -7   5   23.67    1.74
   1   7   5   24.73    1.83
   1   7   5   24.81    2.47
  -1  -7  -6  275.28    7.52
  -1   7  -6  272.44    7.79
  -1   7  -6  304.45    8.76
   1  -7   6  287.68    6.09
   1   7   6  271.19    5.89
   1   7   6  283.13    8.44
  -1  -7  -7    7.52    1.58
  -1   7  -7    8.60    1.80
   1  -7   7    7.32    1.52
   1  -7   7    6.74    1.24
   1   7   7    7.55    1.20
   1   7   7    7.25    2.03
  -1  -7  -8    6.20    1.87
  -1   7  -8    6.55    2.04
   1  -7   8    5.86    1.45
   1  -7   8    5.53    1.45
   1   7   8    5.89    1.07
   1   7   8    6.72    2.00
  -1  -7  -9   56.28    4.28
  -1   7  -9   62.73    4.80
   1  -7   9   58.36    4.15
   1  -7   9   63.42    3.58
   1   7   9   60.03    2.97
   1   7   9   56.44    4.42
  -1  -7 -10    1.56    1.43
  -1   7 -10    1.00    1.38
   1  -7  10    0.56    1.11
   1  -7  10    1.81    1.24
   1   7  10    1.12    1.20
  -1  -7 -11   49.23    4.62
  -1   7 -11   53.25    4.88
   1  -7  11   48.67    4.16
   1  -7  11   53.18    3.81
   1   7  11   52.35    4.65
  -1  -7 -12   21.77    3.42
  -1   7 -12   22.56    3.55
   1  -7  12   23.03    3.06
   1  -7  12   22.24    2.74
   1   7  12   19.14    3.09
  -1  -7 -13    3.54    2.32
  -1   7 -13    5.66    2.64
   1  -7  13    4.01    1.99
   1   7  13    2.04    1.76
  -1  -7 -14   -0.53    1.39
  -1   7 -14    2.04    1.88
   1  -7  14    3.13    1.87
   1   7  14    1.87    1.86
  -1  -7 -15    3.63    2.27
  -1   7 -15    5.71    2.66
   1   7  15    3.48    2.16
  -1   8  15    1.56    1.79
   1  -8 -15    0.86    1.47
   1   8 -15    2.29    2.05
  -1  -8  14   80.51    5.74
  -1  -8  14   75.73    5.81
  -1   8  14   67.42    6.15
   1  -8 -14   74.79    6.54
   1   8 -14   78.59    6.68
  -1  -8  13    3.41    1.91
  -1  -8  13    2.53    1.76
  -1   8  13    5.32    2.45
   1  -8 -13    4.74    2.76
   1   8 -13    3.45    2.20
  -1  -8  12   85.82    5.45
  -1  -8  12   79.81    5.40
  -1   8  12   85.95    6.45
   1  -8 -12   82.91    6.17
   1   8 -12   93.26    6.54
  -1  -8  11    4.11    1.85
  -1   8  11    3.57    2.02
   1  -8 -11    4.91    2.16
   1   8 -11    3.96    1.68
   1   8 -11    3.08    1.88
  -1  -8  10   88.65    5.20
  -1   8  10   87.51    5.96
   1  -8 -10   62.68    4.91
   1   8 -10   84.18    5.05
   1   8 -10   93.86    5.96
  -1  -8   9    2.85    1.51
  -1   8   9    2.92    1.71
   1  -8  -9    3.86    1.72
   1   8  -9    4.22    1.62
   1   8  -9    3.74    1.68
  -1  -8   8   60.52    3.94
  -1   8   8   58.83    4.52
   1  -8  -8   51.14    3.99
   1   8  -8   52.77    3.75
   1   8  -8   65.65    4.43
  -1  -8   7    8.39    1.65
  -1   8   7    7.92    0.77
  -1   8   7    6.99    1.63
   1  -8  -7    7.01    1.68
   1   8  -7    6.03    1.45
   1   8  -7    7.01    1.59
  -1  -8   6  203.98    6.57
  -1   8   6  193.14    3.74
  -1   8   6  197.46    7.32
   1  -8  -6  194.92    6.76
   1   8  -6  195.15    6.59
   1   8  -6  223.23    7.01
  -1  -8   5    5.98    1.36
  -1   8   5    8.75    0.95
  -1   8   5    8.51    1.55
   1  -8  -5    6.71    1.40
   1   8  -5    5.32    1.28
   1   8  -5    8.23    1.46
  -1  -8   4 1011.71   13.90
  -1   8   4  955.46    9.75
  -1   8   4  961.14   14.51
   1  -8  -4  962.76   13.39
   1   8  -4  936.16   13.50
   1   8  -4 1035.57   12.68
  -1  -8   3  161.77    5.40
  -1   8   3  156.54    4.10
  -1   8   3  161.44    5.63
  -1   8   3  160.40    5.20
   1   8  -3  149.91    5.23
   1   8  -3  168.93    4.58
  -1  -8   2  120.77    4.56
  -1   8   2  111.46    3.66
  -1   8   2  121.41    4.58
  -1   8   2  114.21    4.19
   1   8  -2  104.55    4.25
   1   8  -2  123.90    3.56
  -1  -8   1   18.73    1.85
  -1   8   1   17.77    1.60
  -1   8   1   19.37    1.77
  -1   8   1   21.12    1.81
   1   8  -1   18.88    1.83
   1   8  -1   20.55    1.36
  -1  -8   0   74.29    3.62
  -1   8   0   61.66    3.00
  -1   8   0   69.19    3.07
  -1   8   0   63.83    3.07
   1   8   0   63.24    3.14
   1   8   0   69.55    2.37
  -1   8  -1    0.60    0.58
  -1   8  -1    1.04    0.60
  -1   8  -1    0.15    0.58
   1   8   1    1.20    0.65
   1   8   1    0.90    0.74
   1   8   1    1.11    0.55
  -1  -8  -2  817.62    9.38
  -1   8  -2  770.07   11.54
  -1   8  -2  832.96   11.86
   1  -8   2  867.43   10.13
   1   8   2  770.68   10.49
   1   8   2  817.39   12.57
  -1  -8  -3   25.98    1.92
  -1   8  -3   23.18    2.15
  -1   8  -3   29.46    2.41
   1  -8   3   27.14    1.86
   1   8   3   27.47    1.99
   1   8   3   27.05    2.43
  -1  -8  -4  250.97    6.20
  -1   8  -4  245.12    7.08
  -1   8  -4  273.78    7.53
   1  -8   4  271.77    5.67
   1   8   4  249.56    5.84
   1   8   4  265.46    7.75
  -1  -8  -5    0.89    0.85
  -1   8  -5    0.96    0.82
  -1   8  -5    0.62    0.94
   1  -8   5    1.48    0.81
   1   8   5    0.93    0.61
   1   8   5    0.73    0.93
  -1  -8  -6   10.63    1.73
  -1   8  -6    9.56    1.72
  -1   8  -6   11.32    1.85
   1  -8   6   11.31    1.43
   1   8   6   11.36    1.34
   1   8   6    9.62    1.76
  -1  -8  -7   39.11    3.16
  -1   8  -7   39.82    3.51
   1  -8   7   35.67    2.45
   1   8   7   38.80    2.38
   1   8   7   36.36    3.35
  -1  -8  -8   43.94    3.61
  -1   8  -8   44.88    3.92
   1  -8   8   39.44    3.43
   1  -8   8   43.04    2.84
   1   8   8   39.30    2.45
   1   8   8   43.46    3.83
  -1  -8  -9    4.56    1.84
  -1   8  -9    5.02    1.93
   1  -8   9    5.01    1.74
   1  -8   9    6.23    1.43
   1   8   9    4.78    1.06
   1   8   9    5.08    1.94
  -1  -8 -10   65.80    4.97
  -1   8 -10   72.42    5.46
   1  -8  10   69.91    4.88
   1  -8  10   67.01    3.95
   1   8  10   58.36    4.82
  -1  -8 -11    2.21    1.84
  -1   8 -11    1.95    1.77
   1  -8  11   -0.17    1.27
   1  -8  11    1.50    1.30
   1   8  11    0.41    1.20
  -1  -8 -12   26.44    3.74
  -1   8 -12   27.52    3.92
   1  -8  12   30.98    3.67
   1   8  12   24.68    3.49
  -1  -8 -13    1.74    1.91
  -1   8 -13    5.51    2.43
   1  -8  13    7.67    2.57
   1   8  13    3.01    1.90
  -1  -8 -14    0.00    1.54
  -1   8 -14    0.73    1.57
   1  -8  14    1.52    1.76
   1   8  14    0.25    1.31
  -1  -8 -15    0.29    1.68
  -1   8 -15    1.05    1.67
   1  -8  15    2.08    1.94
   1   8  15   -0.30    1.47
  -1   9  15    3.42    1.96
   1  -9 -15    2.68    2.22
   1   9 -15    4.29    2.51
  -1  -9  14    0.15    1.54
  -1  -9  14    1.25    1.67
  -1   9  14    1.22    1.61
   1  -9 -14    1.07    1.93
   1   9 -14    2.44    1.93
  -1  -9  13    6.23    2.42
  -1  -9  13    2.47    1.87
  -1   9  13    2.86    2.05
   1  -9 -13    4.07    2.28
   1   9 -13    4.82    2.42
  -1  -9  12    3.92    1.92
  -1  -9  12    2.87    1.66
  -1   9  12    2.32    1.83
   1  -9 -12    2.26    1.72
   1   9 -12    2.14    1.81
  -1  -9  11   17.60    2.71
  -1   9  11   16.94    3.01
   1  -9 -11   16.20    2.91
   1   9 -11   15.39    2.54
   1   9 -11   15.38    2.81
  -1  -9  10    8.17    1.90
  -1   9  10    7.47    2.56
   1  -9 -10    9.61    2.27
   1   9 -10    9.16    1.98
   1   9 -10   12.11    2.36
  -1  -9   9   11.18    2.08
  -1   9   9   10.58    2.21
   1  -9  -9   10.18    2.12
   1   9  -9   11.65    2.07
   1   9  -9   10.97    2.15
  -1  -9   8    4.29    1.69
  -1   9   8    3.47    1.70
   1  -9  -8    3.06    1.51
   1   9  -8    2.90    1.44
   1   9  -8    2.47    1.37
  -1  -9   7   13.10    2.03
  -1   9   7   13.79    1.12
  -1   9   7   11.77    2.13
   1  -9  -7   12.82    2.07
   1   9  -7   13.12    1.98
   1   9  -7   15.10    2.14
  -1  -9   6   19.46    2.27
  -1   9   6   20.49    1.43
  -1   9   6   17.88    2.40
   1  -9  -6   19.77    2.33
   1   9  -6   20.45    2.33
   1   9  -6   22.95    2.39
  -1  -9   5   20.20    2.24
  -1   9   5   19.02    1.48
  -1   9   5   16.69    2.19
   1  -9  -5   19.65    2.22
   1   9  -5   18.08    2.16
   1   9  -5   23.68    2.26
  -1  -9   4    0.46    0.83
  -1   9   4    0.15    0.49
  -1   9   4    0.52    0.71
   1  -9  -4   -0.03    0.72
   1   9  -4    0.87    0.78
   1   9  -4    0.42    0.73
  -1  -9   3   15.76    1.91
  -1   9   3   12.71    1.35
  -1   9   3   14.12    1.83
  -1   9   3   14.37    1.72
   1   9  -3   11.56    1.64
   1   9  -3   14.93    1.53
  -1  -9   2   12.44    1.66
  -1   9   2   10.22    1.28
  -1   9   2    8.31    1.37
  -1   9   2    8.92    1.36
   1   9  -2   10.38    1.49
   1   9  -2   10.02    1.16
  -1  -9   1   91.72    4.21
  -1   9   1   81.85    3.52
  -1   9   1   91.37    3.96
  -1   9   1   81.29    3.64
   1   9  -1   81.03    3.83
   1   9  -1   89.31    2.96
  -1  -9   0   38.60    2.80
  -1   9   0   33.61    2.37
  -1   9   0   38.36    2.48
  -1   9   0   40.20    2.57
   1   9   0   33.81    2.45
   1   9   0   38.66    1.93
  -1   9  -1   10.67    1.48
  -1   9  -1    9.98    1.26
  -1   9  -1    9.61    1.41
   1   9   1    7.35    1.25
   1   9   1   11.00    1.63
   1   9   1    7.94    0.99
  -1  -9  -2   52.84    2.53
  -1   9  -2   51.86    3.20
  -1   9  -2   53.77    3.19
   1  -9   2   53.35    2.75
   1   9   2   49.75    2.87
   1   9   2   54.27    3.45
  -1  -9  -3   16.90    1.66
  -1   9  -3   17.12    1.96
  -1   9  -3   20.17    2.11
   1  -9   3   25.76    1.97
   1   9   3   15.15    1.61
   1   9   3   18.25    2.16
  -1  -9  -4   61.17    3.20
  -1   9  -4   59.39    3.70
  -1   9  -4   64.89    3.83
   1  -9   4   64.73    3.02
   1   9   4   57.66    3.00
   1   9   4   59.78    3.89
  -1  -9  -5    8.48    1.52
  -1   9  -5    9.39    1.64
  -1   9  -5    9.42    1.73
   1  -9   5   10.27    1.40
   1   9   5    9.37    1.36
   1   9   5    8.29    1.70
  -1  -9  -6   23.89    2.43
  -1   9  -6   22.63    2.54
  -1   9  -6   24.27    2.68
   1  -9   6   24.68    2.05
   1   9   6   21.60    1.90
   1   9   6   22.83    2.73
  -1  -9  -7   22.47    2.54
  -1   9  -7   21.19    2.53
  -1   9  -7   24.76    2.92
   1  -9   7   21.95    2.03
   1   9   7   23.98    2.01
   1   9   7   23.56    2.83
  -1  -9  -8   34.22    3.28
  -1   9  -8   28.78    3.29
   1  -9   8   30.88    3.19
   1  -9   8   31.30    2.52
   1   9   8   31.88    2.29
   1   9   8   33.96    3.55
  -1  -9  -9   15.88    2.54
  -1   9  -9   18.31    2.83
   1  -9   9   17.65    2.55
   1  -9   9   19.79    2.21
   1   9   9   18.19    1.74
   1   9   9   18.01    2.76
  -1  -9 -10   19.44    2.92
  -1   9 -10   15.87    2.85
   1  -9  10   15.65    2.54
   1  -9  10   18.27    2.32
   1   9  10   16.04    2.79
  -1  -9 -11   44.12    4.43
  -1   9 -11   45.32    4.69
   1  -9  11   44.76    4.26
   1   9  11   43.83    4.52
  -1  -9 -12   16.42    3.09
  -1   9 -12   22.43    3.68
   1  -9  12   19.00    3.00
   1   9  12   16.53    3.03
  -1  -9 -13    3.72    2.23
  -1   9 -13    3.33    2.25
   1  -9  13    2.39    1.79
   1   9  13    2.42    1.83
  -1  -9 -14    0.69    1.63
  -1   9 -14    1.76    1.65
   1  -9  14    0.62    1.60
   1   9  14   -0.05    1.33
  -1  -9 -15    1.14    1.81
  -1   9 -15    3.14    2.03
   1  -9  15    3.83    2.23
   1   9  15    2.60    1.80
  -1  10  15    7.94    2.99
   1 -10 -15    7.56    3.03
   1  10 -15    7.87    3.10
  -1 -10  14    4.49    2.26
  -1  10  14    1.61    1.79
   1 -10 -14    2.72    2.21
  -1 -10  13   63.14    5.24
  -1 -10  13   56.94    4.91
  -1  10  13   57.14    5.65
   1 -10 -13   55.78    5.53
   1  10 -13   61.17    5.84
  -1 -10  12    1.47    1.43
  -1  10  12   -0.22    1.27
   1 -10 -12   -0.33    1.31
   1  10 -12    1.13    1.65
  -1 -10  11   55.18    4.40
  -1  10  11   56.03    5.18
   1 -10 -11   53.74    4.88
   1  10 -11   47.96    4.30
   1  10 -11   63.78    5.40
  -1 -10  10    6.98    2.16
  -1  10  10    4.36    2.04
   1 -10 -10    5.27    2.05
   1  10 -10    5.89    2.00
   1  10 -10    4.03    1.97
  -1 -10   9    7.43    2.16
  -1  10   9    5.79    2.14
   1 -10  -9    5.32    2.05
   1  10  -9    3.33    1.56
   1  10  -9    8.61    2.42
  -1 -10   8   22.18    2.67
  -1  10   8   22.13    3.02
   1 -10  -8   23.46    2.90
   1  10  -8   22.83    2.78
   1  10  -8   26.24    3.01
  -1 -10   7  135.79    5.87
  -1  10   7  139.76    3.66
  -1  10   7  133.46    6.74
   1 -10  -7  134.49    6.24
   1  10  -7  123.63    5.94
   1  10  -7  155.01    6.53
  -1 -10   6    0.03    0.87
  -1  10   6    0.13    0.53
  -1  10   6    0.42    0.81
   1 -10  -6    0.01    0.77
   1  10  -6   -0.12    0.72
   1  10  -6   -0.01    0.86
  -1 -10   5  461.86   10.30
  -1  10   5  432.89    7.28
  -1  10   5  441.88   11.12
   1 -10  -5  426.13    9.92
   1  10  -5  417.16   10.18
   1  10  -5  477.40    9.82
  -1 -10   4   42.76    3.17
  -1  10   4   37.68    2.30
  -1  10   4   43.25    3.41
   1 -10  -4   41.12    3.04
   1  10  -4   36.05    3.00
   1  10  -4   44.34    2.82
  -1 -10   3   65.01    3.77
  -1  10   3   60.92    3.01
  -1  10   3   62.18    3.85
  -1  10   3   61.68    3.51
   1  10  -3   59.32    3.68
   1  10  -3   64.52    3.10
  -1 -10   2    4.92    1.21
  -1  10   2    4.40    0.98
  -1  10   2    4.79    1.44
  -1  10   2    4.76    1.33
   1  10  -2    3.18    1.18
   1  10  -2    3.74    0.98
  -1 -10   1    3.67    1.25
  -1  10   1    3.91    1.19
  -1  10   1    4.23    1.33
  -1  10   1    3.85    1.21
   1  10  -1    3.96    1.28
   1  10  -1    4.19    0.83
  -1 -10   0    5.48    1.58
  -1  10   0    5.71    1.16
  -1  10   0    5.95    1.13
  -1  10   0    5.41    1.41
   1  10   0    4.68    1.37
   1  10   0    5.40    0.90
  -1  10  -1  433.97    9.23
  -1  10  -1  479.96    8.84
  -1  10  -1  456.82    9.12
   1  10   1  432.10    8.92
   1  10   1  462.05   10.16
   1  10   1  455.82    7.23
  -1 -10  -2  108.39    3.77
  -1  10  -2  100.04    4.59
  -1  10  -2  111.86    4.72
   1 -10   2  109.54    4.16
   1  10   2  101.58    4.27
   1  10   2  111.58    5.16
  -1 -10  -3  205.32    5.51
  -1  10  -3  207.90    6.85
  -1  10  -3  219.90    6.84
   1 -10   3  215.67    5.74
   1  10   3  197.11    5.84
   1  10   3  209.66    7.24
  -1 -10  -4   17.07    1.87
  -1  10  -4   16.18    2.13
  -1  10  -4   16.89    2.13
   1 -10   4   16.76    1.77
   1  10   4   14.98    1.72
   1  10   4   15.45    2.15
  -1 -10  -5  251.73    7.06
  -1  10  -5  233.81    7.80
  -1  10  -5  266.84    8.30
   1 -10   5  254.19    6.25
   1  10   5  245.03    6.38
   1  10   5  243.68    8.42
  -1 -10  -6    0.57    0.82
  -1  10  -6    0.43    0.87
  -1  10  -6    0.61    0.81
   1 -10   6   -0.24    0.77
   1  10   6    0.43    0.66
   1  10   6   -0.17    0.73
  -1 -10  -7   24.41    2.68
  -1  10  -7   21.64    2.67
  -1  10  -7   26.82    3.06
   1 -10   7   26.94    2.29
   1  10   7   22.68    2.04
   1  10   7   23.54    2.92
  -1 -10  -8    1.25    1.16
  -1  10  -8    1.57    1.45
   1 -10   8    0.88    1.02
   1  10   8    0.25    0.78
   1  10   8    0.48    1.17
  -1 -10  -9   48.40    4.12
  -1  10  -9   54.91    4.75
   1 -10   9   50.06    4.23
   1 -10   9   56.71    3.54
   1  10   9   46.98    4.43
  -1 -10 -10   10.73    2.39
  -1  10 -10   16.49    2.87
   1 -10  10   16.72    2.65
   1  10  10   14.74    2.75
  -1 -10 -11   58.56    5.07
  -1  10 -11   68.97    5.78
   1 -10  11   67.68    5.29
   1  10  11   58.18    5.24
  -1 -10 -12   11.15    2.76
  -1  10 -12   15.89    3.25
   1 -10  12   11.02    2.59
   1  10  12   10.34    3.18
  -1 -10 -13    5.19    2.54
  -1  10 -13    2.87    2.01
   1 -10  13    2.30    1.81
   1  10  13    1.63    1.71
  -1 -10 -14    4.26    2.50
  -1  10 -14    5.37    2.79
   1 -10  14    4.28    2.40
   1  10  14    2.92    2.11
  -1 -11  14    4.23    2.30
   1 -11 -14    2.00    1.89
   1  11 -14    2.52    2.28
  -1 -11  13    2.77    1.95
  -1  11  13    0.37    1.37
   1 -11 -13    1.06    1.66
   1  11 -13    3.14    2.24
  -1 -11  12    0.60    1.48
  -1  11  12    1.54    1.48
   1 -11 -12    1.46    1.70
   1  11 -12    1.30    1.69
  -1 -11  11    4.37    1.95
  -1  11  11    6.27    2.54
   1 -11 -11    4.22    2.05
   1  11 -11    4.16    1.98
   1  11 -11    5.59    2.49
  -1 -11  10    5.96    2.10
  -1  11  10    6.57    2.45
   1 -11 -10    5.35    2.15
   1  11 -10    6.33    2.13
   1  11 -10    6.88    2.36
  -1 -11   9   10.90    2.15
  -1  11   9   12.36    2.53
   1 -11  -9   10.45    2.24
   1  11  -9   10.59    2.21
   1  11  -9   14.39    2.55
  -1 -11   8    9.41    2.00
  -1  11   8    8.47    2.50
   1 -11  -8    8.09    1.98
   1  11  -8   10.56    2.10
   1  11  -8    9.69    2.04
  -1 -11   7   12.08    2.06
  -1  11   7   11.70    1.26
  -1  11   7   10.25    2.15
   1 -11  -7    9.71    2.03
   1  11  -7   10.15    1.94
   1  11  -7   12.26    2.20
  -1 -11   6    4.66    1.66
  -1  11   6    4.00    0.96
  -1  11   6    2.47    1.47
   1 -11  -6    2.44    1.34
   1  11  -6    6.73    1.60
   1  11  -6    3.81    1.56
  -1 -11   5   -0.17    0.92
  -1  11   5    0.33    0.63
  -1  11   5    0.40    0.95
   1 -11  -5    0.16    0.88
   1  11  -5   -0.38    0.73
   1  11  -5    0.39    0.82
  -1 -11   4   14.32    2.11
  -1  11   4   12.70    1.52
  -1  11   4   14.85    2.17
   1 -11  -4   11.90    1.81
   1  11  -4   10.37    1.87
   1  11  -4   13.54    1.74
  -1 -11   3   23.96    2.53
  -1  11   3   22.49    2.02
  -1  11   3   25.74    2.62
  -1  11   3   24.44    2.35
   1  11  -3   17.78    2.17
   1  11  -3   24.37    2.06
  -1 -11   2   66.70    3.98
  -1  11   2   62.60    3.36
  -1  11   2   64.83    3.90
  -1  11   2   60.15    3.49
   1  11  -2   60.65    3.77
   1  11  -2   65.19    2.98
  -1 -11   1   67.19    3.99
  -1  11   1   59.65    3.40
  -1  11   1   63.02    3.69
  -1  11   1   61.19    3.44
   1  11  -1   62.02    3.74
   1  11  -1   61.11    2.76
  -1 -11   0   28.01    2.67
  -1  11   0   25.17    2.34
  -1  11   0   29.66    2.51
  -1  11   0   29.99    2.45
   1  11   0   27.26    2.47
   1  11   0   28.68    1.91
  -1  11  -1    0.68    0.72
  -1  11  -1    1.19    0.88
   1  11   1    1.35    0.91
   1  11   1    1.68    1.04
   1  11   1    0.84    0.66
  -1 -11  -2  109.59    3.97
  -1  11  -2  105.38    4.94
  -1  11  -2  106.17    4.75
   1 -11   2  116.27    4.55
   1  11   2  106.48    4.61
   1  11   2  107.99    5.27
  -1 -11  -3    2.83    1.12
  -1  11  -3    2.61    1.21
  -1  11  -3    2.20    1.21
   1 -11   3    2.72    1.07
   1  11   3    1.81    0.95
   1  11   3    3.13    1.39
  -1 -11  -4    1.40    0.93
  -1  11  -4    1.51    1.07
  -1  11  -4    1.40    1.01
   1 -11   4    2.31    1.10
   1  11   4    1.22    0.79
   1  11   4    0.91    0.99
  -1 -11  -5   12.51    1.82
  -1  11  -5   13.44    2.16
  -1  11  -5   11.51    1.98
   1 -11   5   13.84    1.74
   1  11   5   14.37    1.72
   1  11   5   14.10    2.28
  -1 -11  -6    0.15    0.86
  -1  11  -6    0.16    0.75
  -1  11  -6    0.48    0.94
   1 -11   6    0.58    0.86
   1  11   6   -0.10    0.62
   1  11   6   -0.36    0.80
  -1 -11  -7   18.22    2.47
  -1  11  -7   14.06    2.36
  -1  11  -7   18.01    2.63
   1 -11   7   15.01    1.92
   1  11   7   16.13    1.84
   1  11   7   16.01    2.55
  -1 -11  -8  120.36    6.09
  -1  11  -8  117.09    6.37
  -1  11  -8  135.75    7.12
   1 -11   8  132.37    5.18
   1  11   8  118.15    4.59
   1  11   8  120.94    6.89
  -1 -11  -9    0.37    1.28
  -1  11  -9    1.13    1.49
   1 -11   9    2.29    1.60
   1 -11   9    0.72    1.18
   1  11   9    1.55    1.58
  -1 -11 -10   26.10    3.42
  -1  11 -10   29.07    3.86
   1 -11  10   25.55    3.35
   1  11  10   25.71    3.60
  -1 -11 -11    3.93    2.17
  -1  11 -11    6.67    2.62
   1 -11  11    4.10    2.05
   1  11  11    3.89    2.13
  -1 -11 -12   31.67    4.12
  -1  11 -12   31.20    4.22
   1 -11  12   32.16    4.00
   1  11  12   31.93    4.21
  -1 -11 -13    8.03    2.94
  -1  11 -13   10.48    3.43
   1 -11  13    9.17    2.95
   1  11  13    8.33    2.97
  -1 -11 -14    3.66    2.26
  -1  11 -14    3.81    2.52
   1 -11  14    3.45    2.29
   1  11  14    3.26    1.97
  -1 -12  14   21.47    3.53
  -1  12  14   12.23    3.05
   1 -12 -14   15.93    3.29
   1  12 -14   19.99    3.81
  -1 -12  13   20.25    3.38
  -1  12  13   13.60    3.03
   1 -12 -13   15.92    3.24
   1  12 -13   18.41    3.61
  -1 -12  12   13.92    2.68
  -1  12  12   12.04    2.91
   1 -12 -12   12.94    2.89
   1  12 -12   15.47    2.86
   1  12 -12   16.97    3.39
  -1 -12  11    9.47    2.27
  -1  12  11    7.80    2.84
   1 -12 -11    6.75    2.44
   1  12 -11    7.94    2.64
   1  12 -11   11.80    3.30
  -1 -12  10    9.51    2.22
  -1  12  10    9.62    2.96
   1 -12 -10    7.88    2.58
   1  12 -10    9.24    2.24
   1  12 -10   10.17    2.87
  -1 -12   9   -0.43    1.20
  -1  12   9   -0.03    0.97
   1 -12  -9   -0.17    1.14
   1  12  -9   -0.28    0.93
   1  12  -9    0.52    1.08
  -1 -12   8    4.12    1.78
  -1  12   8    4.60    2.05
   1 -12  -8    4.33    1.84
   1  12  -8    4.50    1.83
   1  12  -8    4.58    1.90
  -1 -12   7   13.67    2.31
  -1  12   7   13.19    1.43
  -1  12   7   13.57    2.51
   1 -12  -7   13.87    2.25
   1  12  -7   11.31    2.20
   1  12  -7   13.12    2.25
  -1 -12   6   58.41    4.07
  -1  12   6   57.18    2.98
  -1  12   6   59.96    4.67
   1 -12  -6   61.39    4.27
   1  12  -6   54.56    4.16
   1  12  -6   70.52    4.31
  -1 -12   5  182.87    7.03
  -1  12   5  170.31    5.27
  -1  12   5  178.04    7.61
   1 -12  -5  171.78    6.71
   1  12  -5  161.95    6.93
   1  12  -5  182.91    6.38
  -1 -12   4  170.05    6.66
  -1  12   4  149.37    5.12
  -1  12   4  160.54    6.93
   1 -12  -4  153.21    6.10
   1  12  -4  140.44    6.29
   1  12  -4  169.83    5.76
  -1 -12   3    4.52    1.60
  -1  12   3    4.33    1.30
  -1  12   3    3.39    1.42
  -1  12   3    3.15    1.29
   1  12  -3    4.12    1.54
   1  12  -3    3.58    1.21
  -1 -12   2    3.39    1.43
  -1  12   2    3.33    1.23
  -1  12   2    2.32    1.13
  -1  12   2    2.61    1.13
   1  12  -2    1.85    1.13
   1  12  -2    2.04    0.85
  -1 -12   1   21.07    2.43
  -1  12   1   18.97    2.07
  -1  12   1   21.27    2.32
  -1  12   1   19.75    2.13
   1  12  -1   19.10    2.21
   1  12  -1   21.27    1.80
  -1 -12   0   47.37    3.52
  -1  12   0   40.01    3.05
  -1  12   0   46.94    3.25
  -1  12   0   41.18    3.00
   1  12   0   37.52    3.01
   1  12   0   44.94    2.51
  -1  12  -1   44.41    3.32
  -1  12  -1   49.31    3.34
   1 -12   1   47.94    3.23
   1  12   1   46.42    3.29
   1  12   1   44.77    3.56
   1  12   1   44.18    2.53
  -1 -12  -2  355.21    7.38
  -1  12  -2  341.25    9.25
  -1  12  -2  366.25    9.06
   1 -12   2  379.62    8.62
   1  12   2  332.59    8.48
   1  12   2  358.30   10.00
  -1 -12  -3   79.48    3.76
  -1  12  -3   72.83    4.46
  -1  12  -3   76.43    4.38
   1 -12   3   84.12    4.06
   1  12   3   74.18    3.99
   1  12   3   74.54    4.76
  -1 -12  -4   40.32    2.91
  -1  12  -4   37.40    3.31
  -1  12  -4   42.53    3.43
   1 -12   4   38.87    2.84
   1  12   4   34.73    2.74
   1  12   4   40.30    3.68
  -1 -12  -5  110.61    4.95
  -1  12  -5  107.36    5.75
  -1  12  -5  116.45    5.81
   1 -12   5  112.60    4.68
   1  12   5  111.02    4.75
   1  12   5  110.61    6.13
  -1 -12  -6    0.59    1.10
  -1  12  -6    0.62    0.99
  -1  12  -6    0.93    1.00
   1 -12   6    0.91    0.99
   1  12   6    0.20    0.76
   1  12   6    0.28    0.95
  -1 -12  -7    0.31    1.02
  -1  12  -7    0.28    1.05
  -1  12  -7    0.35    1.08
   1 -12   7    1.01    1.10
   1  12   7    0.37    0.86
   1  12   7    0.46    1.20
  -1 -12  -8   55.82    4.30
  -1  12  -8   43.84    4.16
  -1  12  -8   61.84    4.99
   1 -12   8   61.85    3.71
   1  12   8   56.64    3.34
   1  12   8   60.72    5.11
  -1 -12  -9    0.28    1.29
  -1  12  -9   -0.02    1.01
   1 -12   9    0.33    1.21
   1  12   9    0.38    1.27
  -1 -12 -10   30.22    3.65
  -1  12 -10   35.64    4.25
   1 -12  10   31.70    3.77
   1  12  10   34.59    4.19
  -1 -12 -11   37.73    4.26
  -1  12 -11   38.43    4.56
   1 -12  11   37.84    4.28
   1  12  11   31.96    4.14
  -1 -12 -12   10.94    3.39
  -1  12 -12   11.78    3.49
   1 -12  12    7.53    2.70
   1  12  12    7.71    2.77
  -1 -12 -13    6.14    2.67
  -1  12 -13    5.56    2.72
   1 -12  13    4.38    2.44
   1  12  13    8.11    3.07
  -1 -12 -14   -0.26    1.60
  -1  12 -14    1.33    1.83
   1 -12  14    1.15    1.71
   1  12  14    0.38    1.33
  -1 -13  13    1.38    1.81
  -1  13  13    0.89    1.44
   1 -13 -13    1.87    2.02
   1  13 -13    1.72    2.28
  -1  13  12    0.15    1.33
   1 -13 -12    0.50    1.54
   1  13 -12    0.87    1.56
   1  13 -12    1.06    2.14
  -1 -13  11    9.34    2.65
   1 -13 -11    7.82    2.67
   1  13 -11    6.50    2.49
   1  13 -11   10.66    3.08
  -1 -13  10   41.53    3.96
  -1  13  10   40.93    4.70
   1 -13 -10   36.32    4.10
   1  13 -10   34.14    3.90
   1  13 -10   47.64    4.65
  -1 -13   9    9.04    2.02
  -1  13   9   11.41    3.16
   1 -13  -9    6.51    2.28
   1  13  -9    8.97    2.65
   1  13  -9    9.54    2.17
  -1 -13   8   95.86    5.52
  -1  13   8   94.58    6.45
   1 -13  -8   96.46    5.92
   1  13  -8   87.68    5.76
   1  13  -8  109.37    6.19
  -1 -13   7    0.78    1.38
  -1  13   7    0.56    1.29
   1 -13  -7    0.47    1.05
   1  13  -7    0.28    1.15
   1  13  -7    0.23    1.06
  -1 -13   6   30.34    3.18
  -1  13   6   27.29    2.27
  -1  13   6   23.19    3.12
   1 -13  -6   23.49    2.79
   1  13  -6   22.12    2.86
   1  13  -6   31.26    3.00
  -1 -13   5    9.02    2.34
  -1  13   5    7.84    1.41
  -1  13   5    5.91    1.98
   1 -13  -5    7.94    1.74
   1  13  -5    8.58    2.31
   1  13  -5    7.33    1.61
  -1 -13   4   -0.29    0.81
  -1  13   4    1.20    0.90
   1 -13  -4    0.78    1.03
   1  13  -4    0.69    1.03
   1  13  -4    0.12    0.90
  -1 -13   3   16.70    2.37
  -1  13   3   16.08    1.93
  -1  13   3   17.04    2.41
  -1  13   3   17.16    2.16
   1  13  -3   14.44    2.17
   1  13  -3   15.64    1.87
  -1 -13   2  114.37    5.64
  -1  13   2  108.35    4.88
  -1  13   2  114.80    5.64
  -1  13   2  111.29    5.06
   1  13  -2  113.70    5.64
   1  13  -2  118.26    4.38
  -1 -13   1   40.48    3.44
  -1  13   1   38.92    3.06
  -1  13   1   36.64    3.15
  -1  13   1   39.57    3.03
   1  13  -1   37.55    3.20
   1  13  -1   37.66    2.45
  -1 -13   0   87.98    5.03
  -1  13   0   76.99    4.35
  -1  13   0   84.87    4.55
  -1  13   0   78.46    4.19
   1  13   0   77.87    4.48
   1  13   0   81.24    3.49
  -1  13  -1    6.02    1.78
  -1  13  -1    6.00    1.67
   1 -13   1    6.78    1.56
   1  13   1    6.81    1.86
   1  13   1    6.38    1.99
   1  13   1    6.20    1.23
  -1 -13  -2   65.01    3.37
  -1  13  -2   61.84    4.19
  -1  13  -2   65.30    3.99
   1 -13   2   72.59    4.05
   1  13   2   64.86    3.98
   1  13   2   56.66    4.21
  -1 -13  -3   20.58    2.09
  -1  13  -3   18.31    2.46
  -1  13  -3   20.63    2.43
   1 -13   3   24.40    2.42
   1  13   3   18.74    2.18
   1  13   3   22.35    2.84
  -1 -13  -4   10.51    1.73
  -1  13  -4    8.79    1.87
  -1  13  -4   10.78    1.94
   1 -13   4   12.17    1.81
   1  13   4   12.09    1.78
   1  13   4   12.72    2.27
  -1 -13  -5   12.66    1.92
  -1  13  -5   12.76    2.32
  -1  13  -5   14.82    2.33
   1 -13   5   17.40    2.13
   1  13   5   11.44    1.68
   1  13   5   11.59    2.22
  -1 -13  -6   44.49    3.50
  -1  13  -6   38.28    3.73
  -1  13  -6   47.35    4.09
   1 -13   6   44.02    3.19
   1  13   6   40.74    3.02
   1  13   6   44.05    4.22
  -1 -13  -7    0.14    1.10
  -1  13  -7    0.21    1.19
  -1  13  -7    0.87    1.23
   1 -13   7    0.27    1.05
   1  13   7    0.75    0.82
   1  13   7    0.59    1.19
  -1 -13  -8   19.80    2.80
  -1  13  -8   23.59    3.25
  -1  13  -8   20.65    3.07
   1  13   8   22.63    2.25
   1  13   8   17.71    2.99
  -1 -13  -9   10.56    2.39
  -1  13  -9   14.22    2.81
   1  13   9    9.89    2.41
  -1 -13 -10    1.18    1.41
  -1  13 -10    2.60    2.17
   1 -13  10    1.28    1.37
   1  13  10    0.65    1.41
  -1 -13 -11   24.33    3.54
  -1  13 -11   24.46    3.86
   1 -13  11   24.25    3.61
   1  13  11   22.43    3.74
  -1 -13 -12    0.47    1.75
  -1  13 -12    3.96    2.40
   1 -13  12    1.63    1.85
   1  13  12    1.70    1.61
  -1 -13 -13    0.56    1.70
  -1  13 -13    1.77    1.95
   1 -13  13    1.62    1.77
   1  13  13    2.22    1.92
  -1 -14  13    2.22    1.82
  -1  14  13    1.20    1.55
   1 -14 -13    0.33    1.49
   1  14 -13    2.11    2.19
  -1  14  12    4.26    2.27
   1 -14 -12    2.67    2.01
   1  14 -12    8.87    2.96
   1  14 -12    6.27    2.85
  -1  14  11    7.52    3.03
   1 -14 -11    6.33    2.53
   1  14 -11    6.37    2.50
   1  14 -11   11.39    2.84
  -1 -14  10    9.56    2.68
  -1  14  10   11.33    3.41
   1 -14 -10   10.40    3.00
   1  14 -10   10.92    3.10
   1  14 -10   11.68    2.79
  -1 -14   9    1.28    1.42
  -1  14   9    0.53    1.34
   1 -14  -9   -0.07    1.22
   1  14  -9    0.05    1.16
   1  14  -9    1.86    1.54
  -1 -14   8   15.03    2.58
  -1  14   8   20.27    3.20
   1 -14  -8   14.40    2.69
   1  14  -8   15.82    2.74
   1  14  -8   18.33    2.76
  -1 -14   7    6.98    2.15
  -1  14   7    7.01    2.40
   1 -14  -7    5.54    2.09
   1  14  -7    5.06    2.00
   1  14  -7    7.61    2.22
  -1 -14   6   16.83    2.56
  -1  14   6   16.16    1.97
  -1  14   6   12.38    2.44
   1 -14  -6   17.37    2.55
   1  14  -6   15.84    2.52
   1  14  -6   19.59    2.51
  -1 -14   5   32.00    3.40
  -1  14   5   31.01    2.63
  -1  14   5   31.75    3.55
   1 -14  -5   27.01    2.96
   1  14  -5   23.53    3.03
   1  14  -5   29.75    2.84
  -1 -14   4  106.22    5.72
  -1  14   4  103.34    4.76
  -1  14   4  110.87    6.22
   1 -14  -4  104.01    5.37
   1  14  -4   97.44    5.67
   1  14  -4  114.09    4.97
  -1 -14   3    3.29    1.56
  -1  14   3    2.19    1.10
  -1  14   3    0.85    1.03
  -1  14   3    1.91    1.19
   1  14  -3    1.68    1.22
   1  14  -3    2.84    1.19
  -1 -14   2   24.99    2.93
  -1  14   2   20.32    2.38
  -1  14   2   21.26    2.64
  -1  14   2   18.80    2.24
   1  14  -2   20.70    2.57
   1  14  -2   22.37    2.11
  -1 -14   1   10.25    2.02
  -1  14   1    7.15    1.55
  -1  14   1    8.53    1.78
  -1  14   1    7.23    1.51
   1  14  -1    6.79    1.59
   1  14  -1    8.27    1.43
  -1 -14   0    5.85    1.98
  -1  14   0    6.27    1.80
  -1  14   0    6.38    1.86
  -1  14   0    5.10    1.63
   1  14   0    6.02    1.33
  -1  14  -1   91.76    4.75
   1 -14   1   98.38    5.01
   1  14   1   83.74    4.77
   1  14   1   96.26    4.10
  -1 -14  -2   51.26    3.13
  -1  14  -2   46.16    3.76
  -1  14  -2   53.09    3.73
   1 -14   2   57.91    3.83
   1  14   2   46.79    3.56
   1  14   2   50.41    4.13
  -1 -14  -3   14.64    1.93
  -1  14  -3   12.17    2.10
  -1  14  -3   13.37    2.07
   1 -14   3   16.72    2.20
   1  14   3   13.86    2.03
   1  14   3   13.46    2.29
  -1 -14  -4   21.04    2.31
  -1  14  -4   21.25    2.80
  -1  14  -4   23.06    2.75
   1 -14   4   23.50    2.54
   1  14   4   23.14    2.53
   1  14   4   21.96    2.92
  -1 -14  -5    0.23    1.05
  -1  14  -5    0.29    0.97
  -1  14  -5    0.88    1.07
   1 -14   5    2.16    1.29
   1  14   5    0.55    0.84
   1  14   5    0.39    1.12
  -1 -14  -6   31.53    3.09
  -1  14  -6   28.03    3.41
  -1  14  -6   29.79    3.35
   1 -14   6   31.48    2.85
   1  14   6   29.64    2.72
   1  14   6   30.30    3.63
  -1 -14  -7   29.68    3.17
  -1  14  -7   27.97    3.49
  -1  14  -7   32.06    3.63
   1 -14   7   33.86    3.02
   1  14   7   29.14    2.66
   1  14   7   30.32    3.80
  -1 -14  -8    0.62    1.29
  -1  14  -8    1.05    1.48
  -1  14  -8    1.52    1.44
   1  14   8    0.71    1.33
  -1 -14  -9   25.36    3.27
  -1  14  -9   29.75    3.91
   1  14   9   26.79    3.87
  -1 -14 -10    4.43    2.11
  -1  14 -10    5.79    2.63
   1 -14  10    4.27    2.07
   1  14  10    3.52    2.16
  -1 -14 -11    7.88    2.61
  -1  14 -11   12.10    3.49
   1 -14  11    7.78    2.79
   1  14  11    8.79    2.92
  -1 -14 -12   10.66    3.23
  -1  14 -12   13.91    3.95
   1 -14  12   12.71    2.76
   1  14  12   12.46    2.99
  -1 -14 -13    9.54    3.31
  -1  14 -13   12.66    3.78
   1 -14  13   14.18    3.07
   1  14  13    6.42    2.78
  -1  15  12    0.55    1.31
   1 -15 -12    1.14    1.80
   1  15 -12   -0.04    1.41
   1  15 -12    2.91    2.17
  -1  15  11   22.65    3.86
   1 -15 -11   19.89    3.45
   1  15 -11   21.60    3.50
   1  15 -11   30.16    4.26
  -1 -15  10    4.76    2.23
  -1  15  10    5.91    2.60
   1 -15 -10    2.91    1.98
   1  15 -10    4.16    2.14
   1  15 -10    5.79    2.51
  -1 -15   9   49.34    4.37
  -1  15   9   47.81    5.06
   1 -15  -9   47.36    4.61
   1  15  -9   42.07    4.46
   1  15  -9   57.09    4.95
  -1 -15   8    0.67    1.48
  -1  15   8    1.20    1.33
   1 -15  -8    1.02    1.49
   1  15  -8   -0.62    1.14
   1  15  -8    0.32    1.08
  -1 -15   7   68.79    4.93
  -1  15   7   69.02    5.67
   1 -15  -7   64.12    4.86
   1  15  -7   59.27    4.97
   1  15  -7   71.51    4.88
  -1 -15   6    2.72    1.60
  -1  15   6    3.35    1.17
  -1  15   6    3.36    1.85
   1 -15  -6    2.18    1.47
   1  15  -6    2.52    1.61
   1  15  -6    3.37    1.59
  -1 -15   5    6.37    2.22
  -1  15   5    5.37    1.33
  -1  15   5    6.16    2.19
   1 -15  -5    5.13    1.88
   1  15  -5    2.84    1.56
   1  15  -5    6.42    1.86
  -1 -15   4   19.38    2.72
  -1  15   4   20.58    2.31
  -1  15   4   24.49    3.14
   1 -15  -4   17.29    2.46
   1  15  -4   15.37    2.47
   1  15  -4   20.20    2.29
  -1 -15   3   29.25    3.26
  -1  15   3   25.23    2.64
  -1  15   3   30.52    3.38
  -1  15   3   27.66    2.86
   1  15  -3   25.98    3.06
   1  15  -3   29.31    2.52
  -1 -15   2   11.17    2.15
  -1  15   2   14.67    2.14
  -1  15   2   10.21    1.98
  -1  15   2    8.45    1.72
   1  15  -2    9.02    1.95
   1  15  -2    9.54    1.56
  -1 -15   1  167.02    7.37
  -1  15   1  150.09    6.44
  -1  15   1  174.21    7.27
  -1  15   1  157.12    6.34
   1  15  -1  144.23    6.68
   1  15  -1  161.48    5.37
  -1 -15   0   27.08    3.17
  -1  15   0   28.16    2.94
  -1  15   0   27.90    2.94
  -1  15   0   26.23    2.72
   1  15   0   26.67    2.96
   1  15   0   27.70    2.36
  -1 -15  -1   98.69    5.86
  -1  15  -1   87.46    5.21
  -1  15  -1   89.48    4.84
   1 -15   1  100.63    5.31
   1  15   1   85.30    4.98
   1  15   1   90.71    4.10
  -1 -15  -2   10.30    1.64
  -1  15  -2    9.54    1.98
  -1  15  -2   10.41    1.90
   1 -15   2   11.94    2.00
   1  15   2   11.46    1.97
   1  15   2   10.98    2.14
  -1 -15  -3    3.99    1.44
  -1  15  -3    1.63    1.29
  -1  15  -3    3.79    1.69
   1 -15   3    3.64    1.53
   1  15   3    2.17    1.32
   1  15   3    2.32    1.55
  -1 -15  -4    9.38    1.79
  -1  15  -4    7.92    1.94
  -1  15  -4   10.05    2.01
   1 -15   4   13.75    2.14
   1  15   4    8.95    1.74
   1  15   4    8.81    2.18
  -1 -15  -5    8.42    1.81
  -1  15  -5    9.32    2.21
  -1  15  -5    7.96    1.93
   1 -15   5    9.78    2.00
   1  15   5    9.74    1.84
   1  15   5   10.44    2.41
  -1 -15  -6   17.99    2.50
  -1  15  -6   14.78    2.60
  -1  15  -6   17.90    2.73
   1 -15   6   18.55    2.49
   1  15   6   18.62    2.34
   1  15   6   17.87    3.08
  -1 -15  -7   29.83    3.26
  -1  15  -7   28.51    3.55
  -1  15  -7   33.65    3.76
   1  15   7   29.59    2.82
   1  15   7   31.83    3.98
  -1 -15  -8    6.72    2.25
  -1  15  -8    7.07    2.57
  -1  15  -8    9.60    2.90
   1  15   8    8.40    2.96
  -1 -15  -9   24.68    3.33
  -1  15  -9   27.49    3.87
   1  15   9   22.01    3.61
  -1 -15 -10    0.66    1.59
  -1  15 -10    2.18    2.13
   1 -15  10    0.39    1.44
   1  15  10   -0.18    1.32
  -1 -15 -11    0.71    1.62
  -1  15 -11    0.56    1.58
   1 -15  11   -0.37    1.12
   1  15  11    0.84    1.44
  -1 -15 -12   15.62    3.22
  -1  15 -12   18.54    3.57
   1 -15  12   19.68    3.54
   1  15  12   18.68    3.56
  -1  16  12    0.03    1.49
   1 -16 -12    0.98    1.73
   1  16 -12   -0.62    1.24
   1  16 -12    1.49    2.14
  -1  16  11   10.55    3.34
   1 -16 -11    9.51    3.04
   1  16 -11    5.78    2.48
   1  16 -11   14.01    3.75
  -1  16  10    1.45    1.76
   1 -16 -10    0.90    1.67
   1  16 -10    0.93    1.51
   1  16 -10    3.58    2.24
  -1 -16   9   -0.44    1.37
  -1  16   9    0.32    1.68
   1 -16  -9    1.39    1.59
   1  16  -9   -0.11    1.34
   1  16  -9    0.39    1.53
  -1 -16   8    0.88    1.39
  -1  16   8    1.26    1.62
   1 -16  -8    1.18    1.57
   1  16  -8    0.51    1.35
   1  16  -8    2.25    1.56
  -1 -16   7    1.53    1.48
  -1  16   7    2.55    1.73
   1 -16  -7    2.70    1.82
   1  16  -7    1.49    1.46
   1  16  -7    4.05    2.00
  -1 -16   6    1.37    1.56
  -1  16   6    1.41    1.04
  -1  16   6    1.30    1.44
   1 -16  -6    0.34    1.33
   1  16  -6    0.97    1.18
   1  16  -6    1.89    1.31
  -1 -16   5   47.93    4.32
  -1  16   5   42.45    3.33
  -1  16   5   46.44    4.48
   1 -16  -5   42.57    3.81
   1  16  -5   35.60    3.86
   1  16  -5   44.84    3.49
  -1 -16   4    1.51    1.39
  -1  16   4    0.98    1.06
  -1  16   4    0.35    1.14
   1 -16  -4    0.35    1.03
   1  16  -4    0.44    1.15
   1  16  -4    0.71    0.94
  -1 -16   3   11.71    2.29
  -1  16   3   10.37    1.91
  -1  16   3   12.01    2.38
  -1  16   3   11.10    1.99
   1  16  -3   10.54    2.25
   1  16  -3   11.90    1.90
  -1 -16   2    8.74    2.02
  -1  16   2    7.65    1.72
  -1  16   2    9.85    2.12
  -1  16   2    7.19    1.98
   1  16  -2    8.67    2.40
   1  16  -2    6.73    1.49
  -1 -16   1   18.31    2.76
  -1  16   1   19.16    2.54
  -1  16   1   19.99    2.69
  -1  16   1   18.22    2.43
   1  16  -1   17.34    2.55
   1  16  -1   20.55    2.11
  -1 -16   0   10.08    2.17
  -1  16   0    8.37    1.82
  -1  16   0   10.60    1.89
   1  16   0    9.53    2.00
   1  16   0   10.17    1.62
  -1 -16  -1    6.56    2.15
  -1  16  -1    6.64    2.08
  -1  16  -1    7.21    2.04
   1 -16   1    7.69    2.15
   1  16   1    5.60    1.83
   1  16   1    6.24    1.42
  -1 -16  -2   12.52    1.95
  -1  16  -2   11.19    2.14
  -1  16  -2   13.08    2.09
   1 -16   2   12.98    2.22
   1  16   2   13.06    2.19
   1  16   2    9.92    2.22
  -1 -16  -3    7.00    1.81
  -1  16  -3    6.06    2.02
  -1  16  -3    7.23    2.10
   1 -16   3    8.06    1.79
   1  16   3    6.29    1.90
   1  16   3    6.57    2.30
  -1 -16  -4    7.41    1.78
  -1  16  -4    9.52    2.16
  -1  16  -4    8.42    1.88
   1 -16   4    8.87    1.88
   1  16   4    9.09    1.86
   1  16   4    9.73    2.35
  -1 -16  -5   41.08    3.51
  -1  16  -5   37.25    3.94
  -1  16  -5   45.33    4.11
   1 -16   5   42.78    3.59
   1  16   5   38.37    3.36
   1  16   5   43.42    4.48
  -1 -16  -6   32.97    3.30
  -1  16  -6   30.35    3.77
  -1  16  -6   40.12    4.09
   1  16   6   35.88    4.26
  -1 -16  -7    0.63    1.23
  -1  16  -7   -0.61    1.01
  -1  16  -7    0.86    1.34
   1  16   7   -0.12    0.98
   1  16   7    0.39    1.55
  -1 -16  -8   24.62    3.19
  -1  16  -8   25.69    3.62
  -1  16  -8   37.32    4.34
   1  16   8   26.25    3.82
  -1 -16  -9    1.94    1.75
  -1  16  -9    7.19    2.85
   1  16   9    3.41    2.18
  -1 -16 -10    0.54    1.64
  -1  16 -10    1.93    1.94
   1 -16  10    0.69    1.28
   1  16  10    6.87    3.03
  -1 -16 -11    9.12    2.99
  -1  16 -11   11.39    3.69
   1 -16  11    9.93    3.24
   1  16  11    9.16    3.13
  -1 -16 -12    8.19    2.92
  -1  16 -12   10.11    3.68
   1 -16  12    8.99    3.05
   1  16  12    8.77    3.19
  -1  17  11    1.11    1.65
   1 -17 -11   -0.19    1.38
   1  17 -11    0.07    1.29
  -1  17  10   20.12    3.62
   1 -17 -10   14.56    3.07
   1  17 -10   16.67    3.28
  -1  17   9   57.65    5.79
   1 -17  -9   51.87    5.02
   1  17  -9   53.66    5.35
  -1 -17   8   50.96    4.65
  -1  17   8   52.11    5.37
   1 -17  -8   40.41    4.32
   1  17  -8   40.95    4.60
  -1 -17   7    4.35    2.09
  -1  17   7    5.26    2.40
   1 -17  -7    4.11    2.11
   1  17  -7    3.38    1.90
  -1 -17   6   15.14    2.72
  -1  17   6   19.97    3.34
   1 -17  -6   14.53    2.70
   1  17  -6   12.49    2.58
   1  17  -6   18.16    2.54
  -1 -17   5    2.39    1.75
  -1  17   5    3.06    1.42
  -1  17   5    3.63    1.89
   1 -17  -5    1.87    1.39
   1  17  -5    3.10    1.85
   1  17  -5    6.17    1.83
  -1 -17   4    3.27    1.87
  -1  17   4    3.57    1.49
  -1  17   4    2.69    1.81
   1 -17  -4    2.17    1.40
   1  17  -4    1.98    1.52
   1  17  -4    4.18    1.45
  -1 -17   3   55.76    4.64
  -1  17   3   49.08    3.88
  -1  17   3   50.84    4.54
   1  17  -3   44.74    4.31
   1  17  -3   52.37    3.48
  -1 -17   2   47.38    4.32
  -1  17   2   55.61    4.23
  -1  17   2   56.07    4.65
  -1  17   2   51.24    3.96
   1  17  -2   47.56    4.35
   1  17  -2   54.56    3.48
  -1 -17   1   42.39    4.14
  -1  17   1   33.64    3.42
  -1  17   1   39.83    3.92
  -1  17   1   31.15    3.13
   1  17  -1   35.94    3.75
   1  17  -1   37.87    2.92
  -1 -17   0   45.26    4.30
  -1  17   0   42.81    3.89
  -1  17   0   44.71    3.70
   1 -17   0   45.52    4.03
   1  17   0   34.72    3.56
   1  17   0   45.66    3.17
  -1 -17  -1   10.81    2.32
  -1  17  -1    9.75    2.11
  -1  17  -1   10.61    2.02
   1 -17   1   14.98    2.39
   1  17   1   11.06    2.14
  -1 -17  -2   34.09    2.98
  -1  17  -2   28.39    3.40
  -1  17  -2   29.06    3.10
   1 -17   2   31.42    3.26
   1  17   2   27.42    3.11
   1  17   2   28.89    3.54
  -1 -17  -3    2.36    1.43
  -1  17  -3    2.66    1.60
  -1  17  -3    3.20    1.49
   1 -17   3    3.96    1.71
   1  17   3    2.38    1.46
   1  17   3    2.26    1.64
  -1 -17  -4   10.40    1.99
  -1  17  -4   11.10    2.39
  -1  17  -4   11.60    2.31
   1 -17   4   11.18    2.18
   1  17   4   10.82    2.09
   1  17   4   12.81    2.63
  -1 -17  -5   42.24    3.63
  -1  17  -5   44.93    4.48
  -1  17  -5   52.45    4.47
   1 -17   5   49.39    4.06
   1  17   5   44.42    3.78
   1  17   5   48.71    4.91
  -1 -17  -6   26.77    3.16
  -1  17  -6   20.03    3.19
  -1  17  -6   25.14    3.34
   1  17   6   24.02    2.85
   1  17   6   27.18    3.84
  -1 -17  -7   45.45    4.13
  -1  17  -7   39.46    4.50
  -1  17  -7   47.19    4.66
   1  17   7   42.74    4.91
  -1 -17  -8   34.62    3.80
  -1  17  -8   39.91    4.61
  -1  17  -8   45.32    4.76
   1  17   8   36.33    4.60
  -1 -17  -9    9.41    2.80
  -1  17  -9   11.16    3.35
   1  17   9   11.59    3.61
  -1 -17 -10    0.96    1.79
  -1  17 -10    2.20    2.13
   1 -17  10    1.46    1.85
   1  17  10   -0.51    1.15
  -1 -17 -11    0.32    1.62
  -1  17 -11    1.32    2.26
   1 -17  11    0.38    1.32
   1  17  11    0.45    1.34
  -1  18  10    2.57    1.71
   1 -18 -10    1.99    1.90
   1  18 -10    0.69    1.46
  -1  18   9    0.15    1.56
   1 -18  -9    1.94    1.98
   1  18  -9    0.54    1.48
  -1 -18   8    3.17    2.16
  -1  18   8    5.97    2.69
   1 -18  -8    2.98    2.04
   1  18  -8    2.71    1.74
  -1 -18   7   -0.71    1.41
  -1  18   7   -0.08    1.49
   1 -18  -7    0.01    1.37
   1  18  -7   -0.06    1.21
  -1  18   6    8.31    2.90
   1 -18  -6    7.52    2.52
   1  18  -6    4.84    2.32
  -1 -18   5    0.50    1.39
  -1  18   5    0.51    1.15
  -1  18   5    1.02    1.57
   1 -18  -5    0.24    1.20
   1  18  -5    0.92    1.38
  -1 -18   4    5.74    2.34
  -1  18   4    4.68    1.74
  -1  18   4    5.21    2.34
   1 -18  -4    4.71    1.97
   1  18  -4    4.49    2.06
  -1 -18   3    3.07    1.87
  -1  18   3    2.15    1.43
  -1  18   3    2.15    1.69
   1  18  -3    1.57    1.42
  -1 -18   2    3.11    1.88
  -1  18   2    3.71    1.66
  -1  18   2    5.81    2.18
  -1  18   2    2.87    1.52
   1  18  -2    2.52    1.58
  -1 -18   1    4.07    1.98
  -1  18   1    1.86    1.41
  -1  18   1    1.74    1.50
  -1  18   1    2.77    1.56
   1  18  -1    3.80    1.87
  -1 -18   0    3.05    1.95
  -1  18   0    2.65    1.60
  -1  18   0    3.41    1.53
   1 -18   0    1.60    1.46
   1  18   0    1.69    1.40
  -1 -18  -1   11.21    2.47
  -1  18  -1   10.24    2.29
  -1  18  -1    8.90    1.90
   1 -18   1    9.52    2.19
   1  18   1   12.23    2.43
  -1  18  -2    0.86    1.32
  -1  18  -2    1.81    1.18
   1 -18   2    0.97    1.41
   1  18   2    1.34    1.43
  -1 -18  -3    6.52    1.98
  -1  18  -3    6.45    2.43
  -1  18  -3    5.68    1.98
   1 -18   3    5.66    2.05
   1  18   3    5.94    1.99
   1  18   3    5.46    2.31
  -1 -18  -4    2.40    1.55
  -1  18  -4    3.68    2.03
  -1  18  -4    3.67    1.73
   1 -18   4    2.55    1.64
   1  18   4    3.08    1.71
   1  18   4    4.48    2.15
  -1 -18  -5   17.13    2.55
  -1  18  -5   19.21    3.15
  -1  18  -5   15.34    2.74
   1  18   5   16.28    2.52
   1  18   5   16.94    3.19
  -1 -18  -6    0.02    1.28
  -1  18  -6    0.11    1.24
  -1  18  -6    0.85    1.55
   1  18   6    0.79    1.28
   1  18   6   -0.51    1.59
  -1 -18  -7   29.32    3.51
  -1  18  -7   24.23    3.69
  -1  18  -7   29.26    3.95
   1  18   7   30.83    4.37
  -1 -18  -8    0.49    1.56
  -1  18  -8    1.07    1.66
  -1  18  -8    1.77    1.93
   1  18   8    0.60    1.49
  -1 -18  -9    6.01    2.47
  -1  18  -9    5.79    2.76
   1  18   9    8.03    3.14
  -1 -18 -10   -0.28    1.65
  -1  18 -10    0.26    1.89
   1 -18  10    0.26    1.29
   1  18  10   -0.33    1.42
  -1  19  10   17.01    3.57
   1 -19 -10   20.78    3.63
   1  19 -10   16.21    3.33
  -1  19   9    2.19    1.99
   1 -19  -9    2.34    2.03
   1  19  -9    2.09    1.82
  -1  19   8   23.87    4.03
   1 -19  -8   24.09    3.73
   1  19  -8   23.95    3.80
  -1 -19   7    9.99    2.99
  -1  19   7   10.92    3.29
   1 -19  -7    8.62    2.77
   1  19  -7    8.57    2.97
  -1 -19   6   12.58    2.71
  -1  19   6   16.48    3.34
   1 -19  -6   12.16    2.62
   1  19  -6   16.41    3.15
  -1 -19   5    5.78    2.44
  -1  19   5    5.36    1.90
  -1  19   5    7.27    2.79
   1 -19  -5    6.81    2.38
   1  19  -5    6.49    2.59
  -1 -19   4   20.35    3.25
  -1  19   4   21.78    2.84
  -1  19   4   15.65    3.17
   1 -19  -4   15.86    2.65
   1  19  -4   19.06    3.16
  -1 -19   3    0.28    1.38
  -1  19   3    0.55    1.16
  -1  19   3    2.35    1.66
   1 -19  -3    2.27    1.57
   1  19  -3    2.62    1.81
  -1 -19   2   43.09    4.44
  -1  19   2   41.12    4.05
  -1  19   2   48.05    4.68
  -1  19   2   43.54    3.91
   1  19  -2   38.47    4.17
  -1 -19   1   32.86    3.97
  -1  19   1   32.88    3.68
  -1  19   1   30.38    3.31
   1  19  -1   32.09    3.82
  -1 -19   0  104.65    6.85
  -1  19   0  103.70    6.39
  -1  19   0  109.14    5.95
   1 -19   0  113.02    6.72
   1  19   0   98.58    6.33
  -1 -19  -1    1.76    1.72
  -1  19  -1    2.96    1.83
  -1  19  -1    3.56    1.67
   1 -19   1    2.74    1.85
   1  19   1    3.21    1.73
  -1 -19  -2    1.17    1.46
  -1  19  -2    0.97    1.37
  -1  19  -2    2.10    1.37
   1 -19   2    1.46    1.40
   1  19   2    0.86    1.25
  -1  19  -3    3.38    1.85
  -1  19  -3    5.00    1.94
   1 -19   3    5.32    2.19
   1  19   3    4.57    2.07
   1  19   3    6.05    2.59
  -1  19  -4    2.78    1.89
  -1  19  -4    3.47    1.76
   1  19   4    2.06    1.55
   1  19   4    1.27    1.63
  -1  19  -5    9.15    3.01
  -1  19  -5    9.78    2.78
   1  19   5    8.32    2.08
   1  19   5   11.90    2.88
  -1  19  -6   45.84    4.91
  -1  19  -6   58.05    5.16
   1  19   6   51.04    4.35
   1  19   6   63.36    6.04
  -1  19  -7    7.80    2.80
  -1  19  -7   10.67    3.26
   1  19   7    5.51    2.88
  -1  19  -8   11.38    2.81
  -1  19  -8   15.21    3.29
   1  19   8    8.25    3.09
  -1  19  -9    1.96    2.18
   1  19   9    2.76    2.11
  -1  20   9    1.36    2.07
   1 -20  -9    1.06    1.93
   1  20  -9    1.06    1.69
  -1  20   8    0.64    1.65
   1 -20  -8    0.71    1.94
   1  20  -8    0.71    1.22
  -1  20   7    6.27    2.78
   1 -20  -7    3.85    2.27
   1  20  -7    4.16    2.23
  -1 -20   6    6.02    2.77
  -1  20   6    7.17    2.92
   1 -20  -6    4.26    2.21
   1  20  -6    1.81    1.87
  -1  20   5    5.71    2.65
   1 -20  -5    7.22    2.58
   1  20  -5    3.98    2.03
  -1 -20   4    0.07    1.47
  -1  20   4    0.60    1.38
  -1  20   4    1.46    1.69
   1 -20  -4    0.01    1.57
   1  20  -4    2.94    1.98
  -1 -20   3   38.12    4.38
  -1  20   3   39.49    4.01
  -1  20   3   37.95    4.45
   1 -20  -3   28.10    3.47
   1  20  -3   35.28    4.26
  -1 -20   2    0.42    1.57
  -1  20   2    1.29    1.70
  -1  20   2    1.17    1.67
  -1  20   2    1.53    1.49
   1  20  -2    0.14    1.39
  -1 -20   1   -0.10    1.40
  -1  20   1    0.45    1.27
  -1  20   1   -0.14    1.19
   1 -20  -1   -0.14    1.42
   1  20  -1    0.40    1.27
  -1 -20   0    6.38    2.56
  -1  20   0    6.41    2.42
  -1  20   0    4.15    1.77
   1 -20   0    6.73    2.44
   1  20   0    4.01    1.95
  -1 -20  -1    3.25    2.00
  -1  20  -1    4.50    2.03
  -1  20  -1    2.89    1.56
   1 -20   1    3.86    2.03
   1  20   1    5.42    2.32
  -1 -20  -2    5.29    2.41
  -1  20  -2    4.42    2.21
  -1  20  -2    5.28    2.02
   1 -20   2    3.69    2.02
   1  20   2    6.08    2.28
  -1  20  -3   25.57    3.71
  -1  20  -3   28.26    3.38
   1 -20   3   31.61    3.73
   1  20   3   28.15    3.54
  -1  20  -4    0.73    1.53
  -1  20  -4    0.97    1.65
   1  20   4    0.34    1.31
   1  20   4    0.33    1.50
  -1  20  -5    2.06    1.78
  -1  20  -5    3.45    2.02
   1  20   5    1.97    1.68
   1  20   5    2.58    2.05
  -1  20  -6   11.74    2.91
  -1  20  -6   13.50    2.90
   1  20   6   15.53    3.28
  -1  20  -7    9.44    3.08
  -1  20  -7   11.42    2.81
   1  20   7    7.48    3.13
  -1  20  -8    7.87    2.97
  -1  20  -8    9.75    3.31
   1  20   8    5.57    2.87
  -1  21   7   12.98    3.18
   1 -21  -7    9.56    3.27
   1  21  -7    8.67    3.09
  -1  21   6    4.16    2.39
   1 -21  -6    2.96    2.21
   1  21  -6    2.68    2.01
  -1 -21   5    1.66    2.00
  -1  21   5    2.08    1.92
   1 -21  -5    1.56    1.88
   1  21  -5    0.66    1.55
  -1 -21   4    0.69    1.64
  -1  21   4    0.55    1.47
  -1  21   4    0.85    1.68
   1 -21  -4    0.60    1.64
   1  21  -4    0.80    1.30
  -1 -21   3   21.64    3.57
  -1  21   3   25.11    3.49
  -1  21   3   20.82    3.60
   1 -21  -3   25.95    3.59
   1  21  -3   17.52    3.23
  -1 -21   2    0.63    1.67
  -1  21   2    3.01    1.93
  -1  21   2    2.22    1.87
  -1  21   2    3.24    2.00
   1  21  -2    1.04    1.60
  -1 -21   1   31.82    4.17
  -1  21   1   35.11    4.10
  -1  21   1   33.38    3.75
   1 -21  -1   34.41    4.20
   1  21  -1   29.78    3.90
  -1 -21   0    7.62    2.76
  -1  21   0    6.39    2.61
  -1  21   0    6.34    2.36
   1 -21   0    6.89    2.61
   1  21   0    7.51    2.62
  -1 -21  -1   29.63    4.14
  -1  21  -1   28.56    3.82
  -1  21  -1   25.18    3.27
   1  21   1   29.58    3.89
  -1 -21  -2    0.26    1.48
  -1  21  -2    2.05    1.82
  -1  21  -2    2.58    1.75
   1 -21   2    1.08    1.72
   1  21   2    1.40    1.60
  -1 -21  -3    0.73    1.54
  -1  21  -3    1.43    1.54
  -1  21  -3    1.27    1.58
   1  21   3    1.13    1.62
  -1  21  -4   15.47    3.16
   1  21   4   16.17    2.86
   1  21   4   17.90    3.39
  -1  21  -5   10.92    3.26
   1  21   5   11.23    2.72
   1  21   5   12.74    3.80
  -1  21  -6    1.08    1.63
   1  21   6    1.11    1.51
  -1  21  -7   11.96    2.99
   1  21   7   14.97    3.34
  -1  22   6   12.15    3.02
   1  22  -6   10.26    3.29
  -1 -22   5   15.85    3.39
  -1  22   5   15.51    3.42
   1  22  -5   16.75    3.21
  -1 -22   4    7.35    2.92
  -1  22   4   10.53    2.93
  -1  22   4    6.86    2.73
   1  22  -4    8.47    3.09
  -1 -22   3    7.00    2.82
  -1  22   3    4.98    2.37
  -1  22   3    6.36    2.68
   1  22  -3    4.32    2.31
  -1 -22   2   13.56    3.07
  -1  22   2   14.57    2.90
   1 -22  -2   13.95    3.17
   1  22  -2   13.96    2.94
  -1 -22   1   -0.12    1.60
  -1  22   1    1.01    1.56
   1 -22  -1    1.29    1.75
   1  22  -1    0.17    1.28
  -1 -22   0   -0.26    1.54
  -1  22   0    0.54    1.55
   1 -22   0    0.05    1.59
   1  22   0    0.43    1.87
  -1 -22  -1   14.00    3.94
  -1  22  -1   11.09    2.70
   1 -22   1   14.23    2.94
   1  22   1   16.80    3.08
  -1 -22  -2   -0.39    1.47
  -1  22  -2    0.44    1.27
   1  22   2    1.44    1.62
  -1 -22  -3   13.32    3.08
  -1  22  -3   12.49    2.91
   1  22   3   13.67    2.96
  -1  22  -4   18.70    3.53
   1  22   4   20.85    3.38
  -1  22  -5    1.59    1.73
   1  22   5    0.83    1.64
   1  22   5    0.66    1.81
  -1  22  -6    4.82    2.32
   1  22   6    6.87    3.00
  -1 -23   4    4.67    2.65
  -1  23   4    8.17    3.21
   1  23  -4    4.34    2.40
  -1 -23   3   -0.14    1.77
  -1  23   3   -0.03    1.78
   1  23  -3    1.26    1.63
  -1 -23   2    2.15    2.04
  -1  23   2    4.48    2.27
   1 -23  -2    5.25    2.63
   1  23  -2    2.20    1.74
  -1 -23   1    0.89    1.86
  -1  23   1    2.29    1.92
   1 -23  -1    1.56    2.06
   1  23  -1    0.80    1.54
  -1 -23   0   21.19    3.72
  -1  23   0   19.82    3.44
   1 -23   0   22.17    3.74
   1  23   0   22.25    3.67
  -1 -23  -1   11.26    3.57
  -1  23  -1   10.83    3.29
   1 -23   1   12.03    3.51
   1  23   1    7.73    2.68
  -1 -23  -2   -0.39    1.63
  -1  23  -2    1.18    1.78
   1  23   2    0.62    1.44
  -1 -23  -3    3.75    2.35
  -1  23  -3    3.50    2.18
   1  23   3    3.05    2.05
  -1 -23  -4    1.44    1.71
  -1  23  -4    2.52    2.04
   1  23   4    1.99    2.31
  -2   0  16   26.74    4.07
   2   0 -16   30.41    4.42
  -2   0  15    0.24    1.50
   2   0 -15    1.29    1.59
  -2   0  14   13.98    2.83
   2   0 -14   17.13    3.30
  -2   0  13   -0.87    0.91
   2   0 -13    0.54    1.27
  -2   0  12   23.32    3.23
   2   0 -12   26.90    3.57
  -2   0  11   -0.99    1.04
   2   0 -11   -0.21    1.14
  -2   0  10  217.45    5.14
  -2   0  10  197.82    8.03
   2   0 -10  195.14    7.99
  -2   0   9    0.37    0.55
  -2   0   9   -0.08    0.90
   2   0  -9   -0.08    0.80
  -2   0   8  132.87    5.92
   2   0  -8  127.11    5.66
  -2   0   7    0.11    0.71
   2   0  -7    1.24    0.63
   2   0  -7    0.36    0.76
  -2   0   6   40.80    2.92
   2   0  -6   42.64    1.78
   2   0  -6   41.84    2.82
  -2   0   5    0.27    0.57
   2   0  -5    0.16    0.35
   2   0  -5   -0.13    0.42
  -2   0   4  170.49    5.08
   2   0  -4  158.65    3.07
   2   0  -4  170.38    4.61
  -2   0   3   -0.30    0.49
   2   0  -3    0.11    0.34
   2   0  -3    0.34    0.46
  -2   0   2  949.96   10.15
   2   0  -2  944.08    8.40
   2   0  -2  946.73    8.89
  -2   0   1    0.36    0.45
  -2   0   1   -0.13    0.30
   2   0  -1    0.04    0.38
  -2   0   0  812.67    7.97
  -2   0   0  789.82    7.69
   2   0   0  769.28    8.97
  -2   0  -1    0.27    0.28
  -2   0  -1    0.14    0.38
   2   0   1   -0.05    0.53
  -2   0  -2    6.07    0.94
   2   0   2    5.69    1.12
   2   0   2    5.41    0.65
  -2   0  -3    0.25    0.54
   2   0   3    0.25    0.59
   2   0   3    0.20    0.39
  -2   0  -4  206.42    5.61
   2   0   4  208.85    5.85
   2   0   4  210.22    4.40
  -2   0  -5    0.32    0.58
   2   0   5    0.27    0.63
   2   0   5   -0.24    0.52
  -2   0  -6  200.89    6.56
   2   0   6  209.59    6.51
   2   0   6  203.47    5.30
  -2   0  -7   -0.32    0.73
   2   0   7   -0.25    0.78
   2   0   7    0.34    0.76
  -2   0  -8    0.15    0.88
   2   0   8    1.62    1.09
   2   0   8    0.81    0.83
  -2   0  -9    0.46    1.07
   2   0   9   -0.11    0.96
   2   0   9   -0.16    0.76
  -2   0 -10    2.42    1.66
   2   0  10    1.42    1.24
   2   0  10    2.15    1.17
  -2   0 -11    0.29    1.29
   2   0  11   -0.25    1.06
   2   0  11    0.09    1.14
  -2   0 -12   76.41    5.94
   2   0  12   90.56    5.60
   2   0  12   83.66    5.20
  -2   0 -13    0.72    1.70
   2   0  13    0.35    1.42
  -2   0 -14    7.52    2.95
   2   0  14    6.29    2.40
  -2   0 -15    0.56    1.39
   2   0  15    0.57    1.52
  -2   0 -16    6.42    2.83
  -2  -1  16    0.55    1.54
  -2   1  16    0.41    1.45
   2  -1 -16    2.55    2.06
   2   1 -16    3.15    2.10
  -2  -1  15    2.10    1.89
  -2   1  15    1.68    1.81
   2  -1 -15    1.54    1.79
   2   1 -15    2.33    2.13
  -2  -1  14    0.47    1.45
  -2   1  14    1.71    1.58
   2  -1 -14    2.32    1.70
   2   1 -14    1.36    1.65
  -2  -1  13    5.84    2.37
  -2   1  13    4.34    2.02
   2  -1 -13    7.26    2.54
   2   1 -13    5.88    2.38
  -2  -1  12   -0.21    1.02
  -2   1  12    0.49    1.13
   2  -1 -12    0.25    1.13
   2   1 -12   -0.15    1.13
  -2  -1  11   10.87    2.26
  -2   1  11   13.37    2.49
   2  -1 -11   12.19    2.44
   2   1 -11   10.35    2.31
  -2  -1  10    2.08    0.88
  -2  -1  10    1.26    1.31
  -2   1  10    1.68    1.44
   2  -1 -10    1.31    1.27
   2   1 -10    2.61    1.50
  -2  -1   9    2.91    1.47
  -2   1   9    3.08    0.77
  -2   1   9    2.26    1.49
   2  -1  -9    3.93    1.65
   2   1  -9    2.31    1.30
  -2  -1   8  111.32    5.39
  -2   1   8  118.19    2.95
  -2   1   8  113.32    5.53
   2  -1  -8  113.72    5.40
   2   1  -8  110.05    3.57
   2   1  -8  111.88    5.28
  -2  -1   7   28.61    2.67
  -2   1   7   26.02    2.54
   2  -1  -7   32.56    2.74
   2   1  -7   27.47    1.75
   2   1  -7   27.19    2.48
  -2  -1   6    1.96    0.94
  -2   1   6    1.58    0.95
   2  -1  -6    1.72    0.47
   2  -1  -6    2.16    0.93
   2   1  -6    1.68    0.66
   2   1  -6    2.50    1.06
  -2  -1   5   56.20    3.19
  -2   1   5   58.31    3.26
   2  -1  -5   55.29    1.59
   2  -1  -5   56.87    3.04
   2   1  -5   53.86    2.13
   2   1  -5   57.20    2.94
  -2  -1   4  114.60    4.20
  -2   1   4  107.85    4.07
   2  -1  -4  113.03    2.24
   2  -1  -4  109.58    3.80
   2   1  -4  111.60    2.91
   2   1  -4  111.76    3.64
  -2  -1   3  498.04    8.07
  -2   1   3  480.78    7.83
   2  -1  -3  491.79    5.27
   2  -1  -3  475.28    7.18
   2   1  -3  471.72    5.93
   2   1  -3  484.26    6.70
  -2  -1   2  271.39    5.47
  -2   1   2  270.03    5.26
  -2   1   2  273.55    4.95
   2  -1  -2  270.56    4.17
   2   1  -2  265.91    4.43
   2   1  -2  272.31    4.30
  -2  -1   1  255.24    4.93
  -2  -1   1  251.65    3.68
  -2   1   1  247.36    4.43
  -2   1   1  250.93    4.43
   2  -1  -1  258.13    4.74
   2   1  -1  250.50    4.48
  -2  -1   0  107.11    2.92
  -2  -1   0  109.92    2.40
  -2   1   0  108.52    2.51
  -2   1   0  105.98    2.92
   2  -1   0  110.82    3.39
   2   1   0  102.25    3.07
  -2  -1  -1   15.42    1.11
  -2  -1  -1   17.11    1.11
  -2   1  -1   16.74    0.87
  -2   1  -1   16.51    1.29
   2  -1   1   17.94    1.52
   2   1   1   16.33    1.48
  -2  -1  -2  270.70    4.98
  -2   1  -2  261.52    5.35
   2  -1   2  267.13    5.84
   2   1   2  264.53    6.05
   2   1   2  270.48    4.61
  -2  -1  -3  108.94    3.61
  -2   1  -3  114.20    3.93
   2  -1   3  108.81    3.93
   2  -1   3  111.08    2.49
   2   1   3  108.81    4.12
   2   1   3  106.39    3.10
  -2  -1  -4   23.48    1.95
  -2   1  -4   25.30    2.11
   2  -1   4   23.39    2.01
   2  -1   4   25.10    1.43
   2   1   4   24.96    2.13
   2   1   4   25.37    1.71
  -2  -1  -5  164.62    5.43
  -2   1  -5  169.76    5.66
   2  -1   5  168.67    5.44
   2  -1   5  175.56    4.20
   2   1   5  173.00    5.65
   2   1   5  171.29    4.71
  -2  -1  -6  121.94    5.09
  -2   1  -6  124.41    5.27
   2  -1   6  119.59    4.86
   2  -1   6  118.26    3.86
   2   1   6  128.28    5.12
   2   1   6  115.33    4.21
  -2  -1  -7  216.74    7.25
  -2   1  -7  218.78    7.43
   2  -1   7  234.93    7.15
   2  -1   7  220.97    5.79
   2   1   7  229.53    7.16
   2   1   7  227.59    6.37
  -2  -1  -8   37.21    3.34
  -2   1  -8   37.68    3.42
   2  -1   8   36.83    3.08
   2  -1   8   39.09    2.72
   2   1   8   40.37    3.29
   2   1   8   36.88    2.83
  -2  -1  -9   16.59    2.50
  -2   1  -9   18.61    2.67
   2  -1   9   15.90    2.24
   2  -1   9   16.75    2.02
   2   1   9   18.83    2.46
   2   1   9   17.14    2.18
  -2  -1 -10    2.38    1.55
  -2   1 -10    3.36    1.74
   2  -1  10    4.70    1.75
   2  -1  10    4.53    1.59
   2   1  10    3.93    1.65
   2   1  10    4.67    1.64
  -2  -1 -11   10.84    2.38
  -2   1 -11   12.44    2.50
   2  -1  11   15.10    2.44
   2  -1  11   11.92    2.00
   2   1  11   14.26    2.35
   2   1  11   13.81    2.21
  -2  -1 -12    7.60    2.61
  -2   1 -12   10.59    3.17
   2  -1  12   10.47    2.29
   2  -1  12    9.72    2.10
   2   1  12   11.04    2.31
   2   1  12    9.27    2.03
  -2  -1 -13  121.02    7.71
  -2   1 -13  133.00    8.13
   2  -1  13  147.93    7.44
   2  -1  13  132.65    6.71
   2   1  13  126.39    6.78
  -2  -1 -14   17.76    3.44
   2  -1  14   15.48    2.66
   2   1  14   17.48    2.97
  -2  -1 -15    8.13    3.01
  -2   1 -15    9.71    3.21
   2   1  15    8.75    2.82
  -2  -1 -16    0.10    1.43
  -2   1 -16    0.11    1.32
  -2  -2  16    4.13    2.13
  -2   2  16    2.21    1.92
   2  -2 -16    5.12    2.61
   2   2 -16    1.44    1.55
  -2  -2  15   21.10    3.58
  -2   2  15   18.43    3.38
   2  -2 -15   21.52    3.75
   2   2 -15   22.17    3.64
  -2  -2  14    0.39    1.19
  -2   2  14    0.23    1.20
   2  -2 -14    0.68    1.45
   2   2 -14    1.97    1.74
  -2  -2  13   18.78    3.07
  -2   2  13   21.91    3.32
   2  -2 -13   26.45    3.71
   2   2 -13   20.93    3.32
  -2  -2  12    7.68    2.49
  -2   2  12    9.01    2.25
   2  -2 -12   11.15    2.37
   2   2 -12   11.97    2.53
  -2  -2  11   38.88    2.76
  -2  -2  11   36.86    3.73
  -2   2  11   36.64    3.86
   2  -2 -11   30.27    3.46
   2   2 -11   41.17    4.02
  -2  -2  10   23.49    2.11
  -2  -2  10   23.15    2.89
  -2   2  10   25.46    3.11
   2  -2 -10   20.25    2.73
   2   2 -10   22.89    2.86
  -2  -2   9  352.65   10.03
  -2   2   9  350.18   10.30
   2  -2  -9  347.34   10.11
   2   2  -9  355.31    7.25
   2   2  -9  348.44    9.95
  -2  -2   8   59.82    3.99
  -2   2   8   59.34    4.10
   2  -2  -8   59.05    3.99
   2   2  -8   58.33    2.83
   2   2  -8   56.06    3.79
  -2  -2   7   14.82    1.99
  -2   2   7   15.96    2.05
   2  -2  -7   15.97    1.99
   2   2  -7   15.91    1.46
   2   2  -7   15.18    1.95
  -2  -2   6   -0.13    0.50
  -2   2   6   -0.01    0.60
   2  -2  -6   -0.03    0.61
   2   2  -6    0.32    0.49
   2   2  -6    0.45    0.76
  -2  -2   5    6.11    1.20
  -2   2   5    5.92    1.19
   2  -2  -5    5.73    1.11
   2   2  -5    6.55    0.94
   2   2  -5    6.50    1.14
  -2  -2   4   64.35    3.22
  -2   2   4   68.02    3.30
   2  -2  -4   63.44    1.42
   2  -2  -4   64.48    3.01
   2   2  -4   61.19    2.39
   2   2  -4   62.98    2.70
  -2  -2   3  428.82    7.65
  -2   2   3  425.02    7.45
   2  -2  -3  430.94    4.88
   2  -2  -3  417.80    7.02
   2   2  -3  405.48    5.98
   2   2  -3  431.89    6.11
  -2  -2   2   69.67    2.95
  -2   2   2   69.81    2.73
  -2   2   2   63.27    2.54
   2  -2  -2   71.03    2.26
   2   2  -2   64.52    2.37
   2   2  -2   67.00    1.98
  -2  -2   1   49.76    2.33
  -2  -2   1   46.84    1.35
  -2   2   1   47.86    1.97
  -2   2   1   46.32    2.09
   2  -2  -1   52.98    2.19
   2   2  -1   44.98    2.02
  -2  -2   0  883.49    9.32
  -2  -2   0  899.12    8.16
  -2   2   0  864.45    7.79
  -2   2   0  864.06    9.24
   2  -2   0  847.99    9.26
   2   2   0  828.77    9.02
  -2  -2  -1  172.83    3.95
  -2  -2  -1  171.55    3.17
  -2   2  -1  166.93    2.59
  -2   2  -1  168.01    4.15
   2  -2   1  169.43    4.31
   2   2   1  163.76    4.19
  -2  -2  -2   10.62    1.08
  -2   2  -2   10.29    1.26
   2  -2   2   10.36    1.27
   2   2   2   10.69    1.30
   2   2   2    9.39    1.05
  -2  -2  -3  239.56    5.21
  -2   2  -3  246.46    5.92
   2  -2   3  244.17    5.85
   2  -2   3  251.68    3.40
   2   2   3  233.78    5.97
   2   2   3  239.82    5.08
  -2  -2  -4    0.49    0.66
  -2   2  -4    0.37    0.65
   2  -2   4    0.29    0.55
   2  -2   4    0.34    0.40
   2   2   4   -0.24    0.56
   2   2   4    0.39    0.53
  -2  -2  -5  177.41    5.55
  -2   2  -5  183.30    6.03
   2  -2   5  185.37    5.71
   2  -2   5  185.89    4.05
   2   2   5  183.06    5.89
   2   2   5  181.02    5.12
  -2  -2  -6   37.86    2.88
  -2   2  -6   35.08    2.91
   2  -2   6   35.09    2.72
   2  -2   6   36.83    2.12
   2   2   6   38.54    2.94
   2   2   6   34.78    2.47
  -2  -2  -7   99.66    4.90
  -2   2  -7  105.53    5.28
   2  -2   7  101.16    4.71
   2  -2   7  104.09    3.85
   2   2   7  108.75    4.98
   2   2   7   99.27    4.41
  -2  -2  -8   97.45    5.24
  -2   2  -8  102.32    5.55
   2  -2   8   98.42    4.89
   2  -2   8   99.62    4.12
   2   2   8  108.67    5.23
   2   2   8  103.25    4.80
  -2  -2  -9    1.11    1.15
  -2   2  -9    1.48    1.31
   2  -2   9    1.99    1.19
   2  -2   9    1.59    0.95
   2   2   9    1.12    1.20
   2   2   9    1.13    0.99
  -2  -2 -10   28.19    3.32
  -2   2 -10   24.83    3.28
   2  -2  10   33.02    3.27
   2  -2  10   31.83    2.78
   2   2  10   28.10    3.07
   2   2  10   31.29    3.06
  -2  -2 -11   13.85    2.64
  -2   2 -11   14.65    2.77
   2  -2  11   16.94    2.56
   2  -2  11   14.08    2.11
   2   2  11   16.75    2.62
   2   2  11   16.80    2.50
  -2  -2 -12    2.09    1.91
  -2   2 -12    2.47    1.74
   2  -2  12    1.81    1.63
   2  -2  12    3.07    1.64
   2   2  12    2.31    1.51
   2   2  12    1.11    1.36
  -2  -2 -13    6.15    2.53
  -2   2 -13    7.63    2.80
   2  -2  13    9.20    2.77
   2  -2  13    8.80    2.15
   2   2  13    6.34    2.31
  -2  -2 -14    2.13    1.89
  -2   2 -14    4.03    2.27
   2   2  14    2.78    1.86
  -2  -2 -15   -0.05    1.46
  -2   2 -15    1.25    1.57
   2   2  15    0.51    1.46
  -2  -2 -16    6.28    2.82
  -2   2 -16    3.16    2.15
   2   2  16    6.98    2.75
  -2  -3  16    3.50    2.25
  -2   3  16    5.83    2.46
   2  -3 -16    3.58    2.16
   2   3 -16    2.97    1.93
  -2  -3  15    7.92    2.90
  -2   3  15    7.38    2.80
   2  -3 -15    6.57    2.62
   2   3 -15    9.96    3.18
  -2  -3  14   -0.70    1.07
  -2   3  14    0.85    1.61
   2  -3 -14    0.63    1.66
   2   3 -14   -0.37    1.37
  -2  -3  13   21.66    3.23
  -2   3  13   16.86    3.06
   2  -3 -13   26.20    3.69
   2   3 -13   23.65    3.47
  -2  -3  12    9.52    2.25
   2  -3 -12    9.86    2.88
   2   3 -12    9.83    2.40
  -2  -3  11    8.34    1.52
  -2  -3  11    8.66    2.07
  -2   3  11    9.53    2.74
   2  -3 -11    7.35    2.33
   2   3 -11    7.92    2.52
  -2  -3  10    0.37    1.13
  -2   3  10    0.14    1.01
   2  -3 -10    1.07    1.30
   2   3 -10    0.64    0.88
   2   3 -10    0.95    1.12
  -2  -3   9   28.88    3.05
  -2   3   9   31.55    3.30
   2  -3  -9   28.07    3.02
   2   3  -9   31.40    2.42
   2   3  -9   29.61    3.05
  -2  -3   8   15.97    2.18
  -2   3   8   18.89    2.49
   2  -3  -8   15.14    2.13
   2   3  -8   17.24    1.72
   2   3  -8   19.18    2.29
  -2  -3   7   84.90    4.46
  -2   3   7   81.86    4.57
   2  -3  -7   75.05    4.18
   2   3  -7   78.99    3.35
   2   3  -7   84.56    4.29
  -2  -3   6   84.52    4.19
  -2   3   6   88.43    4.47
   2  -3  -6   78.99    4.02
   2   3  -6   78.23    3.19
   2   3  -6   76.44    3.74
  -2  -3   5  264.14    6.94
  -2   3   5  272.14    7.21
   2  -3  -5  265.52    6.79
   2   3  -5  254.73    5.48
   2   3  -5  277.70    6.34
  -2  -3   4   37.94    2.53
  -2   3   4   38.05    2.54
   2  -3  -4   38.34    2.42
   2   3  -4   36.09    2.02
   2   3  -4   37.01    2.08
  -2  -3   3   11.03    1.39
  -2   3   3   11.55    1.35
   2  -3  -3   11.74    0.88
   2  -3  -3   10.47    1.24
   2   3  -3    9.19    1.06
   2   3  -3   11.15    1.03
  -2  -3   2  144.52    4.37
  -2   3   2  142.30    3.96
  -2   3   2  129.85    3.85
   2  -3  -2  152.62    3.32
   2   3  -2  135.70    3.68
   2   3  -2  142.64    2.76
  -2  -3   1  578.99    8.30
  -2   3   1  572.32    7.05
  -2   3   1  557.67    7.73
   2  -3  -1  575.66    7.08
   2   3  -1  537.46    7.34
   2   3  -1  568.99    6.17
  -2  -3   0  100.94    3.33
  -2   3   0   99.54    2.37
  -2   3   0  101.58    3.34
   2  -3   0   96.32    3.08
   2   3   0   98.09    3.19
  -2  -3  -1   32.07    1.91
  -2  -3  -1   29.94    1.25
  -2   3  -1   29.73    0.93
  -2   3  -1   29.84    1.91
   2  -3   1   27.99    1.82
   2   3   1   29.74    1.88
  -2  -3  -2   22.02    1.39
  -2   3  -2   22.67    1.81
   2  -3   2   20.57    1.68
   2   3   2   23.22    1.75
   2   3   2   22.60    1.67
  -2  -3  -3  202.88    4.69
  -2   3  -3  204.12    5.59
   2  -3   3  199.15    5.36
   2   3   3  196.55    5.19
   2   3   3  204.25    5.07
  -2  -3  -4  785.12   10.46
  -2   3  -4  770.75   11.71
   2  -3   4  762.17   11.15
   2  -3   4  808.66    7.30
   2   3   4  760.48   11.12
   2   3   4  789.16   10.66
  -2  -3  -5   25.01    2.18
  -2   3  -5   23.71    2.32
   2  -3   5   23.57    2.12
   2  -3   5   24.12    1.42
   2   3   5   24.88    2.27
   2   3   5   23.58    2.02
  -2  -3  -6  195.44    6.29
  -2   3  -6  196.00    6.78
   2  -3   6  199.79    6.33
   2  -3   6  202.29    4.57
   2   3   6  203.64    6.47
   2   3   6  192.37    5.97
  -2  -3  -7   53.91    3.64
  -2   3  -7   55.41    3.89
   2  -3   7   53.94    3.53
   2  -3   7   54.55    2.73
   2   3   7   59.80    3.70
   2   3   7   57.01    3.50
  -2  -3  -8   94.88    5.16
  -2   3  -8   99.89    5.52
   2  -3   8   93.68    4.81
   2  -3   8   98.53    3.98
   2   3   8  107.21    5.11
   2   3   8   91.22    4.66
  -2  -3  -9    1.17    1.18
  -2   3  -9    0.19    1.02
   2  -3   9    0.53    1.01
   2  -3   9    0.57    0.93
   2   3   9    0.46    0.96
   2   3   9    0.48    0.87
  -2  -3 -10   25.70    3.21
  -2   3 -10   22.58    3.08
   2  -3  10   22.94    2.75
   2  -3  10   25.51    2.49
   2   3  10   22.38    2.79
   2   3  10   24.77    2.86
  -2  -3 -11   14.69    2.65
  -2   3 -11   15.01    2.74
   2  -3  11   15.19    2.51
   2  -3  11   14.47    2.20
   2   3  11   13.71    2.36
   2   3  11   13.00    2.29
  -2  -3 -12   47.62    4.71
  -2   3 -12   52.99    5.03
   2  -3  12   56.24    4.55
   2  -3  12   56.96    4.11
   2   3  12   47.36    4.22
  -2  -3 -13    6.39    2.67
  -2   3 -13    8.82    2.89
   2  -3  13    8.27    2.59
   2  -3  13    8.07    2.00
   2   3  13    6.54    2.33
  -2  -3 -14   45.76    5.13
  -2   3 -14   46.42    5.15
   2   3  14   43.02    4.45
  -2  -3 -15   -0.63    1.31
  -2   3 -15    0.69    1.46
   2   3  15    0.57    1.58
  -2  -3 -16    5.68    2.70
  -2   3 -16    7.58    3.10
   2   3  16    2.89    2.09
  -2  -4  16    1.26    1.77
  -2   4  16    1.78    1.72
   2  -4 -16    1.33    1.73
   2   4 -16    2.39    1.96
  -2  -4  15    7.91    2.89
  -2   4  15    5.45    2.51
   2  -4 -15    5.30    2.42
   2   4 -15    6.26    2.61
  -2  -4  14    3.19    1.97
  -2   4  14    1.71    1.66
   2  -4 -14    2.34    1.77
   2   4 -14    4.08    2.10
  -2  -4  13   10.04    2.43
  -2   4  13   10.27    2.52
   2  -4 -13   13.13    2.75
   2   4 -13   13.86    2.81
  -2  -4  12   21.24    2.36
  -2  -4  12   18.74    2.92
  -2   4  12   20.91    3.17
   2  -4 -12   21.60    3.18
   2   4 -12   24.58    3.43
  -2  -4  11   17.66    2.67
  -2   4  11   10.49    2.27
   2  -4 -11   16.83    2.82
   2   4 -11   17.99    2.77
  -2  -4  10   57.53    4.37
  -2   4  10   59.97    4.73
   2  -4 -10   60.50    4.66
   2   4 -10   62.67    3.67
   2   4 -10   62.08    4.62
  -2  -4   9  108.52    5.60
  -2   4   9  107.92    5.93
   2  -4  -9  111.13    5.87
   2   4  -9  112.64    4.64
   2   4  -9  106.26    5.62
  -2  -4   8    1.24    1.07
  -2   4   8    0.31    0.86
   2  -4  -8    1.26    1.03
   2   4  -8    0.28    0.71
   2   4  -8    0.17    0.82
  -2  -4   7   64.88    3.95
  -2   4   7   59.40    3.99
   2  -4  -7   61.15    3.85
   2   4  -7   62.16    3.17
   2   4  -7   68.62    3.90
  -2  -4   6    0.81    0.91
  -2   4   6    0.71    0.80
   2  -4  -6    1.06    0.92
   2   4  -6    1.13    0.70
   2   4  -6    0.24    0.72
  -2  -4   5    7.68    1.36
  -2   4   5    5.78    1.26
   2  -4  -5    6.49    1.28
   2   4  -5    7.35    1.11
   2   4  -5    6.80    1.18
  -2  -4   4  393.35    8.20
  -2   4   4  381.20    8.12
   2  -4  -4  374.39    7.74
   2   4  -4  354.34    6.71
   2   4  -4  391.57    6.71
  -2  -4   3  161.73    5.05
  -2   4   3  163.16    4.88
  -2   4   3  153.09    4.64
   2  -4  -3  173.52    3.27
   2   4  -3  150.75    4.26
   2   4  -3  172.90    3.78
  -2  -4   2  466.56    8.20
  -2   4   2  462.95    7.43
  -2   4   2  432.20    7.41
   2  -4  -2  477.92    6.10
   2   4  -2  440.60    7.13
   2   4  -2  478.23    5.34
  -2  -4   1  589.42    8.83
  -2   4   1  582.46    7.39
  -2   4   1  553.81    8.19
   2  -4  -1  586.66    7.34
   2   4  -1  549.38    7.89
  -2  -4   0   51.10    2.56
  -2   4   0   52.35    1.85
  -2   4   0   47.92    2.46
   2  -4   0   47.44    2.25
   2   4   0   45.31    2.29
  -2  -4  -1  324.89    6.39
  -2  -4  -1  328.68    4.17
  -2   4  -1  337.60    4.06
   2  -4   1  317.09    6.15
   2   4   1  303.41    5.95
  -2  -4  -2  116.70    2.99
  -2   4  -2  116.54    4.10
   2  -4   2  117.80    4.02
   2   4   2  114.50    3.76
   2   4   2  115.25    3.93
  -2  -4  -3    0.44    0.54
  -2   4  -3    0.82    0.69
   2  -4   3    0.56    0.58
   2   4   3    0.27    0.50
   2   4   3    1.42    0.75
  -2  -4  -4  140.02    4.39
  -2   4  -4  141.63    5.18
   2  -4   4  143.67    4.96
   2  -4   4  148.10    2.61
   2   4   4  140.77    4.60
   2   4   4  141.04    4.78
  -2  -4  -5    5.57    1.17
  -2   4  -5    7.22    1.40
   2  -4   5    7.83    1.38
   2  -4   5    7.23    0.84
   2   4   5    7.49    1.26
   2   4   5    6.83    1.27
  -2  -4  -6   68.68    3.77
  -2   4  -6   73.58    4.29
   2  -4   6   72.54    3.92
   2  -4   6   74.56    2.69
   2   4   6   76.13    3.89
   2   4   6   73.59    3.89
  -2  -4  -7  240.58    7.53
  -2   4  -7  258.18    8.43
   2  -4   7  233.66    7.34
   2  -4   7  244.58    5.46
   2   4   7  249.26    7.27
   2   4   7  242.31    7.40
  -2  -4  -8   44.10    3.60
  -2   4  -8   47.67    3.95
   2  -4   8   48.24    3.54
   2  -4   8   46.25    2.70
   2   4   8   48.72    3.48
   2   4   8   47.47    3.50
  -2  -4  -9   90.10    5.36
  -2   4  -9   94.64    5.77
   2  -4   9   92.12    5.10
   2  -4   9   91.38    4.06
   2   4   9  103.01    5.09
   2   4   9   87.38    4.98
  -2  -4 -10    9.35    2.59
  -2   4 -10    6.93    2.31
   2  -4  10    8.99    1.99
   2  -4  10    8.68    1.57
   2   4  10    8.21    1.85
   2   4  10    7.42    1.76
  -2  -4 -11    6.89    2.31
  -2   4 -11    7.07    2.51
   2  -4  11    5.83    1.97
   2  -4  11    7.51    1.62
   2   4  11    7.80    1.88
   2   4  11    8.67    1.94
  -2  -4 -12   33.67    4.08
  -2   4 -12   30.75    3.92
   2  -4  12   33.80    3.65
   2  -4  12   31.23    3.13
   2   4  12   28.47    3.44
  -2  -4 -13    0.73    1.55
  -2   4 -13    1.67    1.60
   2  -4  13    0.88    1.39
   2   4  13    0.45    1.34
  -2  -4 -14    1.17    1.83
  -2   4 -14    1.89    1.73
   2  -4  14    2.37    2.16
   2   4  14    1.58    1.72
  -2  -4 -15    8.57    3.16
  -2   4 -15   11.18    3.53
   2   4  15   10.99    3.19
  -2  -5  16    4.34    2.43
  -2   5  16    3.87    2.25
   2  -5 -16    2.85    1.98
   2   5 -16    8.19    3.13
  -2  -5  15    0.19    1.55
  -2   5  15    0.49    1.50
   2  -5 -15    1.17    1.58
   2   5 -15    0.53    1.37
  -2  -5  14   41.18    4.46
  -2   5  14   43.45    4.92
   2  -5 -14   45.17    5.03
   2   5 -14   44.39    4.98
  -2  -5  13    1.51    1.53
  -2   5  13    1.84    1.53
   2  -5 -13    2.58    1.88
   2   5 -13    3.22    1.97
  -2  -5  12   43.37    3.45
  -2  -5  12   46.15    4.33
  -2   5  12   41.26    4.44
   2  -5 -12   40.81    4.35
   2   5 -12   42.83    4.44
  -2  -5  11    0.97    1.21
  -2   5  11   -0.45    1.01
   2  -5 -11    0.18    1.21
   2   5 -11    0.69    1.17
   2   5 -11   -0.02    1.12
  -2  -5  10   10.28    2.10
  -2   5  10   11.47    2.36
   2  -5 -10   11.94    2.31
   2   5 -10   11.99    1.85
   2   5 -10   13.72    2.37
  -2  -5   9    1.77    1.34
  -2   5   9    1.33    1.19
   2  -5  -9    1.00    1.16
   2   5  -9    1.71    1.13
   2   5  -9    0.40    1.12
  -2  -5   8   96.20    5.09
  -2   5   8   97.82    5.46
   2  -5  -8   93.80    5.16
   2   5  -8   89.73    4.19
   2   5  -8   98.61    5.06
  -2  -5   7    7.35    1.56
  -2   5   7    5.85    1.45
   2  -5  -7    6.61    1.55
   2   5  -7    5.66    1.17
   2   5  -7    6.50    1.46
  -2  -5   6  174.74    6.19
  -2   5   6  174.49    6.48
   2  -5  -6  164.33    6.01
   2   5  -6  171.75    5.36
   2   5  -6  172.85    5.66
  -2  -5   5   13.53    1.81
  -2   5   5   14.37    1.88
   2  -5  -5   13.01    1.73
   2   5  -5   13.12    1.51
   2   5  -5   16.37    1.67
  -2  -5   4  280.79    7.16
  -2   5   4  281.80    7.19
   2  -5  -4  310.22    4.20
   2  -5  -4  278.77    6.91
   2   5  -4  275.00    6.32
   2   5  -4  298.51    5.92
  -2  -5   3  108.86    4.30
  -2   5   3  109.61    4.15
  -2   5   3  111.97    4.14
   2  -5  -3  117.40    2.85
   2   5  -3  104.64    3.80
   2   5  -3  121.92    3.23
  -2  -5   2    2.14    0.89
  -2   5   2    2.07    0.79
  -2   5   2    1.67    0.77
   2  -5  -2    2.55    0.70
   2   5  -2    1.86    0.76
   2   5  -2    1.85    0.46
  -2  -5   1   34.62    2.30
  -2   5   1   31.87    1.84
  -2   5   1   28.42    1.99
   2  -5  -1   29.67    1.74
   2   5  -1   31.59    2.07
  -2  -5   0   29.86    2.14
  -2   5   0   32.18    1.59
  -2   5   0   30.44    2.10
   2  -5   0   31.01    1.93
   2   5   0   30.90    2.02
  -2  -5  -1    1.65    0.43
  -2   5  -1    1.77    0.37
  -2   5  -1    1.70    0.77
   2  -5   1    1.53    0.73
   2   5   1    1.76    0.74
  -2  -5  -2  573.13    6.73
  -2   5  -2  583.29    9.59
   2  -5   2  541.33    8.89
   2  -5   2  588.10    6.18
   2   5   2  539.09    8.43
   2   5   2  556.11    9.19
  -2  -5  -3   98.94    3.26
  -2   5  -3  107.64    4.37
   2  -5   3  102.18    4.10
   2   5   3   99.70    3.73
   2   5   3  103.72    4.14
  -2  -5  -4   55.95    2.82
  -2   5  -4   56.91    3.42
   2  -5   4   53.57    3.14
   2  -5   4   57.80    1.60
   2   5   4   53.88    2.85
   2   5   4   55.07    3.17
  -2  -5  -5   61.58    3.27
  -2   5  -5   65.22    3.90
   2  -5   5   61.57    3.55
   2  -5   5   64.68    2.09
   2   5   5   59.54    3.13
   2   5   5   61.65    3.56
  -2  -5  -6   -0.41    0.63
  -2   5  -6    0.35    0.72
   2  -5   6   -0.08    0.64
   2  -5   6   -0.21    0.47
   2   5   6   -0.39    0.63
   2   5   6    0.29    0.73
  -2  -5  -7  211.14    7.05
  -2   5  -7  213.41    7.81
   2  -5   7  212.77    7.18
   2  -5   7  216.64    5.02
   2   5   7  211.42    6.50
   2   5   7  216.38    7.26
  -2  -5  -8   52.68    3.90
  -2   5  -8   55.97    4.32
   2  -5   8   50.51    3.73
   2  -5   8   55.52    2.89
   2   5   8   56.37    3.57
   2   5   8   50.29    3.74
  -2  -5  -9    1.19    1.32
  -2   5  -9    1.77    1.28
   2  -5   9    0.29    0.94
   2  -5   9    2.00    1.09
   2   5   9    1.08    1.09
   2   5   9    1.88    1.21
  -2  -5 -10    6.55    2.18
  -2   5 -10    8.33    2.54
   2  -5  10    8.05    1.82
   2  -5  10    7.24    1.48
   2   5  10    8.06    1.66
   2   5  10    6.25    2.07
  -2  -5 -11    2.46    1.90
  -2   5 -11    1.81    1.71
   2  -5  11    0.84    1.17
   2  -5  11    1.63    1.22
   2   5  11    2.54    1.34
   2   5  11    1.91    1.40
  -2  -5 -12   12.44    2.74
  -2   5 -12   15.63    2.98
   2  -5  12   15.25    2.62
   2   5  12   15.49    2.70
  -2  -5 -13   65.81    5.78
  -2   5 -13   74.78    6.35
   2  -5  13   57.54    4.95
   2   5  13   69.49    5.51
  -2  -5 -14    0.16    1.43
  -2   5 -14    0.30    1.54
   2  -5  14    0.44    1.72
   2   5  14    0.23    1.37
  -2  -5 -15    6.58    2.79
  -2   5 -15    9.31    3.26
   2   5  15    5.65    2.65
  -2  -6  15    1.29    1.74
  -2   6  15    1.95    1.92
   2  -6 -15    1.36    1.81
   2   6 -15    3.09    2.22
  -2  -6  14    1.43    1.75
  -2   6  14    1.24    1.88
   2  -6 -14    1.80    1.85
   2   6 -14   -0.08    1.31
  -2  -6  13   14.79    2.91
  -2   6  13   14.81    2.99
   2  -6 -13   16.94    3.31
   2   6 -13   18.53    3.29
  -2  -6  12    8.01    2.56
  -2   6  12    6.76    2.48
   2  -6 -12    9.69    2.93
   2   6 -12    8.43    2.70
  -2  -6  11    0.32    1.07
  -2   6  11   -0.21    1.19
   2  -6 -11    0.24    1.18
   2   6 -11    0.51    1.07
   2   6 -11   -0.02    1.27
  -2  -6  10   52.05    4.20
  -2   6  10   48.06    4.41
   2  -6 -10   48.96    4.32
   2   6 -10   48.67    3.55
   2   6 -10   54.13    4.42
  -2  -6   9   38.57    3.51
  -2   6   9   44.79    4.02
   2  -6  -9   40.14    3.73
   2   6  -9   39.77    3.10
   2   6  -9   45.86    3.86
  -2  -6   8   44.50    3.57
  -2   6   8   42.62    3.76
   2  -6  -8   42.96    3.66
   2   6  -8   43.34    3.10
   2   6  -8   47.06    3.62
  -2  -6   7   47.69    3.51
  -2   6   7   39.46    3.40
   2  -6  -7   39.50    3.27
   2   6  -7   42.33    2.96
   2   6  -7   45.63    3.34
  -2  -6   6    8.45    1.66
  -2   6   6    6.97    1.44
   2  -6  -6    7.17    1.46
   2   6  -6    7.36    1.32
   2   6  -6    7.31    1.42
  -2  -6   5   95.84    4.52
  -2   6   5   95.67    4.68
   2  -6  -5  102.98    2.18
   2  -6  -5   83.05    4.15
   2   6  -5   86.87    3.92
   2   6  -5   99.75    3.98
  -2  -6   4   30.83    2.55
  -2   6   4   30.11    2.51
   2  -6  -4   29.14    1.42
   2  -6  -4   25.10    2.20
   2   6  -4   25.56    2.12
   2   6  -4   32.22    2.04
  -2  -6   3  272.85    7.07
  -2   6   3  265.76    6.69
  -2   6   3  266.15    6.64
   2  -6  -3  269.69    4.70
   2   6  -3  252.49    6.26
   2   6  -3  288.35    5.09
  -2  -6   2   92.38    3.98
  -2   6   2   92.16    3.64
  -2   6   2   86.53    3.67
   2  -6  -2   95.61    3.05
   2   6  -2   90.95    3.68
   2   6  -2  101.69    2.35
  -2  -6   1    8.29    1.28
  -2   6   1    9.48    1.12
  -2   6   1    6.92    1.14
   2  -6  -1    7.84    1.03
   2   6  -1    8.54    1.17
  -2  -6   0  400.56    8.02
  -2   6   0  402.91    6.09
  -2   6   0  373.64    7.51
   2  -6   0  366.49    6.81
  -2  -6  -1   34.76    1.33
  -2   6  -1   33.51    1.53
  -2   6  -1   34.04    2.36
   2  -6   1   34.13    2.23
   2   6   1   31.06    2.12
  -2  -6  -2    4.25    0.76
  -2   6  -2    3.81    1.19
   2  -6   2    3.56    1.03
   2  -6   2    4.17    0.57
   2   6   2    3.85    0.88
   2   6   2    4.82    1.10
  -2  -6  -3  383.02    6.42
  -2   6  -3  394.43    8.62
   2  -6   3  364.36    8.00
   2  -6   3  387.00    4.57
   2   6   3  357.48    7.22
   2   6   3  374.80    8.27
  -2  -6  -4    1.12    0.74
  -2   6  -4    0.95    0.76
   2  -6   4    1.48    0.91
   2  -6   4    1.10    0.46
   2   6   4    1.14    0.70
   2   6   4    0.74    0.74
  -2  -6  -5   31.57    2.42
  -2   6  -5   32.54    2.87
   2  -6   5   29.41    2.56
   2  -6   5   34.00    1.58
   2   6   5   29.26    2.25
   2   6   5   28.82    2.59
  -2  -6  -6   42.21    3.01
  -2   6  -6   45.77    3.53
   2  -6   6   40.98    3.14
   2  -6   6   43.06    2.03
   2   6   6   40.20    2.69
   2   6   6   38.70    3.09
  -2  -6  -7    4.35    1.52
  -2   6  -7    4.99    1.76
   2  -6   7    5.37    1.63
   2  -6   7    4.03    0.96
   2   6   7    5.18    1.26
   2   6   7    5.02    1.70
  -2  -6  -8   73.26    4.54
  -2   6  -8   71.32    4.89
   2  -6   8   77.55    4.70
   2  -6   8   74.27    3.29
   2   6   8   75.33    3.98
   2   6   8   70.26    4.56
  -2  -6  -9  108.45    5.90
  -2   6  -9  110.35    6.36
   2  -6   9  108.16    5.76
   2  -6   9  112.41    4.34
   2   6   9  107.36    4.87
   2   6   9  106.06    5.78
  -2  -6 -10   14.99    2.68
  -2   6 -10   13.01    2.58
   2  -6  10   14.19    2.38
   2  -6  10   15.53    2.00
   2   6  10   14.70    2.03
   2   6  10   12.90    2.34
  -2  -6 -11   21.15    3.22
  -2   6 -11   29.01    3.82
   2  -6  11   24.48    3.13
   2   6  11   25.29    3.22
  -2  -6 -12    0.61    1.54
  -2   6 -12    1.03    1.53
   2  -6  12    1.33    1.24
   2   6  12    0.72    1.31
  -2  -6 -13    2.25    1.86
  -2   6 -13    4.17    2.18
   2  -6  13    4.10    2.09
   2   6  13    3.07    1.87
  -2  -6 -14    4.48    2.40
  -2   6 -14    4.10    2.38
   2  -6  14    3.30    1.98
   2   6  14    2.60    1.89
  -2  -6 -15   12.98    3.05
  -2   6 -15   11.72    2.90
   2   6  15   12.15    2.81
  -2  -7  15   21.08    3.61
  -2   7  15   19.45    3.59
   2  -7 -15   18.98    3.59
   2   7 -15   26.13    4.07
  -2  -7  14   16.75    3.09
  -2   7  14   14.24    3.06
   2  -7 -14   15.90    3.39
   2   7 -14   20.95    3.71
  -2  -7  13   92.01    5.56
  -2  -7  13   89.34    6.22
  -2   7  13   84.92    6.68
   2  -7 -13   74.84    6.18
   2   7 -13   94.81    6.79
  -2  -7  12    0.81    1.22
  -2   7  12    0.04    1.17
   2  -7 -12    0.91    1.39
   2   7 -12    0.04    1.15
   2   7 -12    1.27    1.42
  -2  -7  11   30.80    3.47
  -2   7  11   31.90    3.88
   2  -7 -11   29.96    3.61
   2   7 -11   33.43    3.27
   2   7 -11   33.45    3.78
  -2  -7  10    8.55    1.99
  -2   7  10    8.32    2.54
   2  -7 -10    4.37    1.93
   2   7 -10    9.62    1.85
   2   7 -10    8.45    2.50
  -2  -7   9    0.21    0.96
  -2   7   9    0.07    1.07
   2  -7  -9   -0.14    0.95
   2   7  -9   -0.04    0.88
   2   7  -9    1.58    1.28
  -2  -7   8   62.61    4.26
  -2   7   8   56.91    4.41
   2  -7  -8   57.74    4.23
   2   7  -8   60.15    3.85
   2   7  -8   66.23    4.31
  -2  -7   7  106.19    5.23
  -2   7   7  100.03    5.49
   2  -7  -7   99.21    5.19
   2   7  -7  101.87    4.75
   2   7  -7  107.70    5.06
  -2  -7   6    0.45    0.87
  -2   7   6    0.33    0.77
   2  -7  -6   -0.30    0.69
   2   7  -6    0.16    0.67
   2   7  -6    0.25    0.70
  -2  -7   5  359.06    8.91
  -2   7   5  352.40    9.14
   2  -7  -5  382.03    5.03
   2  -7  -5  354.01    8.75
   2   7  -5  341.68    8.13
   2   7  -5  377.63    7.78
  -2  -7   4   49.06    3.29
  -2   7   4   46.22    3.16
   2  -7  -4   49.57    2.03
   2  -7  -4   48.00    3.14
   2   7  -4   41.98    2.82
   2   7  -4   49.57    2.55
  -2  -7   3   62.75    3.59
  -2   7   3   61.69    3.39
  -2   7   3   61.85    3.38
   2   7  -3   60.86    3.29
   2   7  -3   67.49    2.50
  -2  -7   2   78.49    3.85
  -2   7   2   73.79    2.88
  -2   7   2   77.87    3.51
  -2   7   2   70.14    3.45
   2   7  -2   68.29    3.39
   2   7  -2   78.61    2.16
  -2  -7   1   53.05    3.14
  -2   7   1   51.02    2.55
  -2   7   1   56.46    2.73
  -2   7   1   51.54    2.94
   2   7  -1   46.38    2.75
   2   7  -1   52.90    1.37
  -2  -7   0   20.94    2.00
  -2  -7   0   21.33    0.91
  -2   7   0   19.58    1.70
  -2   7   0   21.15    1.55
  -2   7   0   18.98    1.84
   2   7   0   19.17    1.83
  -2  -7  -1   58.64    1.83
  -2   7  -1   65.65    2.40
  -2   7  -1   61.62    3.32
   2   7   1   53.81    2.90
  -2  -7  -2   61.83    2.29
  -2   7  -2   62.58    3.46
   2  -7   2   58.96    3.23
   2  -7   2   63.49    2.17
   2   7   2   56.16    2.97
   2   7   2   59.28    3.40
  -2  -7  -3  169.77    4.34
  -2   7  -3  184.06    6.10
   2  -7   3  165.90    5.63
   2  -7   3  185.76    3.50
   2   7   3  164.58    5.09
   2   7   3  170.73    5.90
  -2  -7  -4   66.90    3.12
  -2   7  -4   67.10    3.92
   2  -7   4   62.94    3.64
   2  -7   4   69.19    2.12
   2   7   4   63.80    3.23
   2   7   4   65.14    3.81
  -2  -7  -5   33.51    2.48
  -2   7  -5   33.98    2.98
   2  -7   5   29.39    2.62
   2  -7   5   30.93    1.59
   2   7   5   31.27    2.36
   2   7   5   29.03    2.68
  -2  -7  -6    3.33    1.29
  -2   7  -6    3.25    1.41
   2  -7   6    2.83    1.23
   2  -7   6    3.19    0.84
   2   7   6    1.67    0.95
   2   7   6    3.83    1.43
  -2  -7  -7   38.70    3.15
  -2   7  -7   42.75    3.74
   2  -7   7   41.83    3.43
   2  -7   7   38.16    2.18
   2   7   7   40.07    2.80
   2   7   7   38.56    3.41
  -2  -7  -8   46.86    3.70
  -2   7  -8   49.21    4.23
   2  -7   8   44.83    3.72
   2  -7   8   48.20    2.69
   2   7   8   47.51    3.16
   2   7   8   49.21    3.98
  -2  -7  -9   20.56    2.78
  -2   7  -9   26.13    3.33
   2  -7   9   22.29    2.81
   2  -7   9   26.25    2.20
   2   7   9   23.50    2.37
   2   7   9   23.65    2.97
  -2  -7 -10    1.84    1.51
  -2   7 -10    2.00    1.71
   2  -7  10    1.09    1.15
   2  -7  10    1.79    1.22
   2   7  10    1.67    1.11
   2   7  10    2.20    1.47
  -2  -7 -11   33.42    3.83
  -2   7 -11   37.61    4.25
   2  -7  11   37.34    3.82
   2   7  11   34.32    3.84
  -2  -7 -12   -0.15    1.37
  -2   7 -12    0.65    1.42
   2  -7  12    0.49    1.42
   2   7  12   -0.02    1.13
  -2  -7 -13    1.15    1.73
  -2   7 -13    1.85    1.93
   2  -7  13    1.82    1.84
   2   7  13    2.18    1.86
  -2  -7 -14    4.70    2.44
  -2   7 -14    5.15    2.45
   2  -7  14    6.34    2.46
   2   7  14    5.02    2.57
  -2  -7 -15    1.62    2.11
  -2   7 -15    1.32    1.55
   2  -7  15    1.04    1.92
   2   7  15    0.35    1.59
  -2  -8  15    3.15    2.20
  -2   8  15    3.62    2.22
   2  -8 -15    3.80    2.41
   2   8 -15    4.46    2.47
  -2  -8  14   -0.01    1.49
  -2   8  14    0.23    1.41
   2  -8 -14    1.20    1.68
   2   8 -14    1.50    1.90
  -2  -8  13    1.09    1.30
  -2  -8  13    0.90    1.60
  -2   8  13    1.41    1.93
   2  -8 -13    1.73    1.70
   2   8 -13    1.86    1.85
  -2  -8  12    6.85    2.39
  -2   8  12    6.70    2.61
   2  -8 -12    7.47    2.64
   2   8 -12    8.74    2.41
   2   8 -12   10.25    2.52
  -2  -8  11    0.08    1.10
  -2   8  11    0.67    1.31
   2  -8 -11   -0.58    1.09
   2   8 -11   -0.08    1.04
   2   8 -11    0.24    1.42
  -2  -8  10    2.38    1.61
  -2   8  10    2.11    1.56
   2  -8 -10    1.63    1.49
   2   8 -10    2.39    1.32
   2   8 -10    2.26    1.55
  -2  -8   9   34.38    3.42
  -2   8   9   29.65    3.51
   2  -8  -9   27.64    3.26
   2   8  -9   26.25    2.84
   2   8  -9   28.84    3.23
  -2  -8   8    7.46    1.86
  -2   8   8    8.38    1.94
   2  -8  -8    7.30    2.19
   2   8  -8    7.38    1.64
   2   8  -8    9.11    1.82
  -2  -8   7    1.47    1.20
  -2   8   7    0.82    1.06
   2  -8  -7    0.94    1.13
   2   8  -7    0.73    0.87
   2   8  -7    0.41    0.98
  -2  -8   6   77.51    4.47
  -2   8   6   75.91    4.67
   2  -8  -6   80.94    2.22
   2  -8  -6   72.40    4.34
   2   8  -6   70.44    4.02
   2   8  -6   77.45    3.99
  -2  -8   5    8.53    1.72
  -2   8   5    6.53    1.38
   2  -8  -5    7.18    0.96
   2  -8  -5    7.16    1.45
   2   8  -5    8.23    1.52
   2   8  -5    8.23    1.35
  -2  -8   4   98.42    4.75
  -2   8   4   91.25    3.00
  -2   8   4   94.23    4.64
   2  -8  -4   86.50    4.30
   2   8  -4   86.11    4.19
   2   8  -4  101.59    3.66
  -2  -8   3   22.61    2.33
  -2   8   3   18.58    1.52
  -2   8   3   18.78    2.03
  -2   8   3   20.97    2.09
   2   8  -3   15.32    1.80
   2   8  -3   20.68    1.48
  -2  -8   2    0.22    0.66
  -2   8   2    0.38    0.51
  -2   8   2    0.36    0.61
  -2   8   2    0.37    0.57
   2   8  -2   -0.10    0.52
   2   8  -2    0.31    0.40
  -2  -8   1    2.24    0.99
  -2   8   1    2.36    0.90
  -2   8   1    2.13    0.89
  -2   8   1    1.76    0.89
   2   8  -1    0.90    0.72
   2   8  -1    2.32    0.40
  -2  -8   0  103.61    4.55
  -2  -8   0  104.88    2.26
  -2   8   0   98.75    3.95
  -2   8   0  107.84    3.66
  -2   8   0  105.00    4.37
   2   8   0   98.45    4.15
  -2  -8  -1   31.93    1.50
  -2   8  -1   28.85    2.28
  -2   8  -1   31.80    1.88
  -2   8  -1   29.76    2.47
   2   8   1   29.10    2.29
  -2  -8  -2  367.21    5.75
  -2   8  -2  346.44    8.08
  -2   8  -2  369.09    8.62
   2  -8   2  388.14    6.02
   2   8   2  331.18    7.48
   2   8   2  352.09    8.64
  -2  -8  -3   39.52    2.22
  -2   8  -3   37.70    2.93
   2  -8   3   36.92    1.82
   2   8   3   30.31    2.32
   2   8   3   32.19    2.75
  -2  -8  -4   61.55    3.06
  -2   8  -4   66.41    4.03
   2  -8   4   61.34    3.73
   2  -8   4   65.97    2.34
   2   8   4   61.17    3.27
   2   8   4   65.64    4.02
  -2  -8  -5   -0.36    0.64
  -2   8  -5    0.24    0.77
   2  -8   5    0.57    0.71
   2  -8   5    0.42    0.56
   2   8   5    0.62    0.66
   2   8   5    0.70    0.87
  -2  -8  -6    6.36    1.39
  -2   8  -6   11.14    2.06
   2  -8   6    7.74    1.59
   2  -8   6    7.21    1.05
   2   8   6    7.88    1.39
   2   8   6    6.90    1.63
  -2  -8  -7   10.09    1.78
  -2   8  -7    9.16    1.99
   2  -8   7   11.52    1.95
   2  -8   7    9.97    1.28
   2   8   7   10.11    1.58
   2   8   7   10.17    1.97
  -2  -8  -8  271.90    8.73
  -2   8  -8  295.72   10.19
   2  -8   8  274.61    9.19
   2  -8   8  281.34    6.22
   2   8   8  272.09    7.32
   2   8   8  272.35    9.42
  -2  -8  -9    0.78    1.27
  -2   8  -9    1.37    1.36
   2  -8   9    1.76    1.23
   2  -8   9    0.80    0.98
   2   8   9    1.78    1.03
   2   8   9    1.70    1.41
  -2  -8 -10   51.41    4.41
  -2   8 -10   56.85    5.02
   2  -8  10   56.04    4.57
   2   8  10   59.36    3.63
   2   8  10   39.48    4.03
  -2  -8 -11    4.12    2.18
  -2   8 -11    4.78    2.20
   2  -8  11    3.80    1.95
   2   8  11    4.33    2.02
  -2  -8 -12   22.76    3.58
  -2   8 -12   24.24    3.75
   2  -8  12   26.19    3.48
   2   8  12   23.46    3.43
  -2  -8 -13    1.89    1.97
  -2   8 -13    1.04    1.77
   2  -8  13    2.63    1.76
   2   8  13    0.95    1.58
  -2  -8 -14   18.50    3.60
  -2   8 -14   18.12    3.62
   2  -8  14   19.97    3.37
   2   8  14   14.47    3.03
  -2  -8 -15    2.49    2.38
  -2   8 -15    2.04    1.96
   2  -8  15    3.77    2.35
   2   8  15    3.62    2.23
  -2  -9  15   10.46    3.28
  -2   9  15    5.88    2.53
   2  -9 -15    8.76    3.15
   2   9 -15   12.35    3.75
  -2  -9  14   34.67    4.21
  -2   9  14   31.88    4.54
   2  -9 -14   29.73    4.32
   2   9 -14   36.33    4.70
  -2  -9  13   49.13    4.73
  -2   9  13   49.81    5.28
   2  -9 -13   51.99    5.33
   2   9 -13   58.57    5.52
  -2  -9  12   22.97    3.23
  -2   9  12   21.05    3.51
   2  -9 -12   22.69    3.46
   2   9 -12   20.03    2.86
   2   9 -12   30.35    3.90
  -2  -9  11    3.31    1.78
  -2   9  11    2.18    1.65
   2  -9 -11    2.08    1.61
   2   9 -11    2.93    1.63
   2   9 -11    3.51    1.82
  -2  -9  10    4.29    1.81
  -2   9  10    2.94    1.76
   2  -9 -10    3.06    1.83
   2   9 -10    3.41    1.55
   2   9 -10    6.97    2.25
  -2  -9   9    2.88    1.63
  -2   9   9    3.26    1.74
   2  -9  -9    4.76    2.03
   2   9  -9    2.45    1.38
   2   9  -9    3.63    1.70
  -2  -9   8   26.45    2.97
  -2   9   8   27.07    3.22
   2  -9  -8   23.50    2.91
   2   9  -8   25.36    2.78
   2   9  -8   28.04    3.02
  -2  -9   7  167.71    6.86
  -2   9   7  168.95    7.46
   2  -9  -7  176.22    7.20
   2   9  -7  172.62    6.73
   2   9  -7  199.17    7.02
  -2  -9   6  108.93    5.40
  -2   9   6  103.31    5.57
   2  -9  -6  113.69    3.06
   2  -9  -6  100.15    5.21
   2   9  -6  104.31    5.10
   2   9  -6  117.99    5.02
  -2  -9   5  147.44    6.14
  -2   9   5  145.51    3.79
  -2   9   5  146.62    6.28
   2  -9  -5  138.50    5.83
   2   9  -5  131.32    5.57
   2   9  -5  158.00    5.22
  -2  -9   4   85.06    4.60
  -2   9   4   75.63    2.96
  -2   9   4   76.91    4.34
   2   9  -4   76.00    4.15
   2   9  -4   86.90    3.45
  -2  -9   3   45.05    3.30
  -2   9   3   40.61    2.34
  -2   9   3   40.92    3.05
  -2   9   3   44.94    3.10
   2   9  -3   38.33    2.90
   2   9  -3   47.40    2.26
  -2  -9   2    6.51    1.41
  -2   9   2    4.39    0.96
  -2   9   2    5.03    1.41
  -2   9   2    4.81    1.19
   2   9  -2    5.08    1.45
   2   9  -2    4.80    0.74
  -2  -9   1    6.56    1.38
  -2   9   1    5.97    1.13
  -2   9   1    6.26    1.14
  -2   9   1    6.25    1.26
   2   9  -1    5.38    1.18
   2   9  -1    6.06    0.66
  -2  -9   0   31.49    2.73
  -2  -9   0   32.19    1.46
  -2   9   0   32.78    2.45
  -2   9   0   31.15    2.16
  -2   9   0   28.83    2.46
   2   9   0   28.15    2.40
  -2  -9  -1  263.68    4.47
  -2   9  -1  243.57    6.79
  -2   9  -1  264.18    5.73
  -2   9  -1  254.80    7.23
   2   9   1  240.64    6.71
  -2  -9  -2  161.37    3.97
  -2   9  -2  154.15    5.65
  -2   9  -2  169.07    6.06
   2  -9   2  170.72    4.38
   2   9   2  155.99    5.38
   2   9   2  165.20    6.22
  -2  -9  -3   75.63    3.10
  -2   9  -3   75.45    4.12
  -2   9  -3   81.18    4.39
   2  -9   3   81.07    2.92
   2   9   3   75.19    3.74
   2   9   3   67.99    4.15
  -2  -9  -4    3.97    1.18
  -2   9  -4    5.20    1.58
   2  -9   4    4.51    0.92
   2   9   4    3.23    1.12
   2   9   4    3.84    1.45
  -2  -9  -5  109.00    4.48
  -2   9  -5  115.10    5.65
   2  -9   5  109.62    5.33
   2  -9   5  111.73    3.33
   2   9   5  104.93    4.44
   2   9   5  105.21    5.47
  -2  -9  -6    2.11    1.15
  -2   9  -6    1.48    1.25
   2  -9   6    2.44    1.19
   2  -9   6    2.06    0.86
   2   9   6    1.08    0.82
   2   9   6    2.35    1.36
  -2  -9  -7   30.04    2.88
   2  -9   7   29.09    3.05
   2  -9   7   30.42    2.03
   2   9   7   31.75    2.58
   2   9   7   26.53    3.03
  -2  -9  -8   33.03    3.26
  -2   9  -8   35.93    3.81
   2  -9   8   33.09    3.43
   2  -9   8   34.64    2.37
   2   9   8   27.15    2.49
   2   9   8   32.66    3.54
  -2  -9  -9    5.49    1.96
  -2   9  -9    6.44    2.33
   2  -9   9    4.56    1.78
   2   9   9    5.72    1.37
   2   9   9    4.67    1.91
  -2  -9 -10    8.72    2.16
  -2   9 -10    7.98    2.68
   2  -9  10   10.10    2.25
   2   9  10    5.97    2.29
  -2  -9 -11   37.39    4.05
  -2   9 -11   40.79    4.60
   2  -9  11   42.10    4.30
   2   9  11   31.82    3.85
  -2  -9 -12    1.98    1.87
  -2   9 -12    2.04    1.91
   2  -9  12    0.74    1.48
   2   9  12    0.88    1.44
  -2  -9 -13    0.53    1.72
  -2   9 -13    0.75    1.63
   2  -9  13    1.15    1.49
   2   9  13    0.13    1.43
  -2  -9 -14    1.25    1.90
  -2   9 -14    1.21    1.80
   2  -9  14    1.27    1.82
   2   9  14    0.31    1.43
  -2 -10  14    1.19    1.63
  -2 -10  14    0.59    1.76
  -2  10  14    0.92    1.29
   2 -10 -14    0.79    1.50
   2  10 -14    1.74    2.03
  -2 -10  13    3.28    1.97
  -2  10  13    3.47    2.16
   2 -10 -13    3.25    2.13
   2  10 -13    0.88    1.56
   2  10 -13    5.65    2.64
  -2 -10  12    0.48    1.49
  -2  10  12   -0.34    1.33
   2 -10 -12   -0.09    1.31
   2  10 -12   -0.07    1.29
   2  10 -12    0.61    1.45
  -2 -10  11    3.29    1.74
  -2  10  11    1.69    1.58
   2 -10 -11    1.69    1.58
   2  10 -11    2.23    1.48
   2  10 -11    3.29    1.85
  -2 -10  10   11.99    2.40
  -2  10  10   14.90    2.75
   2 -10 -10   11.64    2.52
   2  10 -10   15.82    2.54
   2  10 -10   15.65    2.62
  -2 -10   9   -0.23    0.96
  -2  10   9    0.77    1.13
   2 -10  -9    0.24    1.14
   2  10  -9   -0.64    0.90
   2  10  -9    0.43    1.15
  -2 -10   8    8.01    2.32
  -2  10   8    5.92    2.17
   2 -10  -8    5.87    2.13
   2  10  -8    6.85    2.00
   2  10  -8    6.12    1.91
  -2 -10   7   30.20    3.16
  -2  10   7   29.49    3.36
   2 -10  -7   27.41    3.05
   2  10  -7   27.06    2.88
   2  10  -7   33.97    3.13
  -2 -10   6    0.47    0.98
  -2  10   6    0.68    0.63
  -2  10   6    0.41    0.94
   2 -10  -6    0.07    0.87
   2  10  -6    0.09    0.80
   2  10  -6    0.49    0.90
  -2 -10   5    7.20    2.03
  -2  10   5    6.81    1.07
  -2  10   5    6.81    1.59
   2 -10  -5    6.46    1.53
   2  10  -5    8.82    1.71
   2  10  -5    7.56    1.46
  -2 -10   4    0.24    0.81
  -2  10   4   -0.07    0.56
  -2  10   4   -0.07    0.63
   2  10  -4    0.13    0.77
   2  10  -4    0.30    0.66
  -2 -10   3   96.72    4.94
  -2  10   3   86.96    3.61
  -2  10   3   89.10    4.56
  -2  10   3   89.24    4.48
   2  10  -3   84.73    4.47
   2  10  -3  101.17    3.37
  -2 -10   2  105.37    5.08
  -2  10   2  103.44    4.13
  -2  10   2  103.05    4.62
  -2  10   2  106.13    4.79
   2  10  -2  103.94    4.83
   2  10  -2  109.72    3.06
  -2 -10   1  102.58    4.97
  -2  10   1   94.96    4.12
  -2  10   1  104.60    4.39
  -2  10   1   97.45    4.54
   2  10  -1   96.77    4.58
   2  10  -1  100.15    2.68
  -2 -10   0   30.49    2.78
  -2  10   0   28.08    2.41
  -2  10   0   31.70    2.33
  -2  10   0   27.68    2.47
   2  10   0   29.03    2.53
  -2 -10  -1   76.38    4.38
  -2 -10  -1   76.15    2.60
  -2  10  -1   73.15    3.94
  -2  10  -1   77.50    3.38
  -2  10  -1   73.76    4.09
   2  10   1   68.35    3.77
  -2 -10  -2  133.92    3.80
  -2  10  -2  124.15    5.30
  -2  10  -2  141.37    5.76
   2 -10   2  133.94    4.22
   2  10   2  131.61    5.16
   2  10   2  122.21    5.59
  -2 -10  -3  224.35    5.43
  -2  10  -3  208.37    7.10
  -2  10  -3  236.16    7.66
   2 -10   3  239.81    5.41
   2  10   3  216.50    6.59
   2  10   3  234.88    7.92
  -2 -10  -4    8.93    1.42
  -2  10  -4    8.05    1.66
  -2  10  -4    8.49    1.70
   2 -10   4    8.24    1.22
   2  10   4    9.26    1.52
   2  10   4    8.79    1.86
  -2 -10  -5    0.66    0.89
  -2  10  -5    0.57    0.98
   2 -10   5   -0.57    0.63
   2 -10   5    0.50    0.69
   2  10   5    0.41    0.79
   2  10   5    0.90    1.08
  -2 -10  -6    0.45    0.89
  -2  10  -6    1.61    1.28
   2 -10   6    0.72    0.90
   2 -10   6    1.35    0.87
   2  10   6    0.74    0.87
   2  10   6    1.52    1.32
  -2 -10  -7   30.33    2.90
  -2  10  -7   36.87    3.67
   2 -10   7   34.03    3.38
   2 -10   7   32.86    2.19
   2  10   7   30.54    2.61
   2  10   7   32.82    3.52
  -2 -10  -8   39.80    3.54
  -2  10  -8   43.18    4.20
   2 -10   8   38.70    3.79
   2  10   8   40.47    3.04
   2  10   8   40.03    3.96
  -2 -10  -9  133.00    6.66
  -2  10  -9  120.34    7.17
   2 -10   9  108.20    6.34
   2  10   9  136.85    5.43
   2  10   9  130.08    7.22
  -2 -10 -10   14.94    2.65
  -2  10 -10   17.56    3.13
   2 -10  10   20.81    3.10
   2  10  10   14.54    2.75
  -2 -10 -11   53.82    4.89
  -2  10 -11   57.69    5.50
   2 -10  11   61.48    5.21
   2  10  11   58.84    5.31
  -2 -10 -12    1.32    1.76
  -2  10 -12    1.49    1.76
   2 -10  12    1.71    1.80
   2  10  12    1.11    1.55
  -2 -10 -13    3.63    2.31
  -2  10 -13    5.51    2.46
   2 -10  13    3.50    2.01
   2  10  13    2.18    1.77
  -2 -10 -14    3.03    2.15
  -2  10 -14    4.09    2.43
   2 -10  14    4.33    2.29
   2  10  14    3.28    2.15
  -2 -11  14   47.70    4.92
  -2 -11  14   53.41    5.22
  -2  11  14   44.43    5.27
   2 -11 -14   45.94    5.28
   2  11 -14   53.72    5.72
  -2 -11  13    1.83    1.69
  -2  11  13    1.58    1.81
   2 -11 -13    0.93    1.78
   2  11 -13    1.77    1.85
   2  11 -13    1.24    1.92
  -2 -11  12   14.00    2.76
  -2  11  12   14.05    3.08
   2 -11 -12   12.57    2.87
   2  11 -12   14.19    2.65
   2  11 -12   15.41    3.05
  -2 -11  11    0.54    1.55
  -2  11  11    0.59    1.38
   2 -11 -11    0.31    1.24
   2  11 -11    1.44    1.44
   2  11 -11    1.75    1.63
  -2 -11  10    7.29    2.40
  -2  11  10    4.89    2.13
   2 -11 -10    4.23    2.04
   2  11 -10    4.28    1.81
   2  11 -10    5.80    2.12
  -2 -11   9    8.14    2.40
  -2  11   9    6.14    2.37
   2 -11  -9    7.17    2.34
   2  11  -9    8.02    2.32
   2  11  -9    9.48    2.20
  -2 -11   8  109.93    6.01
  -2  11   8   82.15    5.75
   2 -11  -8   91.16    5.69
   2  11  -8   96.76    5.65
   2  11  -8  120.47    6.06
  -2 -11   7   26.29    3.11
  -2  11   7   21.62    2.90
   2 -11  -7   20.86    2.84
   2  11  -7   17.76    2.52
   2  11  -7   28.47    2.88
  -2 -11   6  134.89    6.37
  -2  11   6  143.33    4.17
  -2  11   6  138.95    6.85
   2 -11  -6  138.51    6.40
   2  11  -6  126.93    6.08
   2  11  -6  149.60    5.77
  -2 -11   5    8.01    1.83
  -2  11   5    9.18    1.33
  -2  11   5    9.37    1.85
   2 -11  -5    7.61    1.71
   2  11  -5    7.87    1.68
   2  11  -5    9.06    1.49
  -2 -11   4  314.05    9.32
  -2  11   4  294.29    6.71
  -2  11   4  320.35    9.45
  -2  11   4  304.92    8.77
   2  11  -4  285.36    8.67
   2  11  -4  318.46    6.90
  -2 -11   3   12.78    1.97
  -2  11   3    9.46    1.42
  -2  11   3   12.32    1.87
  -2  11   3   12.05    1.83
   2  11  -3   12.10    1.91
   2  11  -3   11.22    1.26
  -2 -11   2   58.26    3.94
  -2  11   2   56.62    3.25
  -2  11   2   64.00    3.85
  -2  11   2   55.11    3.60
   2  11  -2   58.39    3.82
   2  11  -2   59.10    2.40
  -2 -11   1   54.69    3.83
  -2  11   1   49.61    3.17
  -2  11   1   52.73    3.31
  -2  11   1   54.87    3.56
   2  11  -1   52.32    3.58
   2  11  -1   52.78    2.11
  -2 -11   0    8.07    1.59
  -2  11   0    5.60    1.20
  -2  11   0    8.33    1.41
  -2  11   0    6.00    1.35
   2  11   0    5.10    1.25
  -2 -11  -1   12.08    1.99
  -2 -11  -1   11.76    1.25
  -2  11  -1   12.14    1.78
  -2  11  -1   11.82    1.55
  -2  11  -1   12.41    1.83
   2  11   1   11.40    1.73
  -2 -11  -2  622.73    8.53
  -2  11  -2  575.61   11.79
  -2  11  -2  624.70   12.39
   2 -11   2  674.80   10.15
   2  11   2  586.80   11.33
   2  11   2  630.94   13.20
  -2 -11  -3   11.69    1.50
  -2  11  -3   11.28    1.93
  -2  11  -3   10.27    1.82
   2 -11   3   10.16    1.42
   2  11   3   10.33    1.59
   2  11   3   10.27    1.88
  -2 -11  -4   33.51    2.51
  -2  11  -4   30.49    2.99
  -2  11  -4   37.15    3.33
   2 -11   4   35.29    2.29
   2  11   4   33.21    2.73
   2  11   4   31.00    3.19
  -2 -11  -5   30.89    2.62
  -2  11  -5   34.76    3.33
   2 -11   5   30.69    2.13
   2  11   5   29.63    2.58
   2  11   5   30.47    3.23
  -2 -11  -6   38.50    3.12
  -2  11  -6   43.77    3.90
   2 -11   6   36.23    3.48
   2 -11   6   40.01    2.42
   2  11   6   38.58    2.96
   2  11   6   37.75    3.72
  -2 -11  -7   19.74    2.53
  -2  11  -7   24.28    3.14
   2 -11   7   22.68    2.97
   2  11   7   22.16    2.30
   2  11   7   21.08    2.98
  -2 -11  -8   26.07    2.96
  -2  11  -8   27.22    3.42
   2 -11   8   20.01    2.94
   2  11   8   25.13    2.48
   2  11   8   18.17    2.89
  -2 -11  -9    3.50    1.79
  -2  11  -9    2.66    1.78
   2 -11   9    6.05    2.18
   2  11   9    4.76    1.49
   2  11   9    2.97    1.80
  -2 -11 -10   11.44    2.47
  -2  11 -10   13.31    2.84
   2 -11  10   10.95    2.46
   2  11  10   11.61    2.57
  -2 -11 -11    0.33    1.64
  -2  11 -11    2.02    1.94
   2 -11  11    1.90    1.70
   2  11  11    1.70    1.71
  -2 -11 -12    8.73    2.90
  -2  11 -12   12.85    3.13
   2 -11  12    8.27    2.99
   2  11  12   10.05    3.21
  -2 -11 -13    5.20    2.64
  -2  11 -13    5.87    2.61
   2 -11  13    6.81    2.69
   2  11  13    8.31    3.02
  -2 -11 -14    2.66    2.32
  -2  11 -14    2.82    2.41
   2 -11  14    5.13    2.50
   2  11  14    3.73    1.97
  -2 -12  14    3.52    2.44
  -2  12  14    1.74    1.78
   2 -12 -14    1.96    2.01
   2  12 -14    3.98    2.41
  -2 -12  13    2.84    1.96
  -2  12  13    1.14    1.73
   2 -12 -13    0.05    1.59
   2  12 -13    0.74    1.72
   2  12 -13    1.07    2.05
  -2 -12  12    2.69    1.89
  -2  12  12    0.35    1.46
   2 -12 -12    2.41    1.91
   2  12 -12    0.99    1.51
   2  12 -12    1.41    2.03
  -2 -12  11   23.52    3.33
  -2  12  11   22.51    3.59
   2 -12 -11   20.95    3.36
   2  12 -11   20.60    3.13
   2  12 -11   26.24    3.72
  -2 -12  10    4.86    2.13
  -2  12  10    5.70    2.44
   2 -12 -10    6.30    2.38
   2  12 -10    6.34    2.27
   2  12 -10    9.44    2.21
  -2 -12   9   26.99    3.25
  -2  12   9   28.68    3.77
   2 -12  -9   24.66    3.34
   2  12  -9   23.83    3.13
   2  12  -9   30.82    3.50
  -2 -12   8   13.71    2.54
  -2  12   8   10.79    2.43
   2 -12  -8    9.61    2.26
   2  12  -8   13.09    2.40
   2  12  -8   15.40    2.41
  -2 -12   7   85.30    5.38
  -2  12   7   79.49    5.61
   2 -12  -7   85.02    5.42
   2  12  -7   76.73    5.07
   2  12  -7   91.87    5.03
  -2 -12   6    5.13    2.01
  -2  12   6    4.42    1.16
  -2  12   6    4.78    1.80
   2 -12  -6    5.14    1.85
   2  12  -6    5.55    1.92
   2  12  -6    6.28    1.74
  -2 -12   5    1.23    1.27
  -2  12   5    0.36    0.74
   2 -12  -5    1.11    1.10
   2  12  -5    0.54    1.04
   2  12  -5    0.39    0.87
  -2 -12   4    8.62    1.89
  -2  12   4    8.52    1.43
  -2  12   4    9.64    1.88
  -2  12   4    8.17    1.66
   2  12  -4    8.82    1.77
   2  12  -4    9.45    1.46
  -2 -12   3    5.94    1.89
  -2  12   3    4.63    1.13
  -2  12   3    6.15    1.50
  -2  12   3    4.62    1.61
   2  12  -3    5.51    1.74
   2  12  -3    4.93    0.98
  -2 -12   2    0.98    1.03
  -2  12   2    0.16    0.70
  -2  12   2    0.40    0.65
  -2  12   2   -0.05    0.73
   2  12  -2    0.47    0.82
   2  12  -2    0.25    0.53
  -2 -12   1  189.38    7.33
  -2  12   1  169.88    6.05
  -2  12   1  194.88    6.61
  -2  12   1  180.18    6.57
   2  12  -1  168.06    6.58
   2  12  -1  181.18    4.18
  -2 -12   0    1.34    1.15
  -2  12   0    1.17    0.87
  -2  12   0    1.62    0.98
  -2  12   0    2.19    1.17
   2  12   0    1.14    0.87
   2  12   0    1.23    0.65
  -2 -12  -1   16.97    2.37
  -2 -12  -1   20.15    1.63
  -2  12  -1   20.13    2.34
  -2  12  -1   16.47    1.89
  -2  12  -1   17.21    2.20
   2  12   1   17.11    2.16
  -2 -12  -2  119.80    3.94
  -2  12  -2  113.43    5.48
  -2  12  -2  114.56    5.54
   2 -12   2  126.31    4.71
   2  12   2  115.61    5.26
   2  12   2  122.12    6.10
  -2 -12  -3   54.45    2.95
  -2  12  -3   49.51    3.78
  -2  12  -3   49.51    3.80
   2 -12   3   56.71    3.11
   2  12   3   53.40    4.18
  -2 -12  -4   64.72    3.46
  -2  12  -4   64.38    4.46
  -2  12  -4   67.45    4.56
   2 -12   4   73.10    3.45
   2  12   4   65.20    3.94
   2  12   4   68.12    4.83
  -2 -12  -5   51.81    3.40
  -2  12  -5   53.64    4.23
  -2  12  -5   54.97    4.30
   2 -12   5   52.86    2.89
   2  12   5   48.87    3.40
   2  12   5   49.89    4.28
  -2 -12  -6    6.26    1.49
  -2  12  -6    6.16    2.11
   2 -12   6    4.27    1.69
   2 -12   6    5.70    1.32
   2  12   6    4.86    1.49
   2  12   6    5.36    2.08
  -2 -12  -7   42.14    3.54
  -2  12  -7   56.55    4.70
   2 -12   7   37.14    3.79
   2  12   7   46.92    3.36
   2  12   7   29.53    3.62
  -2 -12  -8   52.23    4.11
  -2  12  -8   52.48    4.71
   2 -12   8   54.26    4.70
   2  12   8   57.52    3.75
   2  12   8   49.63    4.65
  -2 -12  -9   34.99    3.63
  -2  12  -9   38.86    4.32
   2 -12   9   34.88    3.99
   2  12   9   38.90    4.32
  -2 -12 -10   23.26    3.27
  -2  12 -10   29.05    4.02
   2 -12  10   24.85    3.46
   2  12  10   22.04    3.49
  -2 -12 -11   10.20    3.01
  -2  12 -11   12.14    3.56
   2 -12  11    9.23    3.02
   2  12  11    8.00    2.86
  -2 -12 -12   26.94    3.91
  -2  12 -12   27.56    4.14
   2 -12  12   25.40    3.81
   2  12  12   21.04    3.56
  -2 -12 -13    0.33    1.72
  -2  12 -13    0.00    1.79
   2 -12  13    0.88    1.50
   2  12  13    0.60    1.40
  -2 -13  13   33.02    4.19
  -2  13  13   40.70    5.14
   2 -13 -13   32.36    4.44
   2  13 -13   39.05    4.55
   2  13 -13   46.93    5.44
  -2 -13  12    2.34    1.84
  -2  13  12    3.11    2.16
   2 -13 -12    2.92    1.98
   2  13 -12    2.94    2.04
   2  13 -12    6.61    2.78
  -2 -13  11    0.28    1.57
  -2  13  11    0.37    1.23
   2 -13 -11   -0.34    1.22
   2  13 -11    1.84    1.84
   2  13 -11    1.25    1.68
  -2 -13  10   15.35    2.80
  -2  13  10   18.85    3.36
   2 -13 -10   15.69    2.94
   2  13 -10   15.21    2.76
   2  13 -10   18.03    3.00
  -2 -13   9    6.04    2.27
  -2  13   9    8.66    2.90
   2 -13  -9    6.23    2.30
   2  13  -9    8.70    2.54
  -2 -13   8    5.58    2.15
  -2  13   8    2.00    1.54
   2 -13  -8    3.92    1.93
   2  13  -8    4.06    1.81
   2  13  -8    6.04    2.02
  -2 -13   7  108.62    6.16
  -2  13   7  100.08    6.45
   2 -13  -7  101.35    6.02
   2  13  -7   64.04    4.83
   2  13  -7  112.74    5.57
  -2 -13   6    2.43    1.60
  -2  13   6    1.64    0.99
  -2  13   6    0.16    1.09
   2 -13  -6    1.58    1.32
   2  13  -6    1.31    1.30
   2  13  -6    2.67    1.42
  -2 -13   5   99.42    5.76
  -2  13   5   95.21    4.15
  -2  13   5   99.44    5.93
   2 -13  -5   91.65    5.33
   2  13  -5   94.64    5.61
   2  13  -5  103.79    4.60
  -2 -13   4   36.45    3.54
  -2  13   4   37.85    2.79
  -2  13   4   38.61    3.59
  -2  13   4   38.76    3.43
   2  13  -4   34.42    3.40
   2  13  -4   45.22    2.83
  -2 -13   3    5.68    1.94
  -2  13   3    5.74    1.59
  -2  13   3    6.75    1.96
  -2  13   3    5.84    1.83
   2  13  -3    5.46    1.84
   2  13  -3    5.30    1.09
  -2 -13   2   36.06    3.45
  -2  13   2   33.87    2.83
  -2  13   2   33.41    3.07
  -2  13   2   34.85    3.11
   2  13  -2   34.83    3.26
   2  13  -2   38.85    2.20
  -2 -13   1    6.21    1.93
  -2  13   1    3.82    1.46
  -2  13   1    5.12    1.64
  -2  13   1    5.19    1.64
   2  13  -1    4.94    1.72
   2  13  -1    4.21    0.91
  -2 -13   0   44.54    3.80
  -2  13   0   40.80    3.25
  -2  13   0   42.96    3.18
   2  13   0   38.46    3.30
  -2 -13  -1  165.78    7.25
  -2 -13  -1  160.29    4.44
  -2  13  -1  154.05    6.43
  -2  13  -1  176.56    6.05
  -2  13  -1  172.22    6.79
   2  13   1  166.37    6.63
  -2 -13  -2    0.07    0.81
  -2  13  -2    0.03    0.93
  -2  13  -2    0.13    0.83
   2 -13   2    0.36    0.95
   2  13   2    0.18    0.81
   2  13   2    0.32    0.85
  -2 -13  -3   23.97    2.11
  -2  13  -3   21.66    2.67
  -2  13  -3   25.65    2.89
   2 -13   3   22.72    2.18
   2  13   3   23.85    2.55
   2  13   3   22.54    2.85
  -2 -13  -4   59.69    3.40
  -2  13  -4   60.13    4.46
  -2  13  -4   67.99    4.69
   2 -13   4   67.03    3.50
   2  13   4   63.05    4.03
   2  13   4   67.08    4.94
  -2 -13  -5   10.35    1.79
  -2  13  -5    7.99    1.95
  -2  13  -5    9.18    2.06
   2 -13   5   10.87    1.62
   2  13   5    8.06    1.66
   2  13   5    9.07    2.09
  -2 -13  -6   27.36    2.76
  -2  13  -6   33.21    3.61
   2  13   6   30.12    2.82
   2  13   6   25.28    3.38
  -2 -13  -7   10.66    2.07
  -2  13  -7   10.31    2.33
   2 -13   7   12.94    2.42
   2  13   7    9.53    1.74
   2  13   7    8.94    2.22
  -2 -13  -8    6.50    2.15
  -2  13  -8    7.17    2.57
   2 -13   8    6.76    2.40
   2  13   8    5.86    1.73
   2  13   8    5.61    2.22
  -2 -13  -9    8.24    2.50
  -2  13  -9    8.38    2.83
   2 -13   9    8.47    2.73
   2  13   9    5.87    2.39
  -2 -13 -10    4.79    2.24
  -2  13 -10    5.15    2.40
   2 -13  10    3.47    1.94
   2  13  10    3.91    2.23
  -2 -13 -11   21.93    3.39
  -2  13 -11   23.22    3.90
   2 -13  11   20.16    3.44
   2  13  11   22.46    3.70
  -2 -13 -12   21.60    3.62
  -2  13 -12   25.58    4.15
   2 -13  12   25.36    3.85
   2  13  12   20.57    3.63
  -2 -13 -13    1.97    1.96
  -2  13 -13    1.69    1.99
   2 -13  13    2.08    1.90
   2  13  13    1.65    1.76
  -2  14  13    1.50    1.60
   2 -14 -13    0.14    1.24
   2  14 -13    0.91    1.58
   2  14 -13    1.19    2.39
  -2 -14  12   -1.17    1.32
  -2  14  12    0.06    1.39
   2 -14 -12    0.46    1.36
   2  14 -12    0.49    1.41
   2  14 -12    1.12    1.75
  -2  14  11    6.99    2.68
   2 -14 -11    7.42    2.80
   2  14 -11    5.26    2.41
   2  14 -11   10.39    3.13
  -2 -14  10   31.03    3.78
  -2  14  10   28.78    4.15
   2 -14 -10   28.05    3.82
   2  14 -10   25.66    3.56
   2  14 -10   32.41    3.90
  -2 -14   9   38.19    4.07
  -2  14   9   34.68    4.30
   2 -14  -9   30.04    3.81
   2  14  -9   35.23    3.98
   2  14  -9   39.61    4.00
  -2 -14   8   14.85    2.71
  -2  14   8   13.69    2.81
   2 -14  -8   11.59    2.47
   2  14  -8   12.45    2.49
   2  14  -8   16.14    2.53
  -2 -14   7    4.83    1.99
  -2  14   7    7.57    2.51
   2 -14  -7    4.64    2.02
   2  14  -7    5.74    2.04
   2  14  -7    6.50    1.98
  -2 -14   6    7.89    2.43
  -2  14   6    7.64    1.41
  -2  14   6    6.91    2.35
   2 -14  -6    6.35    2.09
   2  14  -6    5.24    1.91
   2  14  -6    6.88    1.60
  -2 -14   5    3.66    1.82
  -2  14   5    3.74    1.34
  -2  14   5    3.36    1.67
   2 -14  -5    4.75    1.80
   2  14  -5    3.36    1.62
   2  14  -5    4.06    1.45
  -2 -14   4    0.16    1.04
  -2  14   4   -0.10    0.68
  -2  14   4    0.88    1.11
  -2  14   4    0.49    1.03
   2  14  -4    0.17    1.07
   2  14  -4   -0.31    0.69
  -2 -14   3   86.90    5.45
  -2  14   3   78.25    4.28
  -2  14   3   83.23    5.16
  -2  14   3   75.56    4.73
   2  14  -3   75.00    4.96
   2  14  -3   78.72    3.40
  -2 -14   2   57.15    4.43
  -2  14   2   54.97    3.72
  -2  14   2   55.25    4.06
  -2  14   2   52.85    3.89
   2  14  -2   49.38    4.00
   2  14  -2   57.21    2.74
  -2 -14   1   21.90    2.86
  -2  14   1   22.18    2.52
  -2  14   1   22.70    2.57
  -2  14   1   22.97    2.61
   2  14  -1   21.48    2.63
   2  14  -1   20.74    1.68
  -2 -14   0   34.14    3.44
  -2  14   0   39.98    3.39
  -2  14   0   36.20    3.07
  -2  14   0   36.59    3.25
   2  14   0   33.47    3.23
  -2 -14  -1    1.09    1.21
  -2 -14  -1    0.87    0.82
  -2  14  -1    0.42    0.88
  -2  14  -1    0.69    0.99
   2  14   1    1.43    1.03
  -2 -14  -2   51.62    2.89
  -2  14  -2   47.54    3.89
  -2  14  -2   45.93    3.77
   2 -14   2   53.38    3.50
   2  14   2   47.59    3.73
   2  14   2   48.49    4.16
  -2 -14  -3   36.03    2.64
  -2  14  -3   33.53    3.39
  -2  14  -3   40.38    3.64
   2 -14   3   42.61    3.07
   2  14   3   38.53    3.33
   2  14   3   36.54    3.76
  -2  14  -4    2.72    1.48
  -2  14  -4    3.41    1.54
   2 -14   4    2.10    1.22
   2  14   4    2.15    1.37
   2  14   4    3.15    1.70
  -2 -14  -5   13.26    2.04
  -2  14  -5    8.46    2.03
  -2  14  -5    8.58    2.11
   2 -14   5   14.00    1.99
   2  14   5   11.77    1.95
   2  14   5    8.08    2.60
  -2 -14  -6    0.01    1.09
  -2  14  -6    0.46    1.07
   2  14   6    0.69    0.88
   2  14   6    1.31    1.41
  -2 -14  -7   15.87    2.47
  -2  14  -7   13.26    2.59
   2 -14   7   15.21    2.69
   2  14   7   17.23    2.32
   2  14   7   16.32    2.93
  -2 -14  -8   44.83    3.96
  -2  14  -8   47.34    4.77
   2 -14   8   42.90    4.46
   2  14   8   41.93    3.47
   2  14   8   40.34    4.53
  -2 -14  -9   13.62    2.56
  -2  14  -9   15.97    3.16
   2 -14   9   11.18    3.15
   2  14   9   14.85    2.94
  -2 -14 -10    1.92    1.73
  -2  14 -10    1.51    1.93
   2 -14  10    0.53    1.47
   2  14  10    1.50    1.65
  -2 -14 -11   12.01    2.79
  -2  14 -11   14.50    3.32
   2 -14  11   10.58    3.16
   2  14  11   11.71    3.48
  -2 -14 -12    1.14    2.06
  -2  14 -12    4.15    2.39
   2 -14  12    1.89    1.93
   2  14  12    2.30    2.10
  -2 -14 -13    5.52    2.84
  -2  14 -13    8.62    3.32
   2 -14  13    4.24    2.08
   2  14  13    5.10    2.56
  -2  15  12    1.36    1.98
   2 -15 -12    0.12    1.38
   2  15 -12    1.01    1.61
  -2 -15  11    2.38    2.15
  -2  15  11    8.40    3.18
   2 -15 -11    3.37    2.22
   2  15 -11    3.67    2.17
  -2  15  10    2.77    2.06
   2 -15 -10    2.83    2.01
   2  15 -10    3.59    1.96
  -2 -15   9    8.15    2.71
  -2  15   9    8.74    2.92
   2 -15  -9    6.23    2.53
   2  15  -9    5.66    2.25
  -2 -15   8   28.12    3.58
  -2  15   8   30.63    4.03
   2 -15  -8   23.62    3.30
   2  15  -8   21.85    3.17
   2  15  -8   31.40    3.32
  -2 -15   7    1.21    1.41
  -2  15   7    0.31    1.20
   2 -15  -7    0.26    1.25
   2  15  -7    0.50    1.26
   2  15  -7    0.27    1.03
  -2 -15   6    8.87    2.15
  -2  15   6   11.36    2.47
   2 -15  -6    6.73    2.22
   2  15  -6    7.55    2.36
   2  15  -6    9.11    1.73
  -2 -15   5   12.40    2.42
  -2  15   5   10.70    1.75
  -2  15   5   10.26    2.25
   2 -15  -5    8.67    1.98
   2  15  -5    8.80    2.65
   2  15  -5   10.77    1.72
  -2 -15   4   21.49    3.04
  -2  15   4   20.09    2.30
  -2  15   4   23.79    3.15
   2  15  -4   19.71    2.88
   2  15  -4   24.20    2.23
  -2 -15   3   55.18    4.57
  -2  15   3   53.07    3.73
  -2  15   3   54.51    4.36
  -2  15   3   56.06    4.19
   2  15  -3   48.29    4.14
   2  15  -3   55.63    2.98
  -2 -15   2   42.64    3.96
  -2  15   2   39.37    3.31
  -2  15   2   39.35    3.63
  -2  15   2   42.43    3.62
   2  15  -2   31.09    3.31
   2  15  -2   40.78    2.46
  -2 -15   1   28.90    3.38
  -2  15   1   29.03    2.96
  -2  15   1   29.02    3.05
  -2  15   1   29.86    3.06
   2  15  -1   32.60    3.33
   2  15  -1   31.59    2.15
  -2 -15   0   10.90    2.22
  -2  15   0   10.76    1.97
  -2  15   0   11.42    1.93
  -2  15   0   12.17    2.06
   2  15   0    9.28    1.95
  -2 -15  -1    0.57    1.08
  -2 -15  -1    0.55    0.90
  -2  15  -1   -0.02    0.91
  -2  15  -1    0.99    1.06
   2 -15   1    0.98    0.99
   2  15   1    1.29    1.13
  -2 -15  -2   63.13    3.31
  -2  15  -2   55.38    4.35
  -2  15  -2   62.99    4.49
   2 -15   2   61.20    3.89
   2  15   2   58.73    4.28
  -2 -15  -3   24.04    2.33
  -2  15  -3   21.96    2.88
  -2  15  -3   23.99    2.94
   2 -15   3   24.68    2.57
   2  15   3   23.45    2.78
   2  15   3   22.68    3.15
  -2 -15  -4   17.31    2.14
  -2  15  -4   16.78    2.68
  -2  15  -4   15.63    2.55
   2 -15   4   18.38    2.23
   2  15   4   14.52    2.21
   2  15   4   19.46    2.95
  -2 -15  -5   63.44    4.00
  -2  15  -5   54.43    4.68
  -2  15  -5   50.71    4.44
   2  15   5   53.28    3.97
   2  15   5   51.52    4.77
  -2 -15  -6    2.18    1.43
  -2  15  -6    1.27    1.49
  -2  15  -6    2.61    1.65
   2  15   6    1.13    1.10
   2  15   6    2.29    1.66
  -2 -15  -7   12.89    2.31
  -2  15  -7   18.31    3.08
   2 -15   7   17.91    2.99
   2  15   7   14.44    2.93
  -2 -15  -8   41.51    3.92
  -2  15  -8   46.86    4.86
   2 -15   8   43.63    4.54
   2  15   8   39.51    3.42
   2  15   8   41.00    4.70
  -2 -15  -9    0.63    1.52
  -2  15  -9    1.23    1.70
   2 -15   9    1.24    1.53
   2  15   9    1.40    1.88
  -2 -15 -10    1.17    1.66
  -2  15 -10    1.00    1.67
   2 -15  10    0.81    1.53
   2  15  10    0.12    1.25
  -2 -15 -11   36.71    4.42
  -2  15 -11   40.62    5.17
   2 -15  11   35.79    4.58
   2  15  11   31.77    4.52
  -2 -15 -12    2.47    2.19
  -2  15 -12    2.15    2.37
   2 -15  12    0.78    1.71
   2  15  12    2.25    1.91
  -2  16  12    9.27    3.36
   2 -16 -12    6.08    2.58
   2  16 -12    9.79    3.15
  -2 -16  11    4.89    2.59
  -2  16  11    6.41    2.73
   2 -16 -11    4.82    2.60
   2  16 -11    3.68    2.20
  -2 -16  10   43.72    4.63
  -2  16  10   47.40    5.37
   2 -16 -10   40.27    4.70
   2  16 -10   38.64    4.52
  -2 -16   9    1.89    1.91
  -2  16   9    2.54    2.00
   2 -16  -9    1.84    1.82
   2  16  -9    0.74    1.50
  -2 -16   8   42.44    4.36
  -2  16   8   48.56    5.10
   2 -16  -8   41.40    4.39
   2  16  -8   41.92    4.47
  -2 -16   7   47.76    4.52
  -2  16   7   48.46    4.94
   2 -16  -7   49.87    4.61
   2  16  -7   41.33    4.31
  -2 -16   6    0.16    1.34
  -2  16   6    0.87    1.40
   2  16  -6    0.25    1.13
  -2 -16   5    2.83    1.92
  -2  16   5    2.65    1.35
  -2  16   5    3.54    1.83
   2 -16  -5    3.17    1.61
   2  16  -5    1.99    1.61
  -2 -16   4   33.08    3.75
  -2  16   4   29.78    2.88
  -2  16   4   29.98    3.56
   2  16  -4   29.39    3.50
  -2 -16   3    7.62    2.43
  -2  16   3    6.16    1.85
  -2  16   3    4.02    1.79
  -2  16   3    5.80    1.97
   2  16  -3    6.82    2.23
  -2 -16   2  114.23    6.64
  -2  16   2  110.26    5.67
  -2  16   2  116.78    6.31
  -2  16   2  103.32    5.74
   2  16  -2  105.10    6.17
  -2 -16   1   15.50    2.73
  -2  16   1   19.08    2.61
  -2  16   1   17.73    2.52
  -2  16   1   20.08    2.68
   2  16  -1   14.46    2.40
  -2 -16   0   86.62    5.86
  -2  16   0   80.58    5.15
  -2  16   0   89.53    5.19
  -2  16   0   82.28    5.12
   2  16   0   78.48    5.21
  -2 -16  -1    2.98    1.76
  -2  16  -1    2.15    1.36
  -2  16  -1    3.63    1.62
   2 -16   1    2.38    1.42
   2  16   1    2.47    1.34
  -2 -16  -2    2.47    1.70
  -2  16  -2    2.61    1.46
  -2  16  -2    5.39    1.88
   2 -16   2    4.02    1.80
   2  16   2    4.03    1.73
  -2 -16  -3    1.64    1.22
  -2  16  -3    0.77    1.22
  -2  16  -3    1.01    1.18
   2 -16   3    0.96    1.15
   2  16   3    1.95    1.29
   2  16   3    1.07    1.40
  -2 -16  -4   34.03    2.94
  -2  16  -4   33.42    3.79
  -2  16  -4   32.01    3.58
   2  16   4   26.27    2.99
   2  16   4   28.94    3.67
  -2 -16  -5    9.76    1.91
  -2  16  -5   11.82    2.51
  -2  16  -5    8.76    2.67
   2  16   5    8.52    1.88
   2  16   5    9.24    2.81
  -2 -16  -6   57.98    4.14
  -2  16  -6   49.03    4.70
  -2  16  -6   54.10    4.95
   2  16   6   52.77    4.11
   2  16   6   49.18    4.90
  -2 -16  -7    2.06    1.62
  -2  16  -7    2.78    1.95
   2 -16   7    1.50    1.50
   2  16   7    2.34    1.44
   2  16   7    1.87    1.56
  -2 -16  -8   10.02    2.33
  -2  16  -8   12.57    2.91
   2 -16   8   10.79    3.16
   2  16   8    6.14    2.64
  -2 -16  -9   10.39    2.46
  -2  16  -9   11.47    3.51
   2 -16   9    9.71    2.98
   2  16   9    8.20    2.98
  -2 -16 -10    0.08    1.41
  -2  16 -10    1.37    1.76
   2 -16  10    0.85    1.47
   2  16  10   -0.23    1.31
  -2 -16 -11   -0.58    1.72
  -2  16 -11    0.30    1.59
   2 -16  11    0.42    1.50
   2  16  11    1.36    1.58
  -2  17  11    2.94    2.25
   2 -17 -11    1.62    1.88
   2  17 -11    3.16    2.10
  -2 -17  10    3.76    2.27
  -2  17  10    4.62    2.54
   2 -17 -10    2.15    1.98
   2  17 -10    3.88    2.15
  -2 -17   9    1.87    1.90
  -2  17   9    0.69    1.43
   2 -17  -9    1.07    1.73
   2  17  -9    0.63    1.47
  -2 -17   8   -0.06    1.40
  -2  17   8    0.28    1.77
   2 -17  -8    1.31    1.58
   2  17  -8    0.47    1.27
  -2 -17   7    2.22    2.00
  -2  17   7    2.12    1.81
   2 -17  -7    1.70    1.71
   2  17  -7    2.97    1.84
  -2 -17   6    0.46    1.36
  -2  17   6    1.48    1.47
   2 -17  -6    0.19    1.27
   2  17  -6    0.75    1.21
  -2 -17   5    4.84    2.21
  -2  17   5    6.44    1.91
  -2  17   5    4.87    2.19
   2 -17  -5    4.44    2.00
   2  17  -5    4.82    1.94
  -2 -17   4   45.51    4.46
  -2  17   4   44.13    3.65
  -2  17   4   50.75    4.72
   2 -17  -4   42.56    4.04
   2  17  -4   44.42    4.35
  -2 -17   3   15.74    2.79
  -2  17   3   16.55    2.38
  -2  17   3   13.50    2.54
  -2  17   3   16.07    2.56
   2  17  -3   13.43    2.60
  -2 -17   2    2.86    1.76
  -2  17   2    3.04    1.50
  -2  17   2    2.02    1.55
  -2  17   2    2.54    1.63
   2  17  -2    3.88    1.88
  -2 -17   1   14.04    2.69
  -2  17   1   16.24    2.49
  -2  17   1   21.54    2.84
  -2  17   1   20.40    2.74
   2  17  -1   18.80    2.85
  -2 -17   0   15.54    2.76
  -2  17   0   16.87    2.60
  -2  17   0   16.74    2.53
  -2  17   0   17.53    2.55
   2  17   0   17.63    2.74
  -2 -17  -1    4.00    2.00
  -2  17  -1    5.57    2.06
  -2  17  -1    4.53    1.78
   2 -17   1    6.57    2.15
   2  17   1    6.85    2.21
  -2  17  -2    9.03    2.19
  -2  17  -2    6.96    2.21
   2 -17   2   13.50    2.25
   2  17   2    9.21    2.53
  -2  17  -3   50.49    4.59
  -2  17  -3   45.53    4.15
   2 -17   3   50.22    3.80
   2  17   3   42.72    3.91
   2  17   3   43.94    4.59
  -2  17  -4   45.79    4.52
  -2  17  -4   46.62    4.37
   2  17   4   45.21    3.99
   2  17   4   48.79    4.89
  -2  17  -5   22.99    3.40
  -2  17  -5   22.46    3.29
   2  17   5   23.16    2.93
   2  17   5   26.84    3.82
  -2  17  -6   30.27    3.92
  -2  17  -6   40.90    4.50
   2  17   6   35.85    3.53
   2  17   6   39.36    4.70
  -2 -17  -7   50.34    4.20
  -2  17  -7   50.66    5.11
   2 -17   7   49.11    5.04
   2  17   7   43.67    3.84
   2  17   7   44.29    5.14
  -2 -17  -8    1.74    1.68
  -2  17  -8    2.36    2.01
   2 -17   8    2.36    1.76
   2  17   8    3.79    2.33
  -2 -17  -9    0.95    1.51
  -2  17  -9    1.16    1.82
   2 -17   9    0.83    1.32
   2  17   9    1.41    1.81
  -2 -17 -10    1.34    1.98
  -2  17 -10   -0.26    1.95
   2 -17  10    1.14    1.61
   2  17  10   -0.48    1.25
  -2 -17 -11    1.47    2.07
  -2  17 -11    2.07    2.31
   2 -17  11    1.18    1.57
   2  17  11    1.99    1.90
  -2  18  10    0.83    1.73
   2 -18 -10    0.70    1.72
   2  18 -10    1.13    1.54
  -2 -18   9   63.71    5.59
  -2  18   9   63.24    6.30
   2 -18  -9   61.63    5.67
   2  18  -9   56.92    5.62
  -2 -18   8    5.38    2.50
  -2  18   8    6.07    2.64
   2 -18  -8    2.82    2.04
   2  18  -8    3.34    1.97
  -2 -18   7    5.98    2.56
  -2  18   7    8.64    3.07
   2 -18  -7    5.77    2.41
   2  18  -7    7.01    2.57
  -2 -18   6   -0.51    1.39
  -2  18   6    0.68    1.48
   2 -18  -6    0.32    1.33
   2  18  -6   -0.47    1.10
  -2 -18   5   12.05    2.75
  -2  18   5   11.06    2.08
  -2  18   5   11.27    2.63
   2 -18  -5    9.08    2.63
   2  18  -5   10.15    2.53
  -2 -18   4   -1.20    1.13
  -2  18   4    0.72    1.06
  -2  18   4    0.51    1.43
   2 -18  -4    0.23    1.31
   2  18  -4    0.97    1.38
  -2 -18   3   88.50    6.28
  -2  18   3   80.13    5.13
  -2  18   3   87.92    6.13
  -2  18   3   65.52    4.97
   2  18  -3   78.58    5.84
  -2 -18   2    3.16    1.84
  -2  18   2    2.96    1.56
  -2  18   2    3.54    1.85
  -2  18   2    3.00    1.66
   2  18  -2    3.05    1.86
  -2 -18   1   99.55    6.62
  -2  18   1   81.67    5.44
  -2  18   1  100.68    6.13
  -2  18   1  100.09    5.93
   2  18  -1   96.82    6.30
  -2 -18   0    3.57    1.88
  -2  18   0    3.45    1.85
  -2  18   0    4.51    1.80
   2  18   0    2.23    1.61
  -2 -18  -1   22.49    3.31
  -2  18  -1   21.46    3.10
  -2  18  -1   21.31    2.86
   2 -18   1   24.88    3.09
   2  18   1   21.95    3.09
  -2 -18  -2    2.16    1.76
  -2  18  -2    2.96    1.79
  -2  18  -2    1.41    1.34
   2 -18   2    2.84    1.60
   2  18   2    1.12    1.42
  -2  18  -3    8.73    2.73
  -2  18  -3    8.85    2.74
   2  18   3    6.89    2.30
  -2  18  -4    4.34    2.12
  -2  18  -4    1.67    1.64
   2  18   4    1.86    1.52
   2  18   4    2.85    2.06
  -2  18  -5   29.45    3.87
  -2  18  -5   36.68    4.24
   2  18   5   32.47    3.63
   2  18   5   29.25    4.09
  -2  18  -6   17.31    3.13
  -2  18  -6   18.66    3.35
   2  18   6   13.96    2.46
   2  18   6   17.00    3.35
  -2  18  -7   42.51    4.78
   2 -18   7   31.56    4.20
   2  18   7   34.02    3.55
   2  18   7   35.73    4.61
  -2  18  -8    2.29    2.01
   2 -18   8    1.63    1.79
   2  18   8    0.36    1.87
  -2  18  -9    6.50    2.88
   2 -18   9    4.15    2.27
   2  18   9    4.01    2.12
  -2  18 -10    9.62    3.46
   2 -18  10    6.95    2.86
   2  18  10    5.44    2.77
  -2  19   9    0.84    1.72
   2 -19  -9    0.57    1.71
   2  19  -9   -0.82    1.14
  -2 -19   8    4.75    2.48
  -2  19   8    6.03    2.91
   2 -19  -8    3.56    2.27
   2  19  -8    4.24    2.19
  -2 -19   7    1.34    1.78
  -2  19   7    2.19    1.83
   2 -19  -7    0.35    1.60
   2  19  -7    0.67    1.36
  -2 -19   6   19.88    3.39
  -2  19   6   13.67    2.98
   2 -19  -6   13.96    2.88
   2  19  -6   12.22    2.78
  -2 -19   5    0.78    1.50
  -2  19   5    0.94    1.65
   2 -19  -5    0.46    1.60
   2  19  -5    0.72    1.41
  -2 -19   4    7.12    2.71
  -2  19   4   10.35    2.16
  -2  19   4   11.72    3.35
   2 -19  -4    6.91    2.44
   2  19  -4   10.01    3.04
  -2 -19   3    3.31    2.06
  -2  19   3    5.25    2.00
  -2  19   3    3.10    2.19
  -2  19   3    2.91    1.97
   2  19  -3    3.46    1.97
  -2 -19   2   50.73    4.97
  -2  19   2   43.61    4.16
  -2  19   2   53.33    4.83
  -2  19   2   48.44    4.41
   2  19  -2   51.03    4.87
  -2 -19   1    7.17    2.69
  -2  19   1    6.62    2.32
  -2  19   1    6.65    2.37
  -2  19   1    5.92    2.23
   2  19  -1    7.58    2.53
  -2 -19   0    0.24    1.18
  -2  19   0    0.46    1.33
  -2  19   0    1.14    1.30
   2 -19   0    0.35    1.42
   2  19   0    1.91    1.50
  -2 -19  -1    0.95    1.46
  -2  19  -1    0.09    1.18
  -2  19  -1    0.46    1.24
   2 -19   1    0.49    1.33
   2  19   1    1.05    1.32
  -2 -19  -2   -0.53    1.02
  -2  19  -2    0.47    1.26
  -2  19  -2    0.59    1.49
   2 -19   2   -0.29    1.16
   2  19   2   -0.53    1.13
  -2 -19  -3    0.88    1.64
  -2  19  -3    1.10    1.48
  -2  19  -3    1.54    1.53
   2  19   3    0.21    1.33
  -2  19  -4   72.69    5.96
  -2  19  -4   74.67    5.72
   2  19   4   74.57    5.45
   2  19   4   71.29    6.23
  -2  19  -5   17.31    3.27
  -2  19  -5   17.08    3.08
   2  19   5   18.16    3.05
   2  19   5   18.37    3.55
  -2  19  -6   31.37    4.18
  -2  19  -6   36.50    4.42
   2  19   6   34.51    3.84
   2  19   6   33.46    4.49
  -2  19  -7    4.10    2.38
   2 -19   7    2.95    1.89
   2  19   7    3.12    2.26
  -2  19  -8   10.42    3.48
   2 -19   8    7.40    2.85
   2  19   8    7.45    2.90
  -2  19  -9    7.08    3.15
   2 -19   9    4.28    2.28
   2  19   9    5.16    2.86
  -2 -20   8   15.97    3.30
  -2  20   8   16.41    3.44
   2 -20  -8   14.11    3.13
   2  20  -8   13.10    2.95
  -2 -20   7   -0.38    1.55
  -2  20   7    1.22    1.80
   2 -20  -7   -0.13    1.68
   2  20  -7   -0.16    1.09
  -2 -20   6   -0.48    1.41
  -2  20   6    0.94    1.90
   2 -20  -6   -0.04    1.46
   2  20  -6   -0.14    1.25
  -2 -20   5   10.96    3.36
  -2  20   5   12.54    3.66
   2 -20  -5    8.44    2.91
   2  20  -5   10.28    3.08
  -2 -20   4   19.48    3.42
  -2  20   4   23.90    3.27
  -2  20   4   28.87    4.00
   2 -20  -4   22.75    3.39
   2  20  -4   22.74    3.59
  -2 -20   3   29.19    4.02
  -2  20   3   29.90    3.61
  -2  20   3   32.38    4.12
  -2  20   3   30.79    3.80
   2  20  -3   29.87    3.99
  -2 -20   2   50.69    5.11
  -2  20   2   50.30    4.61
  -2  20   2   56.42    5.23
  -2  20   2   49.07    4.56
   2  20  -2   46.50    4.83
  -2 -20   1    2.36    1.89
  -2  20   1    3.29    1.92
  -2  20   1    3.83    2.07
  -2  20   1    4.14    2.10
   2  20  -1    3.34    1.87
  -2 -20   0   18.48    3.29
  -2  20   0   21.17    3.24
  -2  20   0   23.08    3.21
   2 -20   0   26.31    3.50
   2  20   0   22.33    3.36
  -2 -20  -1   30.10    4.12
  -2  20  -1   23.99    3.55
  -2  20  -1   30.16    3.65
   2 -20   1   30.32    3.62
   2  20   1   30.53    3.85
  -2 -20  -2    0.47    1.62
  -2  20  -2    2.34    1.84
  -2  20  -2    2.44    1.83
   2  20   2    2.17    1.66
  -2 -20  -3    1.04    1.79
  -2  20  -3    1.55    1.73
  -2  20  -3    1.50    1.66
   2  20   3    0.78    1.64
  -2  20  -4   19.99    3.46
  -2  20  -4   18.83    3.40
   2  20   4   18.17    3.05
  -2  20  -5    3.78    2.06
  -2  20  -5    2.03    1.79
   2  20   5    2.25    1.78
   2  20   5    1.18    1.95
  -2  20  -6   15.57    3.33
   2  20   6   13.71    2.77
   2  20   6   13.68    3.24
  -2  20  -7   12.82    3.06
   2 -20   7   19.62    3.53
   2  20   7   12.73    3.75
  -2  20  -8    6.91    2.97
   2 -20   8    4.14    2.31
   2  20   8    4.51    2.46
  -2 -21   7    1.10    2.17
  -2  21   7    2.23    2.13
   2 -21  -7   -0.12    1.58
   2  21  -7    1.35    1.60
  -2 -21   6   21.23    3.83
  -2  21   6   19.23    3.69
   2 -21  -6   21.60    3.69
   2  21  -6   22.65    3.68
  -2 -21   5    1.87    2.16
   2 -21  -5    2.94    2.04
   2  21  -5    1.22    1.43
  -2 -21   4    1.63    1.99
  -2  21   4    0.09    1.44
  -2  21   4    1.23    1.86
   2 -21  -4    0.47    1.50
   2  21  -4    1.58    1.61
  -2 -21   3   13.05    3.13
  -2  21   3   16.75    2.92
  -2  21   3   18.54    3.30
   2  21  -3   14.30    2.98
  -2 -21   2    8.79    2.94
  -2  21   2    8.67    2.71
  -2  21   2    5.78    2.52
  -2  21   2    9.23    2.73
   2  21  -2    8.69    2.93
  -2 -21   1    7.14    2.88
  -2  21   1    9.95    2.45
  -2  21   1   10.88    3.06
   2 -21  -1    9.56    3.03
   2  21  -1   10.65    3.12
  -2 -21   0   20.15    3.64
  -2  21   0   20.35    3.32
  -2  21   0   18.58    3.08
   2 -21   0   26.30    3.69
   2  21   0   20.72    3.39
  -2 -21  -1    4.65    2.47
  -2  21  -1    7.14    2.65
  -2  21  -1    7.56    2.48
   2  21   1    5.83    2.50
  -2 -21  -2    1.76    1.94
  -2  21  -2    1.46    1.63
  -2  21  -2    2.37    1.84
   2  21   2    1.48    1.60
  -2 -21  -3   16.25    3.22
  -2  21  -3   14.92    3.09
  -2  21  -3   16.13    2.99
   2  21   3   17.00    3.10
  -2 -21  -4    6.64    2.90
  -2  21  -4    7.41    2.85
  -2  21  -4    7.96    2.78
   2  21   4    9.22    3.11
  -2  21  -5   11.98    2.89
  -2  21  -5   10.63    3.18
   2  21   5   12.95    2.88
   2  21   5   11.65    3.63
  -2  21  -6    5.59    2.76
   2  21   6    5.35    2.32
   2  21   6    6.34    2.76
  -2  21  -7   13.37    3.20
   2 -21   7   13.73    3.04
   2  21   7   13.63    4.04
  -2 -22   6    4.52    2.48
  -2  22   6    2.84    2.09
   2 -22  -6    1.97    1.89
   2  22  -6    1.59    1.59
  -2 -22   5    6.61    2.88
  -2  22   5    8.26    2.99
   2 -22  -5    7.69    2.91
   2  22  -5    7.15    2.78
  -2 -22   4    2.71    2.23
  -2  22   4    2.25    1.94
   2 -22  -4    0.05    1.70
   2  22  -4    2.02    1.92
  -2 -22   3    5.57    2.83
  -2  22   3    7.55    2.60
  -2  22   3    8.48    3.08
   2 -22  -3    8.14    2.98
   2  22  -3    6.92    2.78
  -2 -22   2    7.51    2.93
  -2  22   2    7.50    2.75
  -2  22   2    8.38    3.07
  -2  22   2    7.18    2.65
   2  22  -2    6.96    2.64
  -2 -22   1    3.14    2.24
  -2  22   1    2.04    1.89
  -2  22   1    3.55    2.08
   2 -22  -1    1.59    1.96
   2  22  -1    2.30    1.96
  -2 -22   0   12.59    3.07
  -2  22   0   13.98    2.83
   2 -22   0   15.12    3.07
   2  22   0   14.98    3.00
  -2 -22  -1    4.20    2.38
  -2  22  -1    4.09    2.19
  -2  22  -1    6.31    2.53
   2  22   1    2.16    1.86
  -2 -22  -2   -0.44    1.30
  -2  22  -2   -0.17    1.22
  -2  22  -2    1.33    1.95
  -2 -22  -3   11.72    3.66
  -2  22  -3    9.38    3.24
  -2  22  -3   13.44    2.90
   2  22   3   11.72    3.34
  -2 -22  -4    1.75    2.00
  -2  22  -4    0.61    1.55
  -2  22  -4    1.27    1.87
   2  22   4    0.20    1.45
  -2 -22  -5    3.83    2.45
  -2  22  -5    5.45    2.57
  -2  22  -5    5.91    2.74
   2  22   5    5.53    2.47
  -2 -23   3    6.09    2.84
  -2  23   3    9.01    3.03
  -2  23   3    8.42    3.15
   2 -23  -3    4.84    2.62
   2  23  -3    5.03    2.62
  -2 -23   2    6.81    2.84
  -2  23   2    8.37    2.93
  -2  23   2    8.50    2.85
   2 -23  -2    9.70    3.30
   2  23  -2    7.21    2.77
  -2 -23   1    3.25    2.23
  -2  23   1    4.23    2.31
  -2  23   1    5.09    2.35
   2 -23  -1    3.67    2.42
   2  23  -1    2.65    1.97
  -2 -23   0    2.83    2.35
  -2  23   0    3.53    2.20
  -2  23   0    4.84    2.33
   2  23   0    1.92    1.86
  -2 -23  -1    7.44    3.16
  -2  23  -1    8.38    3.02
   2  23   1    6.44    2.75
  -2 -23  -2    6.35    2.68
  -2  23  -2    7.72    2.89
   2  23   2    2.84    2.05
  -2 -23  -3   12.17    3.01
  -2  23  -3   13.64    3.09
   2  23   3   14.55    3.13
  -3   0  16    4.38    2.38
   3   0 -16    2.52    2.16
  -3   0  15    0.10    1.40
   3   0 -15    0.63    1.49
  -3   0  14    0.74    1.56
   3   0 -14    1.81    1.81
  -3   0  13    0.76    1.29
   3   0 -13    0.08    1.27
  -3   0  12   15.29    2.83
   3   0 -12   18.70    3.02
  -3   0  11   -0.86    0.96
   3   0 -11    0.38    1.27
  -3   0  10   40.57    3.88
   3   0 -10   41.93    3.85
  -3   0   9    0.24    1.00
   3   0  -9   -0.37    0.62
   3   0  -9    0.56    1.05
  -3   0   8   56.19    4.13
   3   0  -8   58.60    2.41
   3   0  -8   56.58    3.86
  -3   0   7    0.66    0.87
   3   0  -7    0.33    0.52
   3   0  -7    0.26    0.63
  -3   0   6  118.00    5.25
   3   0  -6  114.22    3.16
   3   0  -6  114.65    4.71
  -3   0   5    0.00    0.65
   3   0  -5    0.03    0.40
   3   0  -5   -0.05    0.53
  -3   0   4  127.70    4.82
   3   0  -4  124.72    3.31
   3   0  -4  121.09    4.09
  -3   0   3   -0.29    0.49
   3   0  -3    0.10    0.45
   3   0  -3    0.36    0.48
  -3   0   2 1197.79   12.93
  -3   0   2 1192.02   11.23
   3   0  -2 1177.63   11.44
  -3   0   1    0.19    0.53
  -3   0   1    0.50    0.50
   3   0  -1   -0.10    0.51
  -3   0   0  123.53    3.55
  -3   0   0  120.15    3.44
   3   0   0  118.32    4.18
  -3   0  -1    1.14    0.55
  -3   0  -1    0.35    0.49
   3   0   1    0.13    0.74
  -3   0  -2    1.64    0.58
  -3   0  -2    1.39    0.71
   3   0   2    1.42    0.91
  -3   0  -3    0.49    0.67
   3   0   3   -0.35    0.50
   3   0   3    0.16    0.47
  -3   0  -4 1045.96   13.57
   3   0   4 1018.66   14.78
   3   0   4 1047.96   10.48
  -3   0  -5    0.12    0.66
   3   0   5    0.41    0.80
   3   0   5    0.34    0.56
  -3   0  -6  163.38    6.19
   3   0   6  172.74    6.62
   3   0   6  164.41    4.77
  -3   0  -7    0.19    0.80
   3   0   7    0.15    0.85
   3   0   7    0.00    0.63
  -3   0  -8    2.33    1.33
   3   0   8    1.86    1.27
   3   0   8    1.64    1.00
  -3   0  -9   -0.10    0.94
   3   0   9    0.47    1.10
   3   0   9    0.48    0.92
  -3   0 -10  226.07    9.24
   3   0  10  245.63    9.14
   3   0  10  231.65    7.42
  -3   0 -11    0.10    1.32
   3   0  11   -0.57    1.02
   3   0  11    0.98    1.14
  -3   0 -12  137.95    8.02
   3   0  12  132.59    7.23
   3   0  12  133.07    6.35
  -3   0 -13   -0.79    1.33
   3   0  13   -0.96    1.23
   3   0  13    0.42    1.31
  -3   0 -14   57.35    5.74
  -3   0 -15    0.58    1.32
  -3  -1  16   -0.51    1.31
  -3   1  16    0.66    1.37
   3  -1 -16   -0.44    1.32
   3   1 -16   -0.15    1.64
  -3  -1  15    8.10    2.89
  -3   1  15    9.68    3.13
   3  -1 -15    7.77    2.91
   3   1 -15    9.19    3.12
  -3  -1  14    0.11    1.35
  -3   1  14    0.66    1.44
   3  -1 -14    0.24    1.64
   3   1 -14    0.62    1.50
  -3  -1  13   16.59    3.01
  -3   1  13   17.02    3.01
   3  -1 -13   18.75    3.08
   3   1 -13   18.56    3.20
  -3  -1  12   21.69    3.25
  -3   1  12   30.56    3.78
   3  -1 -12   26.10    3.46
   3   1 -12   25.39    3.49
  -3  -1  11   63.42    5.06
  -3   1  11   41.43    4.25
   3  -1 -11   52.24    4.53
   3   1 -11   66.94    5.03
  -3  -1  10   11.07    2.21
  -3   1  10   12.64    2.41
   3  -1 -10   10.56    2.19
   3   1 -10   11.50    1.48
   3   1 -10   11.64    2.13
  -3  -1   9  110.17    5.97
  -3   1   9   95.71    5.60
   3  -1  -9  107.81    5.68
   3   1  -9  106.17    3.69
   3   1  -9  103.50    5.49
  -3  -1   8    8.61    1.76
  -3   1   8    8.94    1.82
   3  -1  -8    7.31    0.90
   3  -1  -8    8.02    1.59
   3   1  -8    7.50    1.09
   3   1  -8    6.83    1.53
  -3  -1   7    3.21    1.34
  -3   1   7    2.99    1.37
   3  -1  -7    2.45    0.59
   3  -1  -7    3.80    1.34
   3   1  -7    3.05    0.89
   3   1  -7    3.24    1.30
  -3  -1   6   72.11    4.17
  -3   1   6   73.13    4.21
   3  -1  -6   69.50    2.22
   3  -1  -6   67.51    3.70
   3   1  -6   69.64    2.73
   3   1  -6   73.19    3.73
  -3  -1   5   18.47    2.05
  -3   1   5   19.14    2.07
   3  -1  -5   19.78    1.26
   3  -1  -5   19.28    1.89
   3   1  -5   19.23    1.46
   3   1  -5   19.52    1.83
  -3  -1   4   75.10    3.75
  -3   1   4   75.08    3.70
   3  -1  -4   81.06    2.51
   3  -1  -4   74.31    3.33
   3   1  -4   76.36    2.79
   3   1  -4   77.70    3.18
  -3  -1   3  635.04   10.17
  -3   1   3  662.31   10.16
   3  -1  -3  648.23    7.73
   3   1  -3  649.27    8.25
   3   1  -3  657.35    8.40
  -3  -1   2    9.27    1.28
  -3  -1   2    7.88    0.93
  -3   1   2    9.20    1.25
  -3   1   2    8.98    1.13
   3  -1  -2    8.04    1.14
   3   1  -2    6.87    1.03
  -3  -1   1  182.58    4.83
  -3  -1   1  186.19    3.84
  -3   1   1  180.60    4.47
  -3   1   1  181.70    4.44
   3  -1  -1  176.32    4.81
   3   1  -1  174.75    4.63
  -3  -1   0  122.80    3.74
  -3  -1   0  126.14    3.25
  -3   1   0  126.17    3.42
  -3   1   0  121.43    3.70
   3  -1   0  121.60    4.32
   3   1   0  115.68    4.07
  -3  -1  -1   66.02    2.62
  -3  -1  -1   67.64    2.55
  -3   1  -1   70.46    2.31
  -3   1  -1   64.89    2.83
   3  -1   1   67.00    3.38
   3   1   1   62.13    3.24
  -3  -1  -2  125.74    3.55
  -3  -1  -2  133.14    3.92
  -3   1  -2  130.62    2.95
  -3   1  -2  131.51    4.26
   3  -1   2  122.80    4.71
   3   1   2  121.22    4.77
  -3  -1  -3  220.10    5.56
  -3   1  -3  226.62    3.98
  -3   1  -3  216.77    5.85
   3  -1   3  220.53    6.59
   3   1   3  221.45    6.74
   3   1   3  222.41    4.88
  -3  -1  -4  176.46    5.45
  -3   1  -4  178.56    5.76
   3  -1   4  178.05    6.19
   3  -1   4  187.41    3.92
   3   1   4  176.65    6.25
   3   1   4  173.70    4.56
  -3  -1  -5    1.50    0.99
  -3   1  -5    0.81    0.87
   3  -1   5    0.80    0.85
   3  -1   5    1.07    0.64
   3   1   5    1.56    1.13
   3   1   5    0.77    0.69
  -3  -1  -6    6.18    1.41
  -3   1  -6    5.65    1.64
   3  -1   6    4.82    1.68
   3  -1   6    4.93    0.98
   3   1   6    7.21    1.89
   3   1   6    5.83    1.13
  -3  -1  -7   82.07    4.66
  -3   1  -7   76.03    4.60
   3  -1   7   81.37    4.75
   3  -1   7   81.93    3.46
   3   1   7   84.87    4.87
   3   1   7   80.34    3.80
  -3  -1  -8    6.40    2.01
  -3   1  -8    6.55    2.02
   3  -1   8    7.45    1.71
   3  -1   8    5.73    1.21
   3   1   8    6.11    1.91
   3   1   8    6.35    1.34
  -3  -1  -9    2.62    1.49
  -3   1  -9    4.76    1.99
   3  -1   9    5.30    1.98
   3  -1   9    5.45    1.47
   3   1   9    5.71    1.99
   3   1   9    4.62    1.51
  -3  -1 -10    0.66    1.29
  -3   1 -10    1.09    1.44
   3  -1  10    1.09    1.39
   3  -1  10    1.10    1.00
   3   1  10   -0.30    1.13
   3   1  10    1.49    1.22
  -3  -1 -11    1.78    1.62
  -3   1 -11    1.86    1.74
   3  -1  11    3.88    1.91
   3  -1  11    2.10    1.29
   3   1  11    2.56    1.63
   3   1  11    2.37    1.48
  -3  -1 -12    1.66    1.77
  -3   1 -12    2.16    1.85
   3  -1  12    3.53    2.00
   3  -1  12    1.63    1.35
   3   1  12    2.72    1.61
  -3  -1 -13    2.97    2.23
  -3   1 -13    1.93    1.89
   3  -1  13    3.20    2.00
   3   1  13    3.12    1.78
   3   1  13    2.22    1.76
  -3  -1 -14    1.84    1.81
  -3   1 -14    2.27    1.93
   3   1  14    3.52    2.03
  -3  -1 -15    0.38    1.35
  -3   1 -15    0.51    1.28
  -3  -2  16    3.23    2.07
  -3   2  16    2.21    1.70
   3  -2 -16    3.96    2.19
   3   2 -16    2.73    1.99
  -3  -2  15    0.05    1.36
  -3   2  15    0.13    1.13
   3  -2 -15    1.39    1.56
   3   2 -15    0.23    1.48
  -3  -2  14   14.34    2.86
  -3   2  14   11.59    2.71
   3  -2 -14   14.72    3.06
   3   2 -14   13.76    2.96
  -3  -2  13    0.62    1.40
  -3   2  13   -0.27    1.20
   3  -2 -13    0.88    1.56
   3   2 -13    0.54    1.51
  -3  -2  12   17.13    2.95
  -3   2  12   16.98    2.95
   3  -2 -12   18.58    3.01
   3   2 -12   16.84    2.92
  -3  -2  11   51.92    4.60
  -3   2  11   53.52    4.70
   3  -2 -11   52.04    4.52
   3   2 -11   52.69    4.53
  -3  -2  10    0.07    1.02
  -3   2  10    1.12    1.47
   3  -2 -10    1.35    1.30
   3   2 -10    1.95    0.98
   3   2 -10    0.83    1.16
  -3  -2   9   13.73    2.33
  -3   2   9   14.33    2.43
   3  -2  -9   15.64    2.35
   3   2  -9   15.45    1.67
   3   2  -9   13.41    2.17
  -3  -2   8   26.63    2.88
  -3   2   8   29.09    3.06
   3  -2  -8   24.91    2.69
   3   2  -8   25.35    1.96
   3   2  -8   24.36    2.57
  -3  -2   7   55.77    3.89
  -3   2   7   56.04    3.91
   3  -2  -7   59.89    1.66
   3  -2  -7   57.94    3.72
   3   2  -7   56.77    2.76
   3   2  -7   58.67    3.62
  -3  -2   6   89.47    4.64
  -3   2   6   99.02    4.89
   3  -2  -6   87.39    2.11
   3  -2  -6   87.08    4.27
   3   2  -6   87.98    3.30
   3   2  -6   92.37    4.12
  -3  -2   5  126.12    5.18
  -3   2   5  124.50    5.11
   3  -2  -5  124.81    2.71
   3  -2  -5  121.49    4.71
   3   2  -5  117.38    3.71
   3   2  -5  126.03    4.35
  -3  -2   4  187.72    5.97
  -3   2   4  179.26    5.72
   3  -2  -4  185.81    3.65
   3  -2  -4  173.47    5.23
   3   2  -4  168.33    4.39
   3   2  -4  178.45    4.66
  -3  -2   3   28.84    2.29
  -3   2   3   30.23    2.23
  -3   2   3   29.85    2.11
   3  -2  -3   30.15    1.73
   3   2  -3   29.63    1.89
   3   2  -3   28.97    1.71
  -3  -2   2  100.27    3.96
  -3   2   2   93.88    3.51
  -3   2   2   97.35    3.54
   3  -2  -2  103.93    3.48
   3   2  -2  101.36    3.48
   3   2  -2  102.21    2.78
  -3  -2   1  235.64    5.72
  -3  -2   1  234.23    3.92
  -3   2   1  234.59    4.99
  -3   2   1  227.30    5.29
   3  -2  -1  245.88    5.77
   3   2  -1  222.21    5.29
  -3  -2   0    0.67    0.55
  -3  -2   0    0.59    0.44
  -3   2   0    0.22    0.42
  -3   2   0    0.07    0.44
   3  -2   0    0.01    0.61
   3   2   0    0.26    0.58
  -3  -2  -1    0.26    0.48
  -3  -2  -1    0.92    0.52
  -3   2  -1    0.98    0.43
  -3   2  -1    0.51    0.58
   3  -2   1    0.69    0.71
   3   2   1    1.05    0.75
  -3  -2  -2   77.76    3.04
  -3  -2  -2   83.83    2.98
  -3   2  -2   82.19    2.03
  -3   2  -2   79.29    3.47
   3  -2   2   70.55    3.55
   3   2   2   71.71    3.62
  -3  -2  -3  527.28    8.37
  -3   2  -3  538.26    5.69
  -3   2  -3  507.82    9.27
   3  -2   3  503.56    9.80
   3   2   3  499.77   10.06
   3   2   3  513.36    8.03
  -3  -2  -4  160.93    5.09
  -3   2  -4  167.04    5.68
   3  -2   4  169.60    5.96
   3  -2   4  169.30    3.28
   3   2   4  158.13    5.94
   3   2   4  159.46    4.68
  -3  -2  -5  297.87    7.54
  -3   2  -5  307.43    8.23
   3  -2   5  302.92    8.26
   3  -2   5  307.09    5.05
   3   2   5  290.28    8.27
   3   2   5  293.54    6.70
  -3  -2  -6   26.78    2.56
  -3   2  -6   30.34    2.86
   3  -2   6   25.00    2.61
   3  -2   6   24.71    1.69
   3   2   6   24.22    2.61
   3   2   6   24.42    2.15
  -3  -2  -7  104.60    5.21
  -3   2  -7  111.37    5.62
   3  -2   7  101.15    5.23
   3  -2   7  106.16    3.72
   3   2   7  108.52    5.49
   3   2   7  107.27    4.59
  -3  -2  -8   12.53    2.16
  -3   2  -8   12.26    2.23
   3  -2   8   10.10    1.41
   3   2   8   12.06    2.14
   3   2   8    9.06    1.60
  -3  -2  -9   14.73    2.47
  -3   2  -9   15.91    2.55
   3  -2   9   15.18    2.43
   3  -2   9   16.68    1.92
   3   2   9   13.91    2.39
   3   2   9   13.78    2.04
  -3  -2 -10   13.00    2.52
  -3   2 -10   11.79    2.40
   3  -2  10   14.03    2.47
   3  -2  10   17.23    2.17
   3   2  10   13.66    2.49
   3   2  10   12.42    2.07
  -3  -2 -11   32.64    3.78
  -3   2 -11   25.14    3.44
   3  -2  11   28.54    3.49
   3  -2  11   34.26    3.00
   3   2  11   34.90    3.74
   3   2  11   32.63    3.27
  -3  -2 -12   14.66    2.83
  -3   2 -12   15.00    2.92
   3  -2  12   17.63    2.96
   3  -2  12   16.85    2.42
   3   2  12   15.77    2.78
   3   2  12   16.69    2.65
  -3  -2 -13  157.12    8.91
  -3   2 -13  135.19    8.38
   3  -2  13  157.25    8.30
   3   2  13  144.43    7.32
  -3  -2 -14    3.67    2.38
  -3   2 -14    7.11    2.90
   3  -2  14    8.46    2.95
   3   2  14    5.33    2.34
  -3  -2 -15    0.35    1.35
  -3   2 -15    5.86    2.78
  -3  -3  16    2.04    1.98
  -3   3  16    1.40    1.64
   3  -3 -16    2.18    2.11
   3   3 -16    3.39    2.11
  -3  -3  15    1.00    1.63
  -3   3  15   -0.41    1.37
   3  -3 -15    0.10    1.35
   3   3 -15    0.18    1.48
  -3  -3  14   -0.30    1.29
  -3   3  14   -0.66    1.15
   3  -3 -14    1.11    1.53
   3   3 -14    0.49    1.60
  -3  -3  13    4.39    2.20
  -3   3  13    4.07    2.08
   3  -3 -13    3.95    1.98
   3   3 -13    4.46    2.13
  -3  -3  12   88.98    6.14
  -3   3  12   95.27    6.58
   3  -3 -12   91.75    6.31
   3   3 -12   90.18    6.18
  -3  -3  11    0.93    1.26
  -3   3  11   -0.17    1.14
   3  -3 -11    0.93    1.33
   3   3 -11   -0.37    0.90
   3   3 -11   -0.54    1.08
  -3  -3  10   84.21    5.49
  -3   3  10   82.25    5.58
   3  -3 -10   86.34    5.51
   3   3 -10   83.13    3.93
   3   3 -10   85.33    5.35
  -3  -3   9    2.21    1.38
  -3   3   9    1.88    1.43
   3  -3  -9    1.95    1.25
   3   3  -9    2.95    1.16
   3   3  -9    2.72    1.39
  -3  -3   8  155.04    6.76
  -3   3   8  161.41    7.04
   3  -3  -8  154.54    6.54
   3   3  -8  154.85    4.95
   3   3  -8  148.85    6.07
  -3  -3   7  149.16    6.30
  -3   3   7  131.00    5.99
   3  -3  -7  143.36    5.94
   3   3  -7  136.12    4.51
   3   3  -7  136.65    5.40
  -3  -3   6   36.79    3.04
  -3   3   6   38.52    3.12
   3  -3  -6   35.07    2.84
   3   3  -6   37.63    2.36
   3   3  -6   37.62    2.70
  -3  -3   5   23.10    2.38
  -3   3   5   23.14    2.29
   3  -3  -5   22.56    1.10
   3  -3  -5   21.54    2.11
   3   3  -5   20.41    1.72
   3   3  -5   22.25    1.88
  -3  -3   4  116.39    4.82
  -3   3   4  117.45    4.70
   3  -3  -4  118.68    2.92
   3  -3  -4  116.55    4.47
   3   3  -4  113.50    3.85
   3   3  -4  120.80    3.74
  -3  -3   3   26.21    2.29
  -3   3   3   26.21    2.11
  -3   3   3   25.26    2.01
   3  -3  -3   27.13    1.72
   3   3  -3   22.66    1.77
   3   3  -3   24.44    1.50
  -3  -3   2  154.80    5.04
  -3   3   2  148.84    4.45
  -3   3   2  151.46    4.63
   3  -3  -2  160.32    4.41
   3   3  -2  146.95    4.37
   3   3  -2  148.42    3.08
  -3  -3   1   82.24    3.55
  -3  -3   1   83.50    2.05
  -3   3   1   79.98    2.92
  -3   3   1   76.61    3.27
   3  -3  -1   85.43    3.44
   3   3  -1   78.34    3.25
  -3  -3   0  100.09    3.76
  -3  -3   0  104.46    2.40
  -3   3   0   99.05    2.83
  -3   3   0  100.35    3.78
   3  -3   0  101.36    3.87
   3   3   0   94.21    3.67
  -3  -3  -1  196.87    5.15
  -3  -3  -1  208.35    3.91
  -3   3  -1  202.00    3.39
  -3   3  -1  195.33    5.40
   3  -3   1  197.19    5.60
   3   3   1  191.71    5.44
  -3  -3  -2    3.47    1.02
  -3  -3  -2    2.53    0.77
  -3   3  -2    3.37    1.15
   3  -3   2    2.15    0.93
   3   3   2    2.39    0.95
  -3  -3  -3  288.92    6.04
  -3   3  -3  280.78    7.12
   3  -3   3  280.03    7.28
   3   3   3  264.18    7.15
   3   3   3  277.57    6.32
  -3  -3  -4   74.11    3.42
  -3   3  -4   71.15    3.85
   3  -3   4   74.12    3.96
   3  -3   4   73.80    1.78
   3   3   4   70.18    3.99
   3   3   4   72.49    3.41
  -3  -3  -5    5.35    1.45
  -3   3  -5    5.76    1.74
   3  -3   5    5.36    1.56
   3  -3   5    4.96    0.71
   3   3   5    5.10    1.67
   3   3   5    5.82    1.17
  -3  -3  -6   15.15    1.96
  -3   3  -6   16.42    2.25
   3  -3   6   16.89    2.17
   3  -3   6   16.53    1.31
   3   3   6   20.12    2.41
   3   3   6   15.78    1.85
  -3  -3  -7   41.49    3.33
  -3   3  -7   42.46    3.61
   3  -3   7   40.22    3.37
   3  -3   7   43.80    2.32
   3   3   7   44.02    3.56
   3   3   7   38.03    2.91
  -3  -3  -8    3.31    1.59
  -3   3  -8    4.88    1.84
   3  -3   8    4.13    1.64
   3  -3   8    4.49    1.07
   3   3   8    4.69    1.74
   3   3   8    4.00    1.43
  -3  -3  -9   85.61    5.37
  -3   3  -9   83.42    5.57
   3  -3   9   81.78    5.17
   3  -3   9   83.28    3.80
   3   3   9   88.95    5.30
   3   3   9   79.04    4.58
  -3  -3 -10   10.25    2.19
  -3   3 -10    8.08    2.54
   3  -3  10    9.17    2.06
   3  -3  10   10.52    1.72
   3   3  10    8.59    2.07
   3   3  10    9.76    2.03
  -3  -3 -11    8.94    2.62
  -3   3 -11    9.69    2.87
   3  -3  11    9.47    2.16
   3  -3  11    9.81    1.86
   3   3  11   10.40    2.27
   3   3  11    8.23    1.96
  -3  -3 -12    0.08    1.23
  -3   3 -12   -0.02    1.18
   3  -3  12   -0.65    1.12
   3   3  12    1.55    1.57
   3   3  12    0.12    1.36
  -3  -3 -13    0.92    1.68
  -3   3 -13    0.03    1.59
   3  -3  13    1.23    1.73
   3   3  13    0.24    1.43
  -3  -3 -14    0.08    1.33
  -3   3 -14    0.45    1.55
   3  -3  14    2.15    1.89
   3   3  14    0.44    1.56
  -3  -3 -15   15.12    3.34
  -3   3 -15   12.89    2.95
   3   3  15   12.74    2.83
  -3  -4  16    4.71    2.47
  -3   4  16    4.85    2.37
   3  -4 -16    4.46    2.27
   3   4 -16    6.56    2.68
  -3  -4  15   15.83    3.20
  -3   4  15   13.76    3.09
   3  -4 -15   17.53    3.42
   3   4 -15   15.27    3.15
  -3  -4  14    7.35    2.85
  -3   4  14    7.29    2.80
   3  -4 -14    7.84    2.80
   3   4 -14    7.59    2.77
  -3  -4  13   22.08    3.37
  -3   4  13   24.97    3.67
   3  -4 -13   28.41    3.85
   3   4 -13   27.68    3.76
  -3  -4  12    0.45    1.34
  -3   4  12    1.67    1.58
   3  -4 -12    0.79    1.36
   3   4 -12    0.15    1.25
  -3  -4  11   17.89    2.88
  -3   4  11   17.35    2.99
   3  -4 -11   21.56    3.10
   3   4 -11   19.00    2.26
   3   4 -11   19.21    2.92
  -3  -4  10    1.54    1.36
  -3   4  10    2.39    1.63
   3  -4 -10    2.59    1.55
   3   4 -10    1.63    1.13
   3   4 -10    0.96    1.27
  -3  -4   9    6.53    2.11
  -3   4   9    8.68    2.47
   3  -4  -9    7.38    2.21
   3   4  -9    5.86    1.31
   3   4  -9    7.84    2.17
  -3  -4   8  119.33    5.95
  -3   4   8  113.42    5.99
   3  -4  -8  116.73    5.77
   3   4  -8  119.70    4.64
   3   4  -8  117.35    5.43
  -3  -4   7   48.80    3.69
  -3   4   7   51.49    3.86
   3  -4  -7   48.80    3.60
   3   4  -7   49.13    2.92
   3   4  -7   49.10    3.30
  -3  -4   6    7.14    1.88
  -3   4   6    6.53    1.80
   3  -4  -6    5.22    1.29
   3   4  -6    4.29    1.03
   3   4  -6    5.18    1.19
  -3  -4   5  401.18    9.48
  -3   4   5  405.22    9.46
   3  -4  -5  423.03    4.85
   3  -4  -5  398.83    8.97
   3   4  -5  385.89    7.63
   3   4  -5  413.31    7.70
  -3  -4   4    6.71    1.43
  -3   4   4    7.00    1.28
   3  -4  -4    6.85    0.92
   3  -4  -4    5.44    1.12
   3   4  -4    6.21    1.06
   3   4  -4    7.13    1.03
  -3  -4   3  152.75    5.44
  -3   4   3  144.11    4.87
  -3   4   3  141.32    4.85
   3  -4  -3  162.07    4.16
   3   4  -3  142.88    4.53
   3   4  -3  152.85    3.51
  -3  -4   2  324.78    7.57
  -3   4   2  315.09    6.59
  -3   4   2  298.87    6.82
   3  -4  -2  332.44    6.36
   3   4  -2  297.18    6.50
   3   4  -2  315.63    4.24
  -3  -4   1    0.45    0.59
  -3   4   1    0.37    0.52
  -3   4   1    1.03    0.69
   3  -4  -1    0.51    0.59
   3   4  -1    0.07    0.50
   3   4  -1    0.51    0.25
  -3  -4   0  122.78    4.37
  -3  -4   0  127.36    2.31
  -3   4   0  120.16    3.13
  -3   4   0  120.88    4.35
   3  -4   0  120.44    4.21
   3   4   0  116.09    4.16
  -3  -4  -1    8.33    1.20
  -3  -4  -1    8.66    0.81
  -3   4  -1    9.38    0.73
  -3   4  -1    7.78    1.26
   3  -4   1    7.70    1.26
   3   4   1    6.61    1.14
  -3  -4  -2   89.17    3.74
  -3  -4  -2   91.01    2.89
  -3   4  -2   84.07    3.89
   3  -4   2   88.25    3.96
   3   4   2   89.71    3.93
  -3  -4  -3  317.10    6.20
  -3   4  -3  316.22    7.81
   3  -4   3  301.07    7.61
   3   4   3  293.29    7.36
   3   4   3  311.71    7.13
  -3  -4  -4  255.22    6.22
  -3   4  -4  260.30    7.49
   3  -4   4  242.17    7.14
   3   4   4  242.04    7.08
   3   4   4  247.87    6.59
  -3  -4  -5  156.87    5.38
  -3   4  -5  162.17    6.28
   3  -4   5  148.85    5.86
   3  -4   5  164.03    2.84
   3   4   5  154.94    6.05
   3   4   5  151.20    5.39
  -3  -4  -6   47.67    3.28
  -3   4  -6   46.15    3.60
   3  -4   6   43.77    3.34
   3  -4   6   48.21    1.92
   3   4   6   51.18    3.72
   3   4   6   46.02    3.17
  -3  -4  -7   26.36    2.70
  -3   4  -7   26.39    2.96
   3  -4   7   26.66    2.82
   3  -4   7   26.45    1.74
   3   4   7   25.69    2.82
   3   4   7   28.52    2.66
  -3  -4  -8   79.63    4.86
  -3   4  -8   75.75    5.08
   3  -4   8   80.11    4.94
   3  -4   8   78.40    3.22
   3   4   8   79.92    4.93
   3   4   8   78.48    4.52
  -3  -4  -9    4.94    1.95
  -3   4  -9    7.62    2.42
   3  -4   9    6.53    2.13
   3  -4   9    7.80    1.37
   3   4   9    7.10    2.14
   3   4   9    6.61    1.97
  -3  -4 -10   52.78    4.53
  -3   4 -10   45.82    4.42
   3  -4  10   53.97    4.48
   3  -4  10   56.05    3.33
   3   4  10   56.68    4.43
   3   4  10   53.58    4.14
  -3  -4 -11   11.99    2.57
  -3   4 -11   12.10    2.59
   3  -4  11   13.35    2.51
   3   4  11   12.08    2.32
   3   4  11   13.91    2.37
  -3  -4 -12    5.99    2.42
  -3   4 -12    6.69    2.66
   3  -4  12    6.72    2.39
   3   4  12    8.92    2.09
   3   4  12    7.51    2.40
  -3  -4 -13   23.40    3.64
  -3   4 -13   23.39    3.74
   3  -4  13   27.69    3.75
   3   4  13   22.35    3.25
  -3  -4 -14   17.46    3.41
  -3   4 -14   17.28    3.41
   3  -4  14   22.31    3.72
   3   4  14   16.87    3.03
  -3  -4 -15    4.53    2.38
  -3   4 -15    3.97    2.28
   3   4  15    2.38    1.99
  -3  -5  15    0.26    1.42
  -3   5  15    0.43    1.30
   3  -5 -15    0.24    1.37
   3   5 -15    1.76    1.88
  -3  -5  14    0.89    1.68
  -3   5  14    0.33    1.37
   3  -5 -14    2.05    1.59
   3   5 -14   -0.07    1.57
  -3  -5  13   35.69    4.26
  -3   5  13   31.66    4.14
   3  -5 -13   30.11    3.99
   3   5 -13   35.62    4.21
  -3  -5  12    5.21    2.15
  -3   5  12    6.25    2.37
   3  -5 -12    5.24    2.16
   3   5 -12    5.20    2.18
  -3  -5  11   28.38    3.49
  -3   5  11   30.09    3.71
   3  -5 -11   30.84    3.70
   3   5 -11   38.99    3.20
   3   5 -11   30.93    3.67
  -3  -5  10   17.23    2.71
  -3   5  10   20.18    3.03
   3  -5 -10   17.12    2.69
   3   5 -10   17.12    2.15
   3   5 -10   16.81    2.62
  -3  -5   9   79.20    5.16
  -3   5   9   79.23    5.36
   3  -5  -9   76.59    5.03
   3   5  -9   82.64    4.24
   3   5  -9   77.13    4.80
  -3  -5   8   45.92    3.85
  -3   5   8   46.52    3.94
   3  -5  -8   47.79    3.81
   3   5  -8   48.27    3.17
   3   5  -8   50.54    3.63
  -3  -5   7   28.53    2.96
  -3   5   7   32.63    3.18
   3  -5  -7   30.95    2.98
   3   5  -7   28.39    2.39
   3   5  -7   30.72    2.69
  -3  -5   6   87.92    4.77
  -3   5   6   93.59    4.96
   3  -5  -6   86.35    4.54
   3   5  -6   85.64    3.93
   3   5  -6   85.32    3.95
  -3  -5   5   32.85    2.93
  -3   5   5   31.00    2.77
   3  -5  -5   30.63    1.38
   3  -5  -5   27.50    2.48
   3   5  -5   28.39    2.26
   3   5  -5   29.98    2.15
  -3  -5   4    9.57    1.60
  -3   5   4    8.94    1.44
  -3   5   4    9.27    1.46
   3  -5  -4   10.14    1.15
   3   5  -4    7.16    1.20
   3   5  -4    8.52    1.09
  -3  -5   3  153.38    5.61
  -3   5   3  146.21    5.04
  -3   5   3  137.70    4.98
   3  -5  -3  161.09    4.21
   3   5  -3  139.86    4.73
   3   5  -3  155.12    3.49
  -3  -5   2   54.89    3.28
  -3   5   2   54.08    2.83
  -3   5   2   54.46    3.07
   3  -5  -2   55.42    2.65
   3   5  -2   54.58    2.97
   3   5  -2   58.89    1.64
  -3  -5   1   40.71    2.75
  -3   5   1   37.79    2.13
  -3   5   1   34.09    2.43
   3  -5  -1   36.71    2.28
   3   5  -1   32.60    2.32
  -3  -5   0  427.68    8.57
  -3   5   0  440.75    6.25
  -3   5   0  415.02    8.42
   3  -5   0  410.82    7.86
   3   5   0  386.60    7.84
  -3  -5  -1    0.63    0.61
  -3  -5  -1    0.58    0.38
  -3   5  -1    0.48    0.29
  -3   5  -1    0.00    0.51
   3  -5   1    0.41    0.62
   3   5   1    0.75    0.66
  -3  -5  -2  312.59    7.39
  -3  -5  -2  324.96    5.31
  -3   5  -2  293.95    7.46
   3  -5   2  280.33    7.13
   3   5   2  295.30    7.16
  -3  -5  -3   43.61    2.30
  -3   5  -3   43.16    3.05
   3  -5   3   41.54    2.93
   3   5   3   40.69    2.82
   3   5   3   44.66    2.91
  -3  -5  -4    0.10    0.62
  -3   5  -4    0.34    0.75
   3  -5   4    0.40    0.66
   3   5   4   -0.42    0.53
   3   5   4    0.56    0.71
  -3  -5  -5   60.79    3.37
  -3   5  -5   64.89    4.09
   3  -5   5   60.03    3.81
   3   5   5   63.50    3.78
   3   5   5   61.86    3.66
  -3  -5  -6   68.82    3.90
  -3   5  -6   67.33    4.42
   3  -5   6   65.15    4.13
   3  -5   6   66.94    2.04
   3   5   6   60.20    3.88
   3   5   6   62.26    3.84
  -3  -5  -7   15.51    2.14
  -3   5  -7   16.71    2.42
   3  -5   7   17.40    2.35
   3  -5   7   17.62    1.40
   3   5   7   16.37    2.26
   3   5   7   14.38    2.03
  -3  -5  -8  221.74    7.96
  -3   5  -8  245.50    9.18
   3  -5   8  215.81    8.11
   3  -5   8  226.36    5.17
   3   5   8  228.66    8.03
   3   5   8  227.93    7.91
  -3  -5  -9   17.43    2.63
  -3   5  -9   19.95    2.92
   3  -5   9   18.44    2.64
   3  -5   9   19.65    1.89
   3   5   9   16.24    2.35
   3   5   9   17.16    2.41
  -3  -5 -10   43.86    4.16
  -3   5 -10   49.86    4.71
   3  -5  10   45.62    4.18
   3   5  10   46.45    3.94
   3   5  10   42.39    3.81
  -3  -5 -11   -0.52    1.13
  -3   5 -11    0.22    1.08
   3  -5  11    1.07    1.37
   3   5  11    0.58    1.27
   3   5  11    1.18    1.29
  -3  -5 -12    0.03    1.19
  -3   5 -12    0.66    1.52
   3  -5  12    1.24    1.47
   3   5  12   -0.36    1.11
  -3  -5 -13    0.39    1.47
  -3   5 -13    0.92    1.74
   3  -5  13    0.74    1.63
   3   5  13    0.03    1.28
  -3  -5 -14   24.27    3.89
  -3   5 -14   25.12    4.16
   3  -5  14   24.72    3.77
   3   5  14   26.99    3.85
  -3  -5 -15    6.01    2.65
  -3   5 -15    4.29    2.38
   3  -5  15    7.84    3.07
   3   5  15    4.68    2.39
  -3  -6  15    8.78    2.96
  -3   6  15    8.49    3.13
   3  -6 -15    8.60    2.91
   3   6 -15    9.17    3.18
  -3  -6  14   15.76    3.11
  -3   6  14   20.84    3.59
   3  -6 -14   18.80    3.31
   3   6 -14   22.37    3.70
  -3  -6  13   41.50    4.53
  -3   6  13   43.29    4.84
   3  -6 -13   42.72    4.76
   3   6 -13   46.31    4.84
  -3  -6  12   12.86    2.66
  -3   6  12   13.27    2.85
   3  -6 -12   13.24    2.74
   3   6 -12   13.20    2.21
   3   6 -12   18.83    3.08
  -3  -6  11    9.16    2.69
  -3   6  11   10.05    2.41
   3  -6 -11   10.23    2.35
   3   6 -11    9.64    1.91
   3   6 -11   10.10    2.33
  -3  -6  10    0.22    1.07
  -3   6  10   -0.40    0.99
   3  -6 -10    0.61    1.00
   3   6 -10   -0.06    0.95
   3   6 -10    0.56    1.21
  -3  -6   9   15.88    2.56
  -3   6   9   13.23    2.41
   3  -6  -9   12.78    2.34
   3   6  -9   12.74    1.92
   3   6  -9   14.81    2.39
  -3  -6   8    8.69    2.01
  -3   6   8    7.97    1.81
   3  -6  -8    8.13    2.26
   3   6  -8    9.15    1.62
   3   6  -8    9.17    1.85
  -3  -6   7  150.57    6.55
  -3   6   7  151.44    6.75
   3  -6  -7  133.41    6.09
   3   6  -7  145.81    5.52
   3   6  -7  155.85    5.83
  -3  -6   6   77.90    4.56
  -3   6   6   81.17    4.73
   3  -6  -6   78.70    4.45
   3   6  -6   73.26    3.85
   3   6  -6   83.14    3.93
  -3  -6   5    1.38    1.05
  -3   6   5    1.18    0.90
   3  -6  -5    1.76    0.65
   3  -6  -5    2.35    1.09
   3   6  -5    1.45    0.84
   3   6  -5    1.80    0.87
  -3  -6   4   36.88    3.00
  -3   6   4   40.07    2.97
  -3   6   4   33.66    2.74
   3  -6  -4   43.41    2.15
   3   6  -4   35.26    2.57
   3   6  -4   41.40    2.19
  -3  -6   3    8.82    1.53
  -3   6   3    8.92    1.42
  -3   6   3    7.87    1.34
   3  -6  -3    9.19    1.18
   3   6  -3    7.88    1.33
   3   6  -3    9.80    0.99
  -3  -6   2   80.18    4.10
  -3   6   2   78.87    3.50
  -3   6   2   78.69    3.84
   3  -6  -2   80.61    3.25
   3   6  -2   75.13    3.62
   3   6  -2   85.86    1.86
  -3  -6   1  316.95    7.86
  -3   6   1  319.84    6.34
  -3   6   1  297.24    7.34
   3  -6  -1  303.90    6.61
  -3  -6   0   25.07    2.26
  -3   6   0   31.43    1.79
  -3   6   0   27.00    2.30
   3  -6   0   28.20    2.18
   3   6   0   25.65    2.13
  -3  -6  -1  159.45    5.50
  -3  -6  -1  171.56    2.96
  -3   6  -1  166.86    3.34
  -3   6  -1  167.25    5.68
   3  -6   1  151.03    5.15
   3   6   1  146.91    5.07
  -3  -6  -2   60.42    3.47
  -3  -6  -2   62.83    2.32
  -3   6  -2   63.80    3.64
   3  -6   2   62.20    3.50
   3   6   2   59.01    3.30
  -3  -6  -3    3.64    1.00
  -3   6  -3    2.50    1.12
   3  -6   3    2.88    1.17
   3   6   3    4.13    1.28
   3   6   3    2.90    1.10
  -3  -6  -4  107.90    3.99
  -3   6  -4  103.93    5.02
   3  -6   4  101.26    4.82
   3   6   4  103.70    4.59
   3   6   4  107.62    4.86
  -3  -6  -5    8.64    1.47
  -3   6  -5    8.88    1.63
   3  -6   5    9.58    1.65
   3   6   5    8.41    1.50
   3   6   5    8.69    1.58
  -3  -6  -6    9.23    1.61
  -3   6  -6    8.09    1.73
   3  -6   6    6.85    1.54
   3  -6   6    7.31    0.73
   3   6   6    8.26    1.59
   3   6   6    8.14    1.56
  -3  -6  -7   87.41    4.70
  -3   6  -7   91.67    5.53
   3  -6   7   84.03    4.99
   3  -6   7   91.96    2.74
   3   6   7   90.93    4.88
   3   6   7   85.16    4.85
  -3  -6  -8    7.57    1.88
  -3   6  -8    7.84    2.45
   3  -6   8    7.72    2.21
   3  -6   8    6.73    1.13
   3   6   8    9.34    1.84
   3   6   8    7.32    1.77
  -3  -6  -9    5.25    1.98
  -3   6  -9    7.00    2.41
   3  -6   9    5.29    1.92
   3   6   9    5.66    1.79
   3   6   9    6.77    2.13
  -3  -6 -10   32.85    3.69
  -3   6 -10   39.19    4.31
   3  -6  10   34.14    3.65
   3   6  10   35.34    3.38
   3   6  10   31.19    3.40
  -3  -6 -11    3.06    1.90
  -3   6 -11    3.37    1.96
   3  -6  11    5.50    2.13
   3   6  11    4.93    1.87
   3   6  11    4.72    1.95
  -3  -6 -12   14.63    2.93
  -3   6 -12   14.81    3.00
   3  -6  12   19.62    3.12
   3   6  12   18.91    2.98
  -3  -6 -13   10.57    3.14
  -3   6 -13   11.79    3.50
   3  -6  13   13.10    2.94
   3   6  13   10.57    2.47
  -3  -6 -14   11.56    3.49
  -3   6 -14   13.88    3.17
   3  -6  14   16.43    3.38
   3   6  14   12.31    2.83
  -3  -6 -15    1.56    1.96
  -3   6 -15    1.62    1.83
   3  -6  15    1.14    1.88
   3   6  15    2.82    2.07
  -3  -7  15    5.53    2.52
  -3   7  15    4.00    2.16
   3  -7 -15    6.19    2.65
   3   7 -15    6.29    2.78
  -3  -7  14    0.16    1.53
  -3   7  14   -1.05    1.18
   3  -7 -14    0.20    1.46
   3   7 -14    0.81    1.63
  -3  -7  13    8.09    2.71
  -3   7  13    6.30    2.50
   3  -7 -13    6.74    2.70
   3   7 -13   10.93    3.13
  -3  -7  12   27.19    3.59
  -3   7  12   30.11    4.06
   3  -7 -12   32.48    4.06
   3   7 -12   34.31    3.41
   3   7 -12   32.40    3.92
  -3  -7  11    1.04    1.52
  -3   7  11    0.52    1.33
   3  -7 -11   -0.26    1.26
   3   7 -11    0.42    1.12
   3   7 -11    1.11    1.41
  -3  -7  10    1.31    1.41
  -3   7  10    0.83    1.34
   3  -7 -10    0.77    1.21
   3   7 -10    0.72    0.99
   3   7 -10    1.00    1.39
  -3  -7   9   19.79    2.85
  -3   7   9   18.17    2.76
   3  -7  -9   16.59    2.71
   3   7  -9   17.61    2.28
   3   7  -9   20.62    2.74
  -3  -7   8    0.80    1.14
  -3   7   8    0.15    1.06
   3  -7  -8    0.94    1.20
   3   7  -8   -0.07    0.73
   3   7  -8   -0.10    1.00
  -3  -7   7   80.50    4.96
  -3   7   7   78.20    5.02
   3  -7  -7   77.76    4.77
   3   7  -7   79.25    4.29
   3   7  -7   86.91    4.47
  -3  -7   6   62.38    4.24
  -3   7   6   59.21    4.15
   3  -7  -6   58.86    3.98
   3   7  -6   60.10    3.64
   3   7  -6   67.44    3.62
  -3  -7   5   20.40    2.46
  -3   7   5   20.82    2.38
   3  -7  -5   17.11    1.35
   3  -7  -5   16.14    2.11
   3   7  -5   14.75    1.88
   3   7  -5   17.53    1.74
  -3  -7   4   16.89    2.20
  -3   7   4   16.90    2.06
  -3   7   4   18.80    2.11
   3  -7  -4   18.89    1.54
   3   7  -4   15.85    1.87
   3   7  -4   19.52    1.58
  -3  -7   3    6.16    1.46
  -3   7   3    5.76    1.24
  -3   7   3    6.96    1.36
   3   7  -3    6.15    1.23
   3   7  -3    7.15    0.84
  -3  -7   2    9.96    1.66
  -3   7   2    9.11    1.36
  -3   7   2    7.23    1.42
   3  -7  -2    9.84    1.29
   3   7  -2    7.72    1.36
  -3  -7   1  242.98    7.19
  -3   7   1  244.36    5.80
  -3   7   1  223.13    6.62
   3  -7  -1  229.59    5.94
   3   7  -1  224.57    6.47
  -3  -7   0   64.86    3.72
  -3   7   0   68.59    2.73
  -3   7   0   63.90    3.62
   3  -7   0   64.45    3.34
   3   7   0   61.44    3.41
  -3  -7  -1  168.11    5.93
  -3  -7  -1  178.82    2.99
  -3   7  -1  176.05    3.76
  -3   7  -1  168.35    5.90
   3  -7   1  170.86    5.65
   3   7   1  159.46    5.47
  -3  -7  -2   90.89    4.43
  -3  -7  -2   98.48    2.85
  -3   7  -2  102.30    2.32
  -3   7  -2   95.91    4.64
   3  -7   2   91.89    4.34
   3   7   2   89.50    4.16
  -3  -7  -3   41.76    2.24
  -3   7  -3   45.80    3.36
   3  -7   3   39.58    3.02
   3   7   3   39.48    2.84
   3   7   3   41.71    3.15
  -3  -7  -4    9.84    1.36
  -3   7  -4   12.69    1.89
   3  -7   4   13.87    1.94
   3   7   4   11.08    1.62
   3   7   4   11.84    1.79
  -3  -7  -5   76.83    3.75
  -3   7  -5   77.80    4.70
   3  -7   5   80.71    4.60
   3   7   5   76.10    4.09
   3   7   5   80.66    4.55
  -3  -7  -6    8.43    1.61
  -3   7  -6    8.00    1.77
   3  -7   6    7.44    1.65
   3   7   6    8.19    1.56
   3   7   6    7.15    1.64
  -3  -7  -7  165.42    6.44
  -3   7  -7  166.23    7.52
   3  -7   7  160.54    7.00
   3  -7   7  167.16    3.48
   3   7   7  159.17    6.29
   3   7   7  165.00    6.96
  -3  -7  -8   70.05    4.57
  -3   7  -8   79.05    5.45
   3  -7   8   70.36    4.85
   3   7   8   83.19    4.73
   3   7   8   70.09    4.78
  -3  -7  -9  157.44    7.16
  -3   7  -9  163.85    8.11
   3  -7   9  162.06    7.59
   3   7   9  170.61    6.87
   3   7   9  150.95    7.17
  -3  -7 -10   11.00    2.36
  -3   7 -10   12.76    2.62
   3  -7  10   13.03    2.43
   3   7  10   12.64    2.13
   3   7  10   11.88    2.37
  -3  -7 -11    6.32    2.37
  -3   7 -11    7.63    2.75
   3  -7  11    6.63    2.38
   3   7  11    9.12    1.87
   3   7  11   19.02    2.99
  -3  -7 -12    0.40    1.36
  -3   7 -12    0.39    1.62
   3  -7  12    0.78    1.33
   3   7  12    0.08    1.32
  -3  -7 -13    3.27    2.19
  -3   7 -13    8.17    2.98
   3  -7  13    5.08    2.26
   3   7  13    3.96    2.15
  -3  -7 -14    9.48    3.13
  -3   7 -14   12.59    3.02
   3  -7  14   13.12    3.05
   3   7  14    7.99    2.82
  -3  -7 -15   33.22    4.64
  -3   7 -15   40.93    5.33
   3  -7  15   45.61    5.26
   3   7  15   35.23    4.51
  -3  -8  15   -0.86    1.35
  -3   8  15    0.34    1.45
   3  -8 -15    0.87    1.75
   3   8 -15    1.41    2.04
  -3  -8  14   44.12    4.88
  -3   8  14   39.88    4.99
   3  -8 -14   34.69    4.62
   3   8 -14   48.26    5.29
  -3  -8  13    0.64    1.50
  -3   8  13    0.56    1.36
   3  -8 -13    0.09    1.48
   3   8 -13    0.68    1.49
   3   8 -13    0.59    1.42
  -3  -8  12   12.30    2.62
  -3   8  12   11.75    2.80
   3  -8 -12   13.83    2.91
   3   8 -12   13.48    2.36
   3   8 -12   17.30    3.04
  -3  -8  11    3.31    1.66
  -3   8  11    0.87    1.48
   3  -8 -11    1.08    1.57
   3   8 -11    0.33    1.20
   3   8 -11    0.64    1.43
  -3  -8  10    0.13    1.22
  -3   8  10    0.53    1.08
   3  -8 -10    0.14    1.11
   3   8 -10    0.16    1.07
   3   8 -10    0.57    1.36
  -3  -8   9    0.86    1.33
  -3   8   9   -0.02    0.97
   3  -8  -9    0.56    1.14
   3   8  -9    0.62    1.06
   3   8  -9    0.43    1.06
  -3  -8   8  149.74    7.03
  -3   8   8  150.82    7.40
   3  -8  -8  148.84    7.01
   3   8  -8  143.88    6.17
   3   8  -8  170.24    6.74
  -3  -8   7    0.19    1.12
  -3   8   7    0.68    0.95
   3  -8  -7    0.57    1.09
   3   8  -7    0.59    0.89
   3   8  -7    0.53    1.01
  -3  -8   6   94.90    5.31
  -3   8   6   95.31    5.35
   3  -8  -6  101.19    2.80
   3  -8  -6   89.29    5.02
   3   8  -6   88.94    4.63
   3   8  -6   99.62    4.39
  -3  -8   5   24.91    2.75
  -3   8   5   25.06    2.67
   3  -8  -5   29.04    1.81
   3  -8  -5   25.35    2.63
   3   8  -5   23.24    2.36
   3   8  -5   28.65    2.19
  -3  -8   4  153.43    6.31
  -3   8   4  153.14    6.02
  -3   8   4  146.03    5.88
   3  -8  -4  161.09    4.39
   3   8  -4  143.67    5.60
   3   8  -4  173.85    4.43
  -3  -8   3   15.71    2.16
  -3   8   3   14.13    1.79
  -3   8   3   16.65    2.04
   3  -8  -3   17.00    1.65
   3   8  -3   13.65    1.78
   3   8  -3   17.67    1.18
  -3  -8   2  207.86    7.03
  -3   8   2  226.00    6.36
  -3   8   2  206.12    6.65
   3  -8  -2  217.69    5.73
   3   8  -2  199.13    6.41
  -3  -8   1    1.46    0.97
  -3   8   1    1.16    0.77
  -3   8   1    1.10    0.91
   3  -8  -1    1.52    0.86
   3   8  -1    0.98    0.91
  -3  -8   0   42.40    3.17
  -3   8   0   47.08    2.44
  -3   8   0   43.35    3.10
   3  -8   0   45.22    2.92
   3   8   0   41.31    2.93
  -3  -8  -1   11.73    1.82
  -3  -8  -1   12.15    0.85
  -3   8  -1   14.59    1.25
  -3   8  -1   11.33    1.77
   3  -8   1   12.41    1.70
   3   8   1   11.97    1.68
  -3  -8  -2  462.31   10.42
  -3  -8  -2  475.72    6.34
  -3   8  -2  487.05    6.05
  -3   8  -2  451.48   10.31
   3  -8   2  431.35    9.63
   3   8   2  438.99    9.43
  -3  -8  -3   17.77    1.56
  -3   8  -3   19.29    2.28
   3  -8   3   17.19    2.12
   3  -8   3   18.67    1.01
   3   8   3   16.90    2.01
   3   8   3   18.57    2.24
  -3  -8  -4   10.86    1.40
  -3   8  -4   10.42    1.79
   3  -8   4   10.26    1.75
   3   8   4    9.70    1.58
   3   8   4    9.95    1.75
  -3  -8  -5    1.87    1.05
  -3   8  -5    1.54    1.15
   3  -8   5    1.82    1.03
   3   8   5    1.24    0.96
   3   8   5    2.03    1.25
  -3  -8  -6    0.90    1.05
  -3   8  -6    0.53    0.99
   3  -8   6    1.10    0.92
   3   8   6    0.81    0.87
   3   8   6    0.85    1.01
  -3  -8  -7    2.41    1.36
  -3   8  -7    2.27    1.39
   3  -8   7    2.41    1.38
   3   8   7    3.95    1.48
   3   8   7    2.21    1.41
  -3  -8  -8   62.61    4.38
  -3   8  -8   67.01    5.21
   3  -8   8   65.60    4.83
   3   8   8   63.94    4.11
   3   8   8   62.48    4.64
  -3  -8  -9    9.92    2.19
  -3   8  -9    9.92    2.47
   3  -8   9    6.81    2.29
   3   8   9   10.32    1.93
   3   8   9   11.15    2.33
  -3  -8 -10    3.14    1.77
  -3   8 -10    2.88    2.20
   3  -8  10    2.99    1.76
   3   8  10    4.44    1.60
   3   8  10    2.18    1.60
  -3  -8 -11    2.95    1.95
  -3   8 -11    3.25    1.99
   3  -8  11    3.60    1.90
   3   8  11    3.04    1.84
  -3  -8 -12    8.01    2.78
  -3   8 -12    4.74    2.53
   3  -8  12    5.02    2.24
   3   8  12    5.82    2.38
  -3  -8 -13    4.06    2.42
  -3   8 -13    6.30    2.69
   3  -8  13    3.60    2.13
   3   8  13    3.46    2.12
  -3  -8 -14    0.01    1.63
  -3   8 -14   -0.42    1.45
   3  -8  14    1.74    1.76
   3   8  14   -0.16    1.39
  -3  -9  15    4.67    2.38
  -3   9  15    3.20    2.19
   3  -9 -15    4.13    2.37
   3   9 -15    5.48    2.81
  -3  -9  14    0.86    1.85
  -3   9  14    0.61    1.51
   3  -9 -14    1.06    1.59
   3   9 -14    2.64    2.16
  -3  -9  13    4.79    2.37
  -3   9  13    5.56    2.51
   3  -9 -13    3.43    2.08
   3   9 -13    5.16    2.21
   3   9 -13    6.44    2.67
  -3  -9  12    5.58    2.29
  -3   9  12    5.75    2.40
   3  -9 -12    4.81    2.29
   3   9 -12    8.36    2.03
   3   9 -12    9.01    2.93
  -3  -9  11    6.21    2.27
  -3   9  11    4.53    2.34
   3  -9 -11    3.79    1.95
   3   9 -11    4.99    1.97
   3   9 -11    4.90    2.16
  -3  -9  10    0.38    1.36
  -3   9  10    1.82    1.53
   3  -9 -10    2.30    1.61
   3   9 -10    1.19    1.28
   3   9 -10    2.79    1.70
  -3  -9   9   12.11    2.39
  -3   9   9   16.96    2.86
   3  -9  -9   13.21    2.55
   3   9  -9   14.93    2.32
   3   9  -9   14.82    2.46
  -3  -9   8    7.18    2.33
  -3   9   8    8.74    2.56
   3  -9  -8    7.18    2.35
   3   9  -8    6.50    1.90
   3   9  -8    7.76    2.11
  -3  -9   7  146.22    6.90
  -3   9   7  139.60    6.96
   3  -9  -7  130.51    6.42
   3   9  -7  129.71    5.94
   3   9  -7  151.45    5.94
  -3  -9   6   46.28    3.90
  -3   9   6   39.01    3.55
   3  -9  -6   45.78    2.15
   3  -9  -6   41.34    3.54
   3   9  -6   38.30    3.21
   3   9  -6   49.40    3.22
  -3  -9   5    8.04    1.86
  -3   9   5    9.54    1.78
   3  -9  -5   10.69    1.32
   3  -9  -5    9.92    1.89
   3   9  -5   11.27    1.81
   3   9  -5   10.70    1.44
  -3  -9   4   10.05    1.93
  -3   9   4   12.10    1.85
  -3   9   4   11.91    1.88
   3  -9  -4   13.10    1.46
   3   9  -4   10.44    1.74
   3   9  -4   13.96    1.35
  -3  -9   3    7.98    1.61
  -3   9   3    5.89    1.34
  -3   9   3    6.67    1.41
   3  -9  -3    6.72    1.18
   3   9  -3    5.82    1.37
   3   9  -3    6.72    0.80
  -3  -9   2   48.77    3.62
  -3   9   2   48.23    3.13
  -3   9   2   45.24    3.29
   3  -9  -2   43.33    2.72
   3   9  -2   44.59    3.23
  -3  -9   1  759.45   13.77
  -3   9   1  745.57   11.10
  -3   9   1  736.01   12.94
   3  -9  -1  733.22   11.51
   3   9  -1  686.91   12.27
  -3  -9   0   46.47    3.45
  -3   9   0   47.22    2.59
  -3   9   0   49.05    3.47
   3  -9   0   44.23    3.02
   3   9   0   44.68    3.16
  -3  -9  -1   77.30    4.45
  -3  -9  -1   78.57    2.06
  -3   9  -1   77.55    2.98
  -3   9  -1   75.94    4.29
   3  -9   1   73.64    4.02
   3   9   1   72.77    3.98
  -3  -9  -2   74.58    4.41
  -3  -9  -2   77.37    2.61
  -3   9  -2   73.54    4.34
   3  -9   2   73.50    4.16
   3   9   2   72.94    4.02
  -3  -9  -3  248.80    5.40
  -3   9  -3  254.63    8.25
   3  -9   3  234.15    7.62
   3  -9   3  265.21    4.34
   3   9   3  231.11    7.13
   3   9   3  235.77    7.91
  -3  -9  -4    1.82    0.94
  -3   9  -4    3.13    1.46
   3  -9   4    1.38    1.08
   3   9   4    2.47    1.07
   3   9   4    1.64    1.11
  -3  -9  -5   53.10    3.19
  -3   9  -5   54.42    4.17
   3  -9   5   50.06    3.87
   3   9   5   52.14    3.51
   3   9   5   49.39    3.87
  -3  -9  -6   59.53    3.71
  -3   9  -6   54.47    4.36
   3  -9   6   54.01    4.15
   3   9   6   52.69    3.60
   3   9   6   57.46    4.32
  -3  -9  -7   45.12    3.48
  -3   9  -7   47.82    4.30
   3  -9   7   48.70    4.10
   3   9   7   45.23    3.42
   3   9   7   45.29    4.06
  -3  -9  -8  107.00    5.64
  -3   9  -8  114.97    6.83
   3  -9   8  120.55    6.63
   3   9   8  107.23    5.31
   3   9   8  113.95    6.46
  -3  -9  -9  131.71    6.64
  -3   9  -9  135.38    7.68
   3  -9   9  108.30    6.54
   3   9   9  130.32    5.95
   3   9   9  119.45    6.83
  -3  -9 -10   12.87    2.49
  -3   9 -10   15.22    2.94
   3  -9  10   15.89    2.80
   3   9  10   16.72    2.35
   3   9  10   11.47    2.45
  -3  -9 -11    7.19    2.52
  -3   9 -11   10.96    3.24
   3  -9  11    7.52    2.58
   3   9  11    8.32    2.67
  -3  -9 -12    1.50    1.72
  -3   9 -12    1.80    1.83
   3  -9  12    1.64    1.68
   3   9  12    0.30    1.40
  -3  -9 -13    1.11    1.92
  -3   9 -13    2.93    2.17
   3  -9  13    4.27    2.23
   3   9  13    3.69    2.27
  -3  -9 -14   17.89    3.54
  -3   9 -14   21.24    3.87
   3  -9  14   18.49    3.53
   3   9  14   18.10    3.35
  -3 -10  14    3.86    2.40
  -3  10  14    3.38    2.22
   3 -10 -14    2.99    2.01
   3  10 -14    7.20    3.05
  -3 -10  13   49.46    4.98
  -3  10  13   46.49    5.38
   3 -10 -13   47.33    5.18
   3  10 -13   50.04    4.73
   3  10 -13   58.64    5.59
  -3 -10  12    4.91    2.33
  -3  10  12    5.72    2.58
   3 -10 -12    5.53    2.46
   3  10 -12    6.44    2.25
   3  10 -12    7.47    2.77
  -3 -10  11    3.75    2.06
  -3  10  11    6.35    2.48
   3 -10 -11    4.94    2.29
   3  10 -11    2.28    1.68
   3  10 -11    3.30    1.93
  -3 -10  10    1.18    1.47
  -3  10  10    0.67    1.48
   3 -10 -10    1.52    1.51
   3  10 -10    1.85    1.42
   3  10 -10    2.04    1.42
  -3 -10   9   18.71    2.88
  -3  10   9   19.97    3.15
   3 -10  -9   19.56    3.10
   3  10  -9   19.49    2.68
   3  10  -9   19.01    2.69
  -3 -10   8   20.37    2.94
  -3  10   8   17.24    2.78
   3 -10  -8   14.25    2.63
   3  10  -8   18.63    2.60
   3  10  -8   22.84    2.70
  -3 -10   7  209.30    8.40
  -3  10   7  200.86    8.53
   3 -10  -7  198.23    8.11
   3  10  -7  182.17    7.34
   3  10  -7  227.15    7.37
  -3 -10   6   14.22    2.40
  -3  10   6   12.43    2.23
   3 -10  -6   14.45    1.48
   3 -10  -6   12.15    2.21
   3  10  -6   13.24    2.11
   3  10  -6   17.21    2.05
  -3 -10   5   47.15    3.89
  -3  10   5   49.90    3.94
   3 -10  -5   52.39    2.70
   3 -10  -5   44.58    3.67
   3  10  -5   47.72    3.63
   3  10  -5   54.49    2.94
  -3 -10   4  149.90    6.69
  -3  10   4  148.57    6.29
  -3  10   4  148.02    6.30
   3 -10  -4  155.40    4.85
   3  10  -4  145.31    6.14
   3  10  -4  155.74    4.19
  -3 -10   3    0.82    0.99
  -3  10   3    1.34    0.94
  -3  10   3    1.32    0.97
   3 -10  -3    0.90    0.82
   3  10  -3    1.17    0.91
   3  10  -3    1.32    0.58
  -3 -10   2    2.18    1.27
  -3  10   2    2.28    1.08
  -3  10   2    2.28    1.22
   3 -10  -2    3.16    1.11
   3  10  -2    1.96    1.07
  -3 -10   1   82.58    4.79
  -3  10   1   84.24    3.94
  -3  10   1   80.14    4.48
   3 -10  -1   82.45    4.07
   3  10  -1   74.65    4.26
  -3 -10   0   27.07    2.84
  -3  10   0   28.82    2.17
  -3  10   0   30.19    2.83
   3 -10   0   30.22    2.64
   3  10   0   28.21    2.65
  -3 -10  -1   91.23    5.03
  -3 -10  -1   95.97    2.40
  -3  10  -1  100.55    3.65
  -3  10  -1   86.02    4.71
   3 -10   1   94.01    4.67
   3  10   1   86.39    4.52
  -3 -10  -2   70.85    4.52
  -3 -10  -2   78.21    2.69
  -3  10  -2   76.18    4.54
   3 -10   2   72.23    4.25
   3  10   2   69.38    4.04
  -3 -10  -3   54.85    2.65
  -3  10  -3   64.83    4.39
   3 -10   3   52.25    3.78
   3 -10   3   58.14    2.35
   3  10   3   49.73    3.44
   3  10   3   56.90    4.15
  -3 -10  -4    4.52    1.25
  -3  10  -4    6.13    1.93
   3 -10   4    4.59    1.67
   3 -10   4    3.20    0.77
   3  10   4    4.29    1.40
   3  10   4    3.57    1.58
  -3 -10  -5   -0.01    0.76
  -3  10  -5   -0.29    0.85
   3 -10   5   -0.23    0.73
   3 -10   5    0.39    0.46
   3  10   5   -0.09    0.60
   3  10   5    0.43    0.99
  -3 -10  -6   33.57    2.88
  -3  10  -6   38.84    3.82
   3 -10   6   27.34    3.08
   3  10   6   36.79    3.08
   3  10   6   35.09    3.59
  -3 -10  -7   13.55    2.10
  -3  10  -7   14.30    2.51
   3 -10   7   14.72    2.48
   3  10   7   16.00    2.23
   3  10   7   16.52    2.61
  -3 -10  -8    1.18    1.29
  -3  10  -8    2.23    1.58
   3 -10   8   -0.10    1.08
   3  10   8    1.08    1.07
   3  10   8    2.10    1.55
  -3 -10  -9    0.45    1.24
  -3  10  -9    0.65    1.44
   3 -10   9   -0.33    1.01
   3  10   9    1.26    1.12
   3  10   9    1.26    1.45
  -3 -10 -10   -0.45    1.25
  -3  10 -10    0.60    1.48
   3 -10  10   -0.07    1.20
   3  10  10    0.40    0.90
   3  10  10    0.05    1.13
  -3 -10 -11    4.64    2.21
  -3  10 -11    6.09    2.57
   3 -10  11    5.30    2.28
   3  10  11    6.32    2.50
  -3 -10 -12    8.32    2.87
  -3  10 -12    9.17    3.13
   3 -10  12    8.15    2.87
   3  10  12   11.29    2.65
  -3 -10 -13    2.63    2.24
  -3  10 -13    3.93    2.43
   3  10  13    4.21    2.20
  -3 -10 -14   -0.44    1.57
  -3  10 -14    1.29    1.80
   3 -10  14    1.10    1.79
   3  10  14    0.70    1.75
  -3 -11  14    0.30    1.62
  -3  11  14    1.06    1.57
   3 -11 -14   -0.21    1.13
   3  11 -14    1.82    2.05
  -3 -11  13    5.25    2.47
  -3  11  13    4.97    2.49
   3 -11 -13    3.64    2.25
   3  11 -13    3.17    1.95
   3  11 -13    6.74    2.72
  -3 -11  12    2.30    2.02
  -3  11  12    2.04    1.84
   3 -11 -12    1.07    1.46
   3  11 -12    2.59    1.69
   3  11 -12    3.32    2.20
  -3 -11  11   14.70    2.90
  -3  11  11   13.76    2.94
   3 -11 -11   13.73    2.84
   3  11 -11   12.02    2.49
   3  11 -11   14.56    2.80
  -3 -11  10   50.99    4.68
  -3  11  10   57.65    5.41
   3 -11 -10   50.04    4.82
   3  11 -10   49.70    4.37
   3  11 -10   59.50    4.76
  -3 -11   9    3.34    1.89
  -3  11   9    3.68    2.03
   3 -11  -9    1.71    1.63
   3  11  -9    1.18    1.26
   3  11  -9    2.62    1.52
  -3 -11   8   45.26    4.23
  -3  11   8   47.18    4.54
   3 -11  -8   43.93    4.16
   3  11  -8   41.74    3.87
   3  11  -8   53.95    4.02
  -3 -11   7    3.40    1.92
  -3  11   7    2.79    1.64
   3 -11  -7    1.88    1.49
   3  11  -7    1.86    1.33
   3  11  -7    2.76    1.41
  -3 -11   6  127.03    6.61
  -3  11   6  126.54    6.64
   3 -11  -6  126.91    4.10
   3 -11  -6  108.23    5.91
   3  11  -6  113.18    5.91
   3  11  -6  128.10    5.06
  -3 -11   5   15.27    2.49
  -3  11   5   13.72    2.24
   3 -11  -5   16.48    1.75
   3 -11  -5   14.30    2.33
   3  11  -5   20.29    2.60
   3  11  -5   15.40    1.70
  -3 -11   4    0.19    0.98
  -3  11   4   -0.32    0.70
  -3  11   4    0.62    0.92
   3 -11  -4    0.08    0.65
   3  11  -4    0.82    1.00
   3  11  -4    0.76    0.72
  -3 -11   3   42.64    3.73
  -3  11   3   38.81    3.19
  -3  11   3   38.10    3.27
   3 -11  -3   39.73    2.77
   3  11  -3   36.51    3.22
   3  11  -3   42.95    1.88
  -3 -11   2   30.50    3.11
  -3  11   2   31.35    2.78
  -3  11   2   32.48    3.03
   3 -11  -2   34.17    2.70
   3  11  -2   24.77    2.64
  -3 -11   1    2.46    1.42
  -3  11   1    2.83    1.24
  -3  11   1    2.25    1.25
   3 -11  -1    3.14    1.25
   3  11  -1    3.16    1.33
  -3 -11   0  309.62    9.48
  -3  11   0  311.14    7.34
  -3  11   0  292.09    8.79
   3 -11   0  291.98    8.17
   3  11   0  270.53    8.25
  -3 -11  -1   35.91    3.39
  -3 -11  -1   34.98    1.64
  -3  11  -1   36.99    2.44
  -3  11  -1   31.60    3.07
   3 -11   1   33.17    2.94
   3  11   1   35.25    3.05
  -3 -11  -2  240.53    8.53
  -3 -11  -2  241.53    4.83
  -3  11  -2  230.04    8.09
   3 -11   2  215.59    7.57
   3 -11   2  249.85    5.70
   3  11   2  222.64    7.46
  -3 -11  -3   15.60    1.57
  -3  11  -3   13.20    2.23
   3 -11   3   15.79    2.31
   3 -11   3   17.32    1.56
   3  11   3   15.59    2.09
   3  11   3   15.90    2.39
  -3 -11  -4    4.14    1.26
  -3  11  -4    4.78    1.86
   3 -11   4    2.50    1.36
   3 -11   4    3.95    0.96
   3  11   4    3.61    1.65
  -3 -11  -5    0.64    0.91
  -3  11  -5    0.58    1.05
   3 -11   5    0.73    1.04
   3  11   5    0.09    0.73
   3  11   5    1.36    1.21
  -3 -11  -6   33.89    2.88
  -3  11  -6   31.98    3.58
   3 -11   6   30.15    3.32
   3  11   6   30.85    2.91
   3  11   6   32.68    3.61
  -3 -11  -7    2.65    1.44
  -3  11  -7    1.91    1.59
   3 -11   7    1.47    1.28
   3  11   7    2.93    1.35
   3  11   7    2.16    1.60
  -3 -11  -8  204.39    7.84
   3 -11   8  197.60    8.83
   3  11   8  213.53    7.61
   3  11   8  205.36    9.16
  -3 -11  -9    7.49    2.32
  -3  11  -9    7.74    2.79
   3 -11   9    6.77    2.38
   3  11   9    7.89    1.74
   3  11   9    7.83    2.59
  -3 -11 -10   26.19    3.43
  -3  11 -10   26.20    3.90
   3 -11  10   24.15    3.54
   3  11  10   21.79    3.44
  -3 -11 -11    2.36    1.97
  -3  11 -11    2.66    2.01
   3 -11  11    5.12    2.27
   3  11  11    3.70    2.07
  -3 -11 -12    6.99    2.84
  -3  11 -12    9.56    3.22
   3 -11  12    7.14    2.72
   3  11  12    9.93    3.17
  -3 -11 -13    0.69    1.87
  -3  11 -13    0.29    1.59
   3 -11  13    0.31    1.52
   3  11  13    0.81    1.58
  -3 -12  13   23.00    3.70
  -3  12  13   28.76    4.29
   3 -12 -13   22.94    3.76
   3  12 -13   23.71    3.59
   3  12 -13   24.20    4.00
  -3 -12  12   -0.18    1.47
  -3  12  12    0.97    1.35
   3 -12 -12    0.29    1.38
   3  12 -12    0.57    1.43
   3  12 -12    1.86    1.97
  -3 -12  11    0.49    1.56
  -3  12  11    1.85    1.97
   3 -12 -11    1.07    1.67
   3  12 -11    0.65    1.34
   3  12 -11    0.38    1.24
  -3 -12  10    5.14    2.26
  -3  12  10    9.22    2.97
   3 -12 -10    5.89    2.38
   3  12 -10    6.92    2.28
   3  12 -10    9.93    2.83
  -3 -12   9    5.57    2.23
  -3  12   9    7.12    2.55
   3 -12  -9    5.16    2.22
   3  12  -9    4.39    1.85
   3  12  -9    6.19    2.11
  -3 -12   8   68.24    5.26
  -3  12   8   69.44    5.58
   3 -12  -8   61.66    5.03
   3  12  -8   44.52    4.12
   3  12  -8   75.20    4.72
  -3 -12   7   79.71    5.53
  -3  12   7   80.62    5.74
   3 -12  -7   75.53    5.32
   3  12  -7   71.85    5.06
   3  12  -7   86.33    4.69
  -3 -12   6   25.23    3.24
  -3  12   6   19.46    2.80
   3 -12  -6   21.96    2.90
   3  12  -6   19.83    2.69
   3  12  -6   23.98    2.37
  -3 -12   5   26.54    3.22
  -3  12   5   27.74    3.13
   3 -12  -5   29.22    2.33
   3 -12  -5   25.96    3.01
   3  12  -5   26.32    3.02
   3  12  -5   29.94    2.26
  -3 -12   4   28.16    3.25
  -3  12   4   25.54    2.90
  -3  12   4   28.59    3.07
   3 -12  -4   27.52    2.38
   3  12  -4   28.03    3.02
   3  12  -4   29.95    1.92
  -3 -12   3   44.87    3.93
  -3  12   3   46.96    3.66
  -3  12   3   43.63    3.61
   3 -12  -3   49.35    3.24
   3  12  -3   43.67    3.67
   3  12  -3   49.86    2.03
  -3 -12   2   87.95    5.32
  -3  12   2   92.63    4.76
  -3  12   2   86.79    4.98
   3 -12  -2   88.70    4.47
   3  12  -2   75.41    4.68
  -3 -12   1    1.34    1.31
  -3  12   1    2.36    1.15
  -3  12   1    2.17    1.34
   3 -12  -1    1.52    1.02
   3  12  -1    2.04    1.18
  -3 -12   0    1.57    1.24
  -3 -12   0    2.02    0.58
  -3  12   0    2.67    1.19
  -3  12   0    1.67    1.21
   3 -12   0    1.95    1.17
   3  12   0    0.94    1.00
  -3 -12  -1   22.16    2.83
  -3 -12  -1   24.55    1.51
  -3  12  -1   24.16    2.14
  -3  12  -1   23.69    2.77
   3 -12   1   24.15    2.67
   3  12   1   25.42    2.68
  -3 -12  -2   33.76    3.43
  -3 -12  -2   32.91    1.98
  -3  12  -2   34.12    3.31
   3 -12   2   29.07    3.01
   3 -12   2   35.96    2.45
   3  12   2   30.25    2.94
  -3 -12  -3   77.05    3.26
  -3  12  -3   84.12    5.23
   3 -12   3   71.70    4.72
   3 -12   3   79.25    3.31
   3  12   3   70.71    4.39
   3  12   3   74.53    5.05
  -3 -12  -4   45.29    2.83
  -3  12  -4   41.56    3.87
   3 -12   4   40.27    3.71
   3 -12   4   52.07    2.55
   3  12   4   43.35    3.49
   3  12   4   43.67    4.04
  -3 -12  -5   89.86    4.25
  -3  12  -5   90.84    5.74
   3 -12   5   84.74    5.48
   3  12   5   88.47    4.92
   3  12   5   91.01    5.86
  -3 -12  -6    2.39    1.38
  -3  12  -6    3.51    1.79
   3 -12   6    2.88    1.64
   3  12   6    2.75    1.34
   3  12   6    2.01    1.71
  -3 -12  -7    2.35    1.42
  -3  12  -7    2.56    1.83
   3 -12   7    1.68    1.37
   3  12   7    2.87    1.41
   3  12   7    2.77    1.84
  -3 -12  -8    9.13    2.06
  -3  12  -8   11.21    2.56
   3 -12   8    7.90    2.69
   3  12   8    9.12    1.87
   3  12   8    7.27    2.52
  -3 -12  -9    0.05    1.27
  -3  12  -9    0.91    1.85
   3 -12   9    0.26    1.39
   3  12   9    2.86    1.48
   3  12   9    0.15    1.28
  -3 -12 -10    8.46    2.75
  -3  12 -10   10.53    3.14
   3 -12  10    7.23    2.65
   3  12  10    7.86    2.79
  -3 -12 -11   26.92    3.72
  -3  12 -11   25.25    4.03
   3 -12  11   25.24    3.78
   3  12  11   26.34    3.94
  -3 -12 -12    8.79    3.17
  -3  12 -12    7.45    2.86
   3 -12  12    8.66    3.01
   3  12  12    7.16    2.94
  -3 -12 -13    5.71    2.72
  -3  12 -13    4.69    2.52
   3 -12  13    5.01    2.53
   3  12  13    6.43    2.69
  -3 -13  13    6.85    2.88
  -3  13  13    7.32    3.06
   3 -13 -13    3.82    2.25
   3  13 -13    3.83    2.17
  -3 -13  12    2.47    1.96
  -3  13  12    4.12    2.35
   3 -13 -12    5.53    2.38
   3  13 -12    4.70    2.36
  -3 -13  11   -0.45    1.41
  -3  13  11    1.37    1.60
   3 -13 -11    1.14    1.66
   3  13 -11    0.65    1.47
  -3 -13  10   42.75    4.49
  -3  13  10   46.74    5.06
   3 -13 -10   42.45    4.68
   3  13 -10   38.05    4.13
   3  13 -10   51.30    4.57
  -3 -13   9    0.87    1.45
  -3  13   9    1.25    1.54
   3 -13  -9    0.85    1.51
   3  13  -9    1.22    1.36
   3  13  -9    1.85    1.46
  -3 -13   8    4.21    1.99
  -3  13   8    8.97    2.86
   3 -13  -8    4.78    2.07
   3  13  -8    5.46    2.09
   3  13  -8    6.13    1.82
  -3 -13   7   56.81    4.85
  -3  13   7   50.83    4.70
   3 -13  -7   47.44    4.45
   3  13  -7   49.29    4.40
   3  13  -7   57.38    3.86
  -3 -13   6   10.31    2.31
  -3  13   6    8.25    2.37
   3 -13  -6   10.25    2.28
   3  13  -6    8.54    2.44
   3  13  -6   10.78    1.75
  -3 -13   5    5.03    2.11
  -3  13   5    4.46    1.92
   3 -13  -5    3.55    1.30
   3 -13  -5    2.75    1.56
   3  13  -5    3.71    1.76
  -3 -13   4   27.28    3.31
  -3  13   4   29.38    3.22
  -3  13   4   26.49    3.03
   3 -13  -4   28.41    2.56
   3  13  -4   28.75    3.20
  -3 -13   3   13.03    2.40
  -3  13   3   13.14    2.15
  -3  13   3   10.03    2.00
   3 -13  -3   11.43    1.84
   3  13  -3   10.62    2.03
  -3 -13   2   48.89    4.20
  -3  13   2   49.23    3.65
  -3  13   2   43.57    3.71
   3 -13  -2   47.28    3.43
   3  13  -2   41.55    3.66
  -3 -13   1  180.55    7.81
  -3  13   1  192.87    6.76
  -3  13   1  175.33    7.22
   3 -13  -1  181.95    6.78
   3  13  -1  174.93    7.24
  -3 -13   0    5.53    2.03
  -3  13   0    6.22    1.67
  -3  13   0    6.78    2.00
   3 -13   0    6.19    1.88
   3  13   0    5.17    1.71
  -3 -13  -1   46.75    4.07
  -3 -13  -1   51.80    2.23
  -3  13  -1   52.69    3.28
  -3  13  -1   48.48    3.99
   3 -13   1   48.02    3.80
   3  13   1   41.61    3.55
  -3 -13  -2   12.95    2.30
  -3 -13  -2   14.09    1.49
  -3  13  -2   12.17    2.19
   3 -13   2   13.80    2.29
   3 -13   2   16.60    1.84
   3  13   2   13.27    2.12
  -3 -13  -3  107.29    3.93
  -3  13  -3  109.52    6.09
   3 -13   3  100.86    5.76
   3 -13   3  117.68    4.31
   3  13   3   97.19    5.29
   3  13   3  100.68    6.05
  -3 -13  -4   50.31    3.01
  -3  13  -4   46.42    4.17
   3 -13   4   45.97    4.10
   3  13   4   42.67    3.56
   3  13   4   41.29    4.04
  -3 -13  -5    5.16    1.59
  -3  13  -5    5.16    2.03
   3 -13   5    3.88    1.83
   3  13   5    4.10    1.65
   3  13   5    3.53    1.81
  -3 -13  -6   13.81    2.10
  -3  13  -6   15.41    2.73
   3 -13   6   14.25    2.63
   3  13   6   14.68    2.18
   3  13   6   13.93    2.69
  -3 -13  -7   10.02    1.97
  -3  13  -7    9.89    2.43
   3 -13   7    7.60    2.49
   3  13   7    8.14    1.80
   3  13   7    9.10    2.76
  -3 -13  -8    1.35    1.35
  -3  13  -8    1.96    1.62
   3 -13   8    2.01    1.60
   3  13   8    2.00    1.59
  -3 -13  -9   95.48    5.89
  -3  13  -9   93.08    6.87
   3 -13   9   92.54    6.62
   3  13   9   98.87    5.46
   3  13   9   90.51    6.69
  -3 -13 -10    0.44    1.59
  -3  13 -10    2.73    2.01
   3 -13  10    0.32    1.40
   3  13  10    1.27    1.75
  -3 -13 -11    3.85    2.31
  -3  13 -11    3.25    2.13
   3 -13  11    2.53    1.82
   3  13  11    1.83    1.84
  -3 -13 -12    0.66    2.01
  -3  13 -12    0.27    1.51
   3 -13  12   -0.04    1.51
   3  13  12    0.52    1.49
  -3 -13 -13    0.49    2.04
  -3  13 -13    2.43    2.16
   3 -13  13    0.39    1.42
   3  13  13    0.39    1.68
  -3 -14  13    2.48    2.19
  -3  14  13    1.38    1.68
   3 -14 -13    0.31    1.52
   3  14 -13    1.70    1.91
  -3 -14  12    1.61    2.11
  -3  14  12    4.02    2.23
   3 -14 -12    0.91    1.72
   3  14 -12    2.16    1.79
  -3 -14  11    6.58    2.72
  -3  14  11    9.25    3.03
   3 -14 -11    8.23    2.93
   3  14 -11    6.60    2.49
  -3 -14  10   -0.15    1.38
  -3  14  10    0.62    1.40
   3 -14 -10    1.07    1.68
   3  14 -10    0.76    1.41
  -3 -14   9   12.56    2.73
  -3  14   9   13.03    2.88
   3 -14  -9   11.29    2.55
   3  14  -9    9.99    2.30
  -3 -14   8   12.67    2.66
  -3  14   8   14.42    2.91
   3 -14  -8   11.80    2.50
   3  14  -8   13.55    2.54
  -3 -14   7   11.15    2.47
  -3  14   7   10.11    2.45
   3 -14  -7    9.35    2.29
  -3 -14   6    4.72    2.13
  -3  14   6    4.65    2.12
   3 -14  -6    4.78    2.01
   3  14  -6    5.81    2.15
  -3 -14   5   11.34    2.50
  -3  14   5   10.03    2.27
   3 -14  -5   11.53    1.83
   3 -14  -5    8.68    2.14
   3  14  -5   10.08    2.21
  -3 -14   4   57.16    4.76
  -3  14   4   60.03    4.63
  -3  14   4   60.85    4.60
   3 -14  -4   63.89    3.91
   3  14  -4   61.04    4.71
  -3 -14   3   21.17    2.94
  -3  14   3   25.29    2.99
  -3  14   3   20.45    2.72
   3 -14  -3   20.74    2.38
   3  14  -3   17.08    2.62
  -3 -14   2   10.28    2.21
  -3  14   2    9.81    1.88
  -3  14   2    9.97    2.05
   3  14  -2    9.37    2.01
  -3 -14   1   36.40    3.77
  -3  14   1   41.55    3.34
  -3  14   1   44.47    3.80
   3  14  -1   36.40    3.53
  -3 -14   0    0.05    1.06
  -3  14   0    0.38    0.96
  -3  14   0    1.27    1.11
   3  14   0    0.26    0.85
  -3 -14  -1   -0.04    1.07
  -3  14  -1   -0.02    0.72
  -3  14  -1   -0.09    0.82
   3 -14   1    0.06    0.84
   3  14   1    0.06    0.84
  -3 -14  -2   62.59    4.98
  -3  14  -2   64.51    4.72
   3 -14   2   60.13    4.52
   3 -14   2   65.49    3.63
   3  14   2   54.83    4.18
  -3  14  -3   30.71    3.42
   3 -14   3   34.36    3.62
   3 -14   3   36.33    2.69
   3  14   3   34.01    3.31
  -3 -14  -4    0.72    1.07
  -3  14  -4    0.35    1.10
   3 -14   4    0.11    0.98
   3  14   4    1.91    1.24
   3  14   4    0.36    1.12
  -3 -14  -5   36.74    2.95
  -3  14  -5   38.39    4.01
   3 -14   5   34.51    3.86
   3  14   5   32.09    3.21
   3  14   5   38.80    4.19
  -3 -14  -6   21.06    2.53
  -3  14  -6   20.58    3.14
   3 -14   6   17.08    2.83
   3  14   6   19.49    2.56
   3  14   6   19.47    3.15
  -3 -14  -7    9.96    2.01
  -3  14  -7   14.77    2.86
   3 -14   7    9.93    2.82
   3  14   7   13.50    2.16
   3  14   7   10.40    2.54
  -3 -14  -8    8.36    2.34
  -3  14  -8   11.76    3.37
   3 -14   8   12.59    2.68
   3  14   8    8.75    1.93
   3  14   8    9.79    2.95
  -3 -14  -9    7.57    2.45
  -3  14  -9    8.93    3.12
   3 -14   9    7.34    2.71
   3  14   9    6.82    2.66
  -3  14 -10    5.38    2.52
   3 -14  10    5.99    2.48
   3  14  10    2.75    1.99
  -3 -14 -11   16.05    3.29
  -3  14 -11   18.11    3.57
   3 -14  11   18.03    3.46
   3  14  11   16.10    3.37
  -3 -14 -12   23.36    3.99
  -3  14 -12   24.31    4.17
   3 -14  12   24.92    4.04
   3  14  12   22.86    3.88
  -3 -15  12   10.20    3.19
  -3  15  12    8.92    3.24
   3 -15 -12   11.99    3.56
   3  15 -12   10.48    3.19
  -3 -15  11   22.53    3.60
  -3  15  11   25.78    4.23
   3 -15 -11   25.43    4.01
   3  15 -11   20.13    3.41
  -3 -15  10    0.38    1.59
  -3  15  10    0.25    1.28
   3 -15 -10   -0.61    1.45
   3  15 -10   -0.04    1.19
  -3 -15   9   19.67    3.35
  -3  15   9   19.67    3.41
   3 -15  -9   20.09    3.39
   3  15  -9   17.77    3.02
  -3 -15   8    0.13    1.34
  -3  15   8   -0.27    1.44
   3 -15  -8    0.97    1.53
   3  15  -8    0.48    1.19
  -3 -15   7   -0.08    1.23
  -3  15   7    0.24    1.36
   3 -15  -7   -0.15    1.08
   3  15  -7    0.15    1.12
  -3 -15   6   28.51    3.71
  -3  15   6   36.99    4.17
   3 -15  -6   31.80    3.72
   3  15  -6   28.70    3.59
  -3 -15   5   31.00    3.78
  -3  15   5   28.25    3.50
   3 -15  -5   27.15    2.68
   3 -15  -5   28.20    3.45
   3  15  -5   24.05    3.20
  -3 -15   4   11.83    2.44
  -3  15   4    9.52    2.09
  -3  15   4   13.42    2.40
   3 -15  -4   13.25    2.08
   3  15  -4   12.22    2.41
  -3 -15   3   49.33    4.49
  -3  15   3   56.21    4.41
  -3  15   3   45.96    4.05
   3  15  -3   47.23    4.27
  -3 -15   2    9.93    2.32
  -3  15   2   11.19    2.05
  -3  15   2   10.55    2.13
   3  15  -2    7.75    2.33
  -3 -15   1   49.52    4.48
  -3  15   1   55.07    4.02
  -3  15   1   55.09    4.35
   3  15  -1   49.17    4.21
  -3 -15   0   10.40    2.88
  -3  15   0    8.00    1.71
  -3  15   0    8.37    1.89
   3  15   0    8.22    1.87
  -3 -15  -1    6.01    2.17
  -3  15  -1    6.43    1.55
  -3  15  -1    5.83    1.98
   3  15   1    6.29    1.96
  -3 -15  -2   18.94    2.93
  -3  15  -2   28.79    3.36
   3 -15   2   24.52    3.11
   3 -15   2   35.29    2.92
   3  15   2   26.08    3.03
  -3 -15  -3    8.53    2.61
  -3  15  -3    8.54    2.48
   3 -15   3    5.41    2.04
   3  15   3    7.42    2.10
  -3  15  -4    0.00    1.04
   3 -15   4    0.91    1.30
   3  15   4    0.96    1.02
   3  15   4   -0.03    1.37
  -3  15  -5   18.12    2.99
   3 -15   5   18.82    3.00
   3  15   5   19.80    2.64
   3  15   5   18.77    3.13
  -3 -15  -6    1.15    1.19
  -3  15  -6    1.38    1.68
   3 -15   6    1.79    1.50
   3  15   6    1.49    1.20
   3  15   6    1.51    1.45
  -3 -15  -7    9.28    1.98
  -3  15  -7   11.89    2.73
   3 -15   7   10.44    2.56
   3  15   7   12.45    2.20
   3  15   7    9.18    2.83
  -3 -15  -8   41.49    3.85
  -3  15  -8   47.00    5.03
   3 -15   8   38.40    4.57
   3  15   8   43.23    3.85
   3  15   8   37.03    4.64
  -3 -15  -9    4.37    2.10
  -3  15  -9    5.16    2.63
   3 -15   9    3.74    2.10
   3  15   9    4.89    2.52
  -3 -15 -10    2.69    2.11
  -3  15 -10    2.48    2.35
   3 -15  10    3.29    1.96
   3  15  10    1.64    1.93
  -3 -15 -11    1.31    2.18
  -3  15 -11    1.99    1.94
   3 -15  11    1.35    1.72
   3  15  11    1.44    2.06
  -3 -15 -12    2.67    2.35
  -3  15 -12    4.57    2.51
   3 -15  12    3.65    2.15
   3  15  12    2.65    2.09
  -3 -16  11    0.62    2.00
  -3  16  11    1.07    1.98
   3 -16 -11    1.33    1.78
   3  16 -11    0.98    1.66
  -3 -16  10    5.48    2.54
  -3  16  10    7.23    3.16
   3 -16 -10    6.98    2.77
   3  16 -10    5.53    2.40
  -3 -16   9    1.95    1.88
  -3  16   9    2.63    2.09
   3 -16  -9    3.81    2.23
   3  16  -9    3.33    1.93
  -3 -16   8    6.52    2.55
  -3  16   8   10.78    3.34
   3 -16  -8    7.73    2.78
   3  16  -8    5.83    2.40
  -3 -16   7   13.12    2.74
  -3  16   7   17.11    3.14
   3 -16  -7   13.07    2.82
   3  16  -7   11.33    2.55
  -3 -16   6   19.45    3.20
  -3  16   6   19.76    3.26
   3 -16  -6   14.79    2.77
   3  16  -6   14.94    2.79
  -3 -16   5    0.15    1.32
  -3  16   5    0.78    1.34
   3 -16  -5   -0.10    1.01
   3 -16  -5   -0.64    1.12
   3  16  -5    0.21    1.13
  -3 -16   4   50.19    4.76
  -3  16   4   53.93    4.66
  -3  16   4   50.37    4.44
   3 -16  -4   58.00    4.08
   3  16  -4   47.36    4.49
  -3 -16   3    0.29    1.41
  -3  16   3    0.00    1.04
  -3  16   3    0.44    1.07
   3  16  -3    0.45    1.07
  -3 -16   2   41.80    4.36
  -3  16   2   64.01    4.66
  -3  16   2   56.71    4.57
   3  16  -2   52.25    4.53
  -3 -16   1    3.55    1.91
  -3  16   1    5.18    1.88
  -3  16   1    5.51    1.89
  -3  16   1    6.71    2.26
   3  16  -1    4.25    1.97
  -3 -16   0    2.19    1.57
  -3  16   0    2.48    1.31
  -3  16   0    1.18    1.28
   3  16   0    1.49    1.41
  -3 -16  -1    4.35    2.02
  -3  16  -1    6.40    2.12
   3  16   1    6.60    2.18
  -3 -16  -2   17.43    2.92
  -3  16  -2   17.25    2.89
   3 -16   2   14.86    2.48
   3 -16   2   19.88    2.47
   3  16   2   18.10    2.63
  -3 -16  -3   13.53    2.66
  -3  16  -3   15.11    2.64
   3  16   3   13.70    2.37
  -3  16  -4  115.68    6.88
   3 -16   4  117.20    7.01
   3  16   4  119.09    6.45
   3  16   4  112.72    7.23
  -3  16  -5    7.92    2.71
   3 -16   5    5.10    2.16
   3  16   5    7.19    2.18
   3  16   5    6.99    2.63
  -3  16  -6   36.33    4.24
   3 -16   6   28.80    3.81
   3  16   6   33.83    3.50
   3  16   6   32.12    4.25
  -3  16  -7    7.66    2.77
   3 -16   7    6.09    2.57
   3  16   7    3.67    1.71
   3  16   7    5.07    2.43
  -3  16  -8    8.14    3.01
   3 -16   8    3.32    1.96
   3  16   8    6.60    2.19
   3  16   8    4.81    2.40
  -3  16  -9    0.80    1.66
   3 -16   9    0.05    1.17
   3  16   9   -0.89    1.42
  -3  16 -10   30.63    4.50
   3 -16  10   24.05    3.81
   3  16  10   22.23    3.88
  -3  16 -11    9.46    3.55
   3 -16  11    8.86    3.12
   3  16  11    9.27    3.34
  -3 -17  11   17.70    3.46
  -3  17  11   20.06    3.88
   3 -17 -11   13.30    3.10
   3  17 -11   12.59    2.94
  -3 -17  10   22.75    3.74
  -3  17  10   29.55    4.45
   3 -17 -10   32.92    4.50
   3  17 -10   27.49    4.07
  -3 -17   9   32.64    4.39
  -3  17   9   29.57    4.29
   3 -17  -9   32.97    4.33
   3  17  -9   27.73    3.92
  -3 -17   8    4.81    2.33
  -3  17   8    9.71    3.46
   3 -17  -8    5.41    2.40
   3  17  -8    3.52    2.00
  -3 -17   7    1.21    1.78
  -3  17   7    1.23    1.41
   3 -17  -7    1.89    1.66
   3  17  -7    1.05    1.42
  -3 -17   6    1.88    1.70
  -3  17   6    4.97    2.29
   3 -17  -6    0.61    1.69
   3  17  -6    1.29    1.45
  -3 -17   5    1.13    1.67
  -3  17   5    1.12    1.47
   3 -17  -5    1.70    1.57
   3  17  -5    1.12    1.50
  -3 -17   4   26.15    3.67
  -3  17   4   33.07    3.92
  -3  17   4   32.46    3.74
   3 -17  -4   27.74    3.03
   3  17  -4   24.71    3.46
  -3 -17   3   63.14    5.43
  -3  17   3   66.39    5.11
  -3  17   3   55.88    4.74
   3  17  -3   55.11    4.88
  -3 -17   2   30.35    3.88
  -3  17   2   31.70    3.33
  -3  17   2   31.45    3.49
  -3  17   2   30.88    3.56
   3  17  -2   26.97    3.46
  -3 -17   1    1.72    1.67
  -3  17   1    2.53    1.44
  -3  17   1    1.61    1.32
  -3  17   1    1.40    1.30
   3  17  -1    1.38    1.41
  -3 -17   0    9.55    2.82
  -3  17   0    9.39    2.09
  -3  17   0    8.87    2.02
  -3  17   0    9.20    2.58
   3  17   0    9.12    2.59
  -3 -17  -1    2.50    1.78
  -3  17  -1    4.60    1.98
   3 -17   1    5.68    1.86
   3  17   1    6.64    2.27
  -3 -17  -2    2.94    1.85
  -3  17  -2    2.74    1.80
   3  17   2    2.51    1.65
  -3 -17  -3   23.52    3.55
  -3  17  -3   24.11    3.35
   3 -17   3   22.93    3.29
   3  17   3   24.25    3.20
  -3  17  -4   18.53    3.06
   3 -17   4   14.85    2.87
   3  17   4   14.60    2.65
  -3  17  -5    1.34    1.75
   3 -17   5   -0.15    1.10
   3  17   5    0.63    1.31
   3  17   5    0.64    1.56
  -3  17  -6    9.01    3.01
   3 -17   6    7.23    2.59
   3  17   6    7.16    2.23
   3  17   6    7.79    2.81
  -3  17  -7    7.39    2.91
   3 -17   7    6.54    2.68
   3  17   7    6.93    2.35
  -3  17  -8    2.80    2.13
   3 -17   8    3.24    1.86
   3  17   8    2.76    2.04
  -3  17  -9    9.77    3.68
   3 -17   9    6.97    2.78
   3  17   9    5.42    2.43
  -3  17 -10   -0.15    1.57
   3 -17  10    1.69    2.05
   3  17  10   -0.95    1.62
  -3 -18  10   -0.53    1.82
  -3  18  10    0.26    1.87
   3 -18 -10    0.25    1.59
   3  18 -10    0.90    1.70
  -3 -18   9    2.92    2.22
  -3  18   9    2.23    2.14
   3 -18  -9    1.57    1.96
   3  18  -9    0.51    1.25
  -3 -18   8    1.92    1.88
  -3  18   8    3.10    2.20
   3 -18  -8    4.43    2.41
   3  18  -8    2.85    1.84
  -3 -18   7    1.40    1.80
  -3  18   7    2.21    2.02
   3 -18  -7    2.16    1.92
   3  18  -7    2.18    1.75
  -3 -18   6   10.92    3.24
  -3  18   6    8.18    2.83
   3 -18  -6    8.03    2.93
   3  18  -6    8.81    2.86
  -3 -18   5   36.83    4.43
  -3  18   5   38.75    4.45
   3 -18  -5   39.50    4.34
   3  18  -5   31.77    4.01
  -3 -18   4   -0.14    1.63
  -3  18   4    2.30    1.84
  -3  18   4    2.01    1.73
   3 -18  -4    1.95    1.51
   3  18  -4    2.13    1.88
  -3 -18   3   56.07    5.27
  -3  18   3   53.37    4.82
  -3  18   3   55.98    4.85
   3  18  -3   57.14    5.08
  -3 -18   2   23.04    3.52
  -3  18   2   25.68    3.29
  -3  18   2   27.13    3.48
   3  18  -2   22.10    3.24
  -3 -18   1   29.36    3.89
  -3  18   1   30.14    3.53
  -3  18   1   29.31    3.33
  -3  18   1   28.65    3.49
   3  18  -1   30.83    3.79
  -3 -18   0    9.25    2.90
  -3  18   0    7.44    2.28
  -3  18   0    6.21    2.02
  -3  18   0    8.96    2.20
   3  18   0    6.97    2.44
  -3 -18  -1    1.67    1.60
  -3  18  -1    3.24    1.77
   3 -18   1    3.87    1.75
   3  18   1    2.95    1.71
  -3 -18  -2    2.33    1.91
  -3  18  -2    1.06    1.54
   3  18   2    2.71    1.70
  -3 -18  -3   64.92    5.80
  -3  18  -3   74.30    5.73
   3 -18   3   64.29    5.45
   3  18   3   60.30    4.99
  -3 -18  -4   29.31    4.12
  -3  18  -4   27.75    3.78
   3 -18   4   24.68    3.65
   3  18   4   31.78    3.68
  -3  18  -5   60.28    5.44
   3 -18   5   57.90    5.43
   3  18   5   53.56    4.77
   3  18   5   58.09    5.73
  -3  18  -6    1.80    1.97
   3 -18   6    2.30    1.79
   3  18   6    1.74    1.68
   3  18   6    2.77    1.99
  -3  18  -7   20.63    3.64
   3 -18   7   19.29    3.50
   3  18   7   18.38    2.94
   3  18   7   16.68    3.35
  -3  18  -8    4.35    2.59
   3 -18   8    3.28    2.03
   3  18   8    1.96    1.86
  -3  18  -9    1.74    2.21
   3 -18   9    0.90    1.52
   3  18   9   -0.15    1.34
  -3 -19   9    1.79    2.11
  -3  19   9    2.67    2.32
   3 -19  -9    1.67    2.09
   3  19  -9    2.05    1.76
  -3 -19   8   18.66    3.61
  -3  19   8   22.00    3.90
   3 -19  -8   22.03    3.64
   3  19  -8   17.06    3.26
  -3 -19   7    0.61    1.83
  -3  19   7    2.52    1.98
   3 -19  -7    0.67    1.55
   3  19  -7    0.10    1.10
  -3 -19   6    8.09    2.98
  -3  19   6   10.95    3.39
   3 -19  -6    7.59    2.81
   3  19  -6    8.85    2.90
  -3 -19   5   15.22    3.18
  -3  19   5   22.20    3.64
   3 -19  -5   17.62    3.13
   3  19  -5   14.89    3.04
  -3 -19   4   13.62    3.13
  -3  19   4   17.85    3.21
  -3  19   4   13.73    2.77
   3 -19  -4   14.11    2.60
   3  19  -4   12.98    2.80
  -3 -19   3    2.81    2.05
  -3  19   3    3.08    2.03
  -3  19   3    4.88    2.17
   3  19  -3    3.74    2.12
  -3 -19   2   51.77    5.22
  -3  19   2   45.71    4.45
  -3  19   2   47.06    4.58
   3  19  -2   46.71    4.79
  -3 -19   1   11.39    2.69
  -3  19   1   12.45    2.44
  -3  19   1   14.98    2.76
   3  19  -1   10.18    2.45
  -3 -19   0    6.47    2.57
  -3  19   0    8.36    2.57
   3  19   0    8.19    2.63
  -3 -19  -1    6.49    2.62
  -3  19  -1    6.45    2.30
   3  19   1    6.14    2.44
  -3 -19  -2    3.62    2.27
  -3  19  -2    2.99    1.89
   3 -19   2    2.82    1.76
   3  19   2    2.21    1.66
  -3 -19  -3    1.39    1.76
  -3  19  -3    1.69    1.75
   3 -19   3    0.13    1.33
   3  19   3    1.65    1.48
  -3 -19  -4    1.88    1.89
  -3  19  -4    2.13    1.76
   3 -19   4    1.89    1.71
   3  19   4    3.24    1.83
  -3  19  -5    2.76    1.90
   3 -19   5    1.74    1.75
   3  19   5    3.01    1.82
  -3  19  -6   16.18    3.26
   3 -19   6   11.31    2.81
   3  19   6   13.29    2.71
   3  19   6   12.63    3.08
  -3  19  -7    4.43    2.60
   3 -19   7    1.58    1.71
   3  19   7    4.01    2.05
   3  19   7    3.88    2.29
  -3  19  -8    0.98    1.68
   3 -19   8    1.26    1.52
   3  19   8    0.63    1.37
  -3  19  -9    1.36    2.01
   3 -19   9   -0.51    1.43
   3  19   9    0.05    1.25
  -3 -20   8    2.02    2.29
  -3  20   8    3.22    2.08
   3 -20  -8    0.98    1.84
   3  20  -8    2.30    1.82
  -3 -20   7    0.01    1.65
  -3  20   7    1.70    1.90
   3 -20  -7    0.61    1.54
   3  20  -7    0.48    1.14
  -3 -20   6    2.09    2.12
   3 -20  -6    1.01    1.65
   3  20  -6    0.24    1.24
  -3 -20   5   23.70    4.02
  -3  20   5   27.43    4.11
   3 -20  -5   21.72    3.57
   3  20  -5   20.08    3.54
  -3 -20   4   27.44    4.14
  -3  20   4   31.28    4.19
   3  20  -4   28.13    3.88
  -3 -20   3    2.79    2.40
  -3  20   3    2.54    2.17
  -3  20   3    2.34    1.77
   3  20  -3    3.94    2.17
  -3 -20   2   22.48    3.71
  -3  20   2   25.23    3.46
  -3  20   2   24.57    3.50
   3  20  -2   21.56    3.44
  -3 -20   1    0.98    1.70
  -3  20   1    0.97    1.41
  -3  20   1    2.89    1.78
   3  20  -1    2.61    1.98
  -3 -20   0    5.03    2.54
  -3  20   0    7.60    2.54
   3  20   0    4.75    2.28
  -3 -20  -1    5.93    2.69
  -3  20  -1    8.52    2.64
   3  20   1    6.64    2.65
  -3 -20  -2    2.84    2.00
  -3  20  -2    3.88    1.95
   3 -20   2    2.60    1.70
   3  20   2    3.67    2.21
  -3 -20  -3   20.53    3.62
  -3  20  -3   20.41    3.41
   3 -20   3   20.97    3.49
   3  20   3   20.95    3.35
  -3 -20  -4   34.19    4.62
  -3  20  -4   35.85    4.51
   3 -20   4   31.80    4.26
   3  20   4   39.57    4.43
  -3 -20  -5    3.60    2.28
  -3  20  -5    4.59    2.61
   3 -20   5    3.40    2.03
   3  20   5    5.53    2.40
  -3  20  -6   25.19    4.13
   3 -20   6   16.72    3.26
   3  20   6   26.79    3.65
   3  20   6   21.05    3.82
  -3  20  -7    3.49    2.34
   3 -20   7    3.26    1.98
   3  20   7    6.53    2.85
  -3 -21   7    1.13    2.03
  -3  21   7    0.99    1.86
   3 -21  -7    0.27    1.63
   3  21  -7   -0.53    1.13
  -3 -21   6    0.73    1.73
  -3  21   6    3.46    2.21
   3 -21  -6    0.85    1.86
   3  21  -6    0.51    1.38
  -3 -21   5    6.36    2.92
  -3  21   5    3.73    2.54
   3 -21  -5    3.03    2.14
   3  21  -5    4.66    2.36
  -3 -21   4    5.33    2.57
  -3  21   4    4.05    2.48
   3 -21  -4    6.83    2.85
   3  21  -4    3.90    2.25
  -3 -21   3   24.45    4.01
  -3  21   3   24.93    3.80
  -3  21   3   26.53    3.78
   3 -21  -3   22.45    3.37
   3  21  -3   24.05    3.80
  -3 -21   2    2.76    2.13
  -3  21   2    4.75    2.24
  -3  21   2    3.45    2.00
   3  21  -2    1.95    1.73
  -3 -21   1    0.43    1.53
  -3  21   1    2.40    1.85
  -3  21   1    1.14    1.61
   3  21  -1    1.21    1.51
  -3 -21   0    7.63    2.90
  -3  21   0   10.77    2.56
   3  21   0   11.26    3.27
  -3 -21  -1    2.20    1.81
  -3  21  -1    2.81    1.95
   3 -21   1    1.89    1.80
   3  21   1    3.80    2.06
  -3 -21  -2    4.19    2.35
  -3  21  -2    5.92    2.68
   3 -21   2    4.18    2.15
   3  21   2    4.35    2.19
  -3 -21  -3   13.38    3.18
  -3  21  -3   20.38    3.66
   3 -21   3   15.65    3.12
   3  21   3   14.46    3.00
  -3 -21  -4    0.72    1.49
  -3  21  -4    1.34    1.85
   3 -21   4    1.61    1.66
   3  21   4    1.74    1.74
  -3  21  -5    3.46    2.30
   3 -21   5    1.89    1.67
   3  21   5    2.30    1.97
  -3  21  -6   18.18    3.65
   3 -21   6    9.63    3.21
   3  21   6   15.58    3.20
  -3 -22   5    2.16    2.01
  -3  22   5    2.20    2.18
   3 -22  -5    0.24    1.79
   3  22  -5   -0.14    1.50
  -3 -22   4    3.16    2.15
  -3  22   4    2.70    2.21
   3 -22  -4    1.64    2.01
   3  22  -4    3.70    2.10
  -3 -22   3    4.42    2.41
  -3  22   3    6.92    2.82
  -3  22   3    5.60    2.61
   3 -22  -3    4.57    2.31
   3  22  -3    4.57    2.30
  -3 -22   2    6.15    2.69
  -3  22   2   12.98    3.62
  -3  22   2   12.65    3.01
   3 -22  -2    9.22    3.09
   3  22  -2    7.40    2.88
  -3 -22   1   12.11    3.01
  -3  22   1   12.83    3.01
   3 -22  -1   12.36    2.84
   3  22  -1   11.41    3.35
  -3 -22   0   10.30    3.38
  -3  22   0   13.74    3.07
   3 -22   0    8.53    2.87
   3  22   0    9.15    3.02
  -3 -22  -1    1.84    2.03
  -3  22  -1    2.11    2.14
   3 -22   1    0.95    1.60
   3  22   1    2.59    1.86
  -3 -22  -2    0.86    1.63
  -3  22  -2    1.00    1.85
   3 -22   2   -0.13    1.43
   3  22   2    0.26    1.42
  -3 -22  -3   -0.31    1.36
  -3  22  -3    1.50    1.74
   3 -22   3    0.95    1.54
   3  22   3    1.64    1.78
  -3 -22  -4   24.07    4.15
  -3  22  -4   27.91    4.09
   3 -22   4   24.68    3.90
   3  22   4   30.28    4.11
  -3 -23   2    2.46    2.16
  -3  23   2    4.79    2.36
   3 -23  -2    1.69    2.00
   3  23  -2    2.60    2.11
  -3 -23   1    2.80    2.35
  -3  23   1    6.83    2.83
   3 -23  -1    4.12    2.28
   3  23  -1    3.75    2.40
  -3 -23   0    3.38    2.31
  -3  23   0    1.88    2.05
   3 -23   0    3.32    2.30
   3  23   0    4.63    2.34
  -3 -23  -1   25.43    4.17
  -3  23  -1   28.59    4.18
   3 -23   1   22.55    3.79
   3  23   1   25.63    3.90
  -3 -23  -2    1.85    1.91
  -3  23  -2    7.48    2.94
   3 -23   2    6.59    2.62
   3  23   2    6.90    2.70
  -4   0  15    0.43    1.42
   4   0 -15   -0.46    1.36
  -4   0  14    0.14    1.50
   4   0 -14   -0.03    1.34
  -4   0  13   -0.23    1.40
   4   0 -13    0.64    1.29
  -4   0  12  101.16    6.88
   4   0 -12   99.17    6.51
  -4   0  11   -0.59    1.02
   4   0 -11    0.48    1.11
  -4   0  10    2.81    1.73
   4   0 -10    2.52    1.52
  -4   0   9    0.01    0.89
   4   0  -9    0.25    0.60
   4   0  -9   -0.68    0.66
  -4   0   8   54.33    4.27
   4   0  -8   55.08    2.53
   4   0  -8   51.73    3.78
  -4   0   7   -0.04    0.92
   4   0  -7    0.00    0.50
   4   0  -7    0.11    0.66
  -4   0   6  267.48    8.40
   4   0  -6  262.56    5.47
   4   0  -6  265.34    7.41
  -4   0   5   -0.03    0.83
   4   0  -5    0.23    0.62
   4   0  -5   -0.17    0.64
  -4   0   4  100.37    4.65
   4   0  -4   98.93    3.54
   4   0  -4  101.63    4.03
  -4   0   3    0.27    0.64
  -4   0   3    0.10    0.51
   4   0  -3    0.25    0.56
  -4   0   2  325.15    7.49
  -4   0   2  320.62    6.42
   4   0  -2  307.64    6.84
  -4   0   1    0.57    0.65
  -4   0   1   -0.03    0.45
   4   0  -1    0.13    0.63
  -4   0   0   18.22    1.68
  -4   0   0   17.99    1.60
   4   0   0   16.27    1.87
  -4   0  -1    0.02    0.48
  -4   0  -1    0.01    0.54
   4   0   1    0.08    0.72
  -4   0  -2    2.73    0.83
  -4   0  -2    2.40    0.95
   4   0   2    3.28    1.31
  -4   0  -3    0.08    0.54
  -4   0  -3    0.10    0.62
   4   0   3    0.08    0.79
  -4   0  -4   31.78    1.99
  -4   0  -4   28.49    2.51
   4   0   4   30.05    2.96
  -4   0  -5    0.21    0.87
   4   0   5    0.13    0.75
   4   0   5    0.18    0.67
  -4   0  -6   10.57    1.80
   4   0   6    9.18    1.92
   4   0   6    8.88    1.31
  -4   0  -7    0.31    0.97
   4   0   7    0.75    0.97
   4   0   7    0.45    0.77
  -4   0  -8   55.12    4.28
   4   0   8   43.67    4.01
   4   0   8   53.24    3.23
  -4   0  -9   -0.54    1.02
   4   0   9   -0.21    1.08
   4   0   9    0.93    0.97
  -4   0 -10    9.05    2.68
   4   0  10   10.02    2.40
   4   0  10    8.24    1.70
  -4   0 -11   -0.28    1.12
   4   0  11    0.01    1.50
   4   0  11    0.19    1.18
  -4   0 -12    2.95    2.09
   4   0  12    3.41    2.05
  -4   0 -13    0.28    1.54
   4   0  13   -0.15    1.60
  -4   0 -14    0.13    1.44
  -4   0 -15    0.32    1.35
  -4  -1  15    5.27    2.61
  -4   1  15    2.74    2.21
   4  -1 -15    6.15    2.71
   4   1 -15    6.34    2.74
  -4  -1  14   -0.41    1.22
  -4   1  14    0.59    1.69
   4  -1 -14    1.47    1.78
   4   1 -14    1.46    1.59
  -4  -1  13   13.48    2.96
  -4   1  13   13.89    2.93
   4  -1 -13   18.13    3.12
   4   1 -13   19.24    3.30
  -4  -1  12    4.78    2.22
  -4   1  12    7.41    2.62
   4  -1 -12    8.32    2.65
   4   1 -12    7.99    2.59
  -4  -1  11   76.79    5.80
  -4   1  11   66.85    5.43
   4  -1 -11   74.64    5.42
   4   1 -11   66.16    5.02
  -4  -1  10   18.48    2.94
  -4   1  10   21.31    3.12
   4  -1 -10   16.36    2.59
   4   1 -10   19.69    2.77
  -4  -1   9    2.22    1.45
  -4   1   9    2.01    1.48
   4  -1  -9    1.44    1.12
   4   1  -9    2.45    0.94
   4   1  -9    1.01    1.19
  -4  -1   8    0.42    0.91
  -4   1   8    0.11    1.01
   4  -1  -8    0.22    0.62
   4  -1  -8    0.03    0.82
   4   1  -8    0.38    0.69
   4   1  -8    0.36    0.81
  -4  -1   7    3.68    1.59
  -4   1   7    2.13    1.28
   4  -1  -7    2.82    0.83
   4  -1  -7    3.35    1.38
   4   1  -7    2.79    0.93
   4   1  -7    2.76    1.17
  -4  -1   6   30.33    2.98
  -4   1   6   38.11    3.26
   4  -1  -6   34.03    1.94
   4  -1  -6   31.82    2.73
   4   1  -6   33.14    2.15
   4   1  -6   32.72    2.63
  -4  -1   5  702.89   13.02
  -4   1   5  700.27   12.88
   4  -1  -5  708.46    8.78
   4  -1  -5  696.43   11.51
   4   1  -5  699.31    9.60
   4   1  -5  703.84   10.95
  -4  -1   4   43.66    3.17
  -4   1   4   38.55    2.95
   4  -1  -4   40.13    2.24
   4  -1  -4   37.21    2.56
   4   1  -4   38.51    2.32
   4   1  -4   38.71    2.42
  -4  -1   3  304.21    7.78
  -4   1   3  294.41    7.44
  -4   1   3  300.72    6.79
   4  -1  -3  304.51    6.38
   4   1  -3  298.30    6.50
   4   1  -3  305.42    6.23
  -4  -1   2  180.21    5.71
  -4  -1   2  175.96    4.49
  -4   1   2  181.87    5.50
  -4   1   2  174.22    4.99
   4  -1  -2  181.27    5.31
   4   1  -2  170.23    5.12
  -4  -1   1   79.89    3.63
  -4  -1   1   80.31    3.00
  -4   1   1   77.29    3.38
  -4   1   1   76.63    3.31
   4  -1  -1   78.60    3.76
   4   1  -1   75.46    3.62
  -4  -1   0   76.38    3.38
  -4  -1   0   80.87    3.08
  -4   1   0   80.69    3.23
  -4   1   0   79.14    3.41
   4  -1   0   78.78    4.00
   4   1   0   78.49    3.89
  -4  -1  -1  273.41    6.09
  -4  -1  -1  276.81    5.93
  -4   1  -1  284.86    5.60
  -4   1  -1  267.33    6.43
   4  -1   1  276.88    7.78
   4   1   1  265.48    7.45
  -4  -1  -2  111.30    3.81
  -4  -1  -2  104.56    3.90
  -4   1  -2  117.97    3.42
  -4   1  -2  107.49    4.27
   4  -1   2  113.20    5.16
   4   1   2  103.79    4.93
  -4  -1  -3  525.16    8.26
  -4  -1  -3  528.07    9.33
  -4   1  -3  539.29    7.16
  -4   1  -3  525.78    9.91
   4  -1   3  495.86   11.00
   4   1   3  512.49   11.33
  -4  -1  -4  671.66   11.31
  -4   1  -4  675.22    8.20
  -4   1  -4  654.57   11.70
   4  -1   4  647.65   13.04
   4   1   4  631.04   12.95
  -4  -1  -5  296.12    8.08
  -4   1  -5  293.64    8.34
   4  -1   5  288.13    9.00
   4  -1   5  295.35    5.66
   4   1   5  286.25    9.05
   4   1   5  299.35    6.66
  -4  -1  -6   17.94    2.23
  -4   1  -6   19.20    2.38
   4  -1   6   18.86    2.56
   4  -1   6   20.25    1.68
   4   1   6   19.49    2.61
   4   1   6   18.49    1.86
  -4  -1  -7    8.22    1.84
  -4   1  -7    8.28    1.87
   4  -1   7    7.24    2.23
   4  -1   7    8.26    1.28
   4   1   7    8.56    1.97
   4   1   7    8.46    1.43
  -4  -1  -8    0.89    1.13
  -4   1  -8    0.99    1.11
   4  -1   8    0.70    1.19
   4  -1   8    0.69    0.76
   4   1   8    0.55    1.16
   4   1   8    1.50    0.96
  -4  -1  -9   99.23    5.95
  -4   1  -9  104.37    6.27
   4  -1   9  109.20    6.42
   4  -1   9  108.26    4.60
   4   1   9  110.18    6.44
   4   1   9  106.19    4.99
  -4  -1 -10   58.73    4.93
  -4   1 -10   81.51    5.80
   4  -1  10   84.92    5.86
   4  -1  10   78.85    4.19
   4   1  10   76.51    5.57
   4   1  10   80.52    4.61
  -4  -1 -11  119.19    7.21
  -4   1 -11  127.91    7.61
   4  -1  11  132.34    7.47
   4  -1  11  126.54    5.57
   4   1  11  134.53    7.49
   4   1  11  126.98    6.01
  -4  -1 -12   29.88    3.93
  -4   1 -12   27.99    3.86
   4  -1  12   32.71    3.99
   4   1  12   30.60    3.88
   4   1  12   33.32    3.37
  -4  -1 -13   50.73    5.23
  -4   1 -13   50.52    5.37
   4  -1  13   59.47    5.53
   4   1  13   46.52    4.80
  -4  -1 -14    6.72    2.76
  -4   1 -14    6.78    2.81
   4  -1  14    8.53    2.98
  -4  -1 -15    1.39    1.72
  -4   1 -15    1.67    1.66
  -4  -2  15    5.69    2.68
  -4   2  15    6.24    2.63
   4  -2 -15    5.55    2.48
   4   2 -15    7.00    2.82
  -4  -2  14   -0.06    1.33
  -4   2  14    0.33    1.41
   4  -2 -14    1.72    1.63
   4   2 -14    1.12    1.78
  -4  -2  13   26.58    3.79
  -4   2  13   26.97    3.87
   4  -2 -13   29.46    3.88
   4   2 -13   27.60    3.80
  -4  -2  12    9.46    2.91
  -4   2  12   10.45    3.14
   4  -2 -12    7.69    2.53
   4   2 -12   10.06    2.84
  -4  -2  11   43.17    4.38
  -4   2  11   45.23    4.51
   4  -2 -11   44.37    4.24
   4   2 -11   45.31    4.26
  -4  -2  10   18.17    2.90
  -4   2  10   20.39    3.10
   4  -2 -10   18.87    2.71
   4   2 -10   21.38    2.08
   4   2 -10   22.13    2.88
  -4  -2   9    4.03    1.80
  -4   2   9    6.10    2.16
   4  -2  -9    3.36    1.57
   4   2  -9    4.06    1.23
   4   2  -9    4.00    1.61
  -4  -2   8   52.33    4.22
  -4   2   8   49.76    4.13
   4  -2  -8   56.69    2.03
   4  -2  -8   58.24    4.10
   4   2  -8   54.27    2.94
   4   2  -8   64.22    4.11
  -4  -2   7   22.62    2.81
  -4   2   7   23.54    2.77
   4  -2  -7   22.80    1.41
   4  -2  -7   23.68    2.58
   4   2  -7   21.79    1.88
   4   2  -7   22.75    2.35
  -4  -2   6   11.32    1.96
  -4   2   6   11.10    1.93
   4  -2  -6   11.20    1.16
   4  -2  -6    9.95    1.61
   4   2  -6   11.19    1.40
   4   2  -6    9.28    1.48
  -4  -2   5   44.89    3.43
  -4   2   5   40.49    3.18
   4  -2  -5   45.50    2.19
   4  -2  -5   43.06    3.01
   4   2  -5   40.93    2.50
   4   2  -5   43.45    2.75
  -4  -2   4    1.23    1.02
  -4   2   4    0.49    0.72
   4  -2  -4    0.88    0.70
   4  -2  -4    1.05    0.85
   4   2  -4    1.27    0.71
   4   2  -4    1.43    0.77
  -4  -2   3   72.07    3.95
  -4   2   3   70.31    3.67
  -4   2   3   69.26    3.44
   4  -2  -3   72.36    3.19
   4   2  -3   66.74    3.20
   4   2  -3   69.07    2.84
  -4  -2   2   95.88    4.29
  -4  -2   2   90.88    3.04
  -4   2   2   90.16    3.85
  -4   2   2   87.21    3.73
   4  -2  -2   91.65    3.87
   4   2  -2   91.54    3.84
  -4  -2   1   22.53    2.05
  -4  -2   1   22.64    1.53
  -4   2   1   20.55    1.75
  -4   2   1   20.14    1.85
   4  -2  -1   19.62    2.00
   4   2  -1   20.91    1.98
  -4  -2   0   70.93    3.40
  -4  -2   0   73.01    2.74
  -4   2   0   75.80    3.01
  -4   2   0   68.93    3.35
   4  -2   0   71.37    3.85
   4   2   0   68.81    3.62
  -4  -2  -1    7.61    1.21
  -4  -2  -1    7.61    1.07
  -4   2  -1    7.48    1.00
  -4   2  -1    7.10    1.26
   4  -2   1    7.08    1.44
   4   2   1    5.73    1.35
  -4  -2  -2   51.92    2.79
  -4  -2  -2   53.77    2.71
  -4   2  -2   54.30    2.14
  -4   2  -2   50.99    3.11
   4  -2   2   47.76    3.39
   4   2   2   52.48    3.53
  -4  -2  -3   77.06    3.40
  -4  -2  -3   76.93    3.49
  -4   2  -3   83.47    2.51
  -4   2  -3   81.16    4.08
   4  -2   3   82.53    4.55
   4   2   3   79.30    4.54
  -4  -2  -4   11.96    1.71
  -4   2  -4   13.27    1.11
  -4   2  -4   12.01    1.89
   4  -2   4   11.24    1.99
   4   2   4   11.60    2.12
   4   2   4   13.47    1.59
  -4  -2  -5   17.07    2.03
  -4   2  -5   17.16    2.21
   4  -2   5   17.12    2.30
   4   2   5   17.68    2.42
   4   2   5   17.00    1.79
  -4  -2  -6    9.64    1.75
  -4   2  -6    9.35    1.77
   4  -2   6   12.23    2.16
   4  -2   6   11.48    1.30
   4   2   6    8.40    1.81
   4   2   6   11.47    1.60
  -4  -2  -7   30.81    3.00
  -4   2  -7   31.70    3.20
   4  -2   7   28.11    3.15
   4  -2   7   29.82    2.01
   4   2   7   31.78    3.31
   4   2   7   31.96    2.63
  -4  -2  -8   25.44    3.00
  -4   2  -8   27.38    3.17
   4  -2   8   29.96    3.34
   4  -2   8   28.98    2.20
   4   2   8   28.11    3.27
   4   2   8   27.75    2.61
  -4  -2  -9    0.60    1.10
  -4   2  -9   -0.11    1.12
   4  -2   9    1.14    1.34
   4  -2   9    0.80    0.90
   4   2   9    0.55    1.35
   4   2   9   -0.29    0.81
  -4  -2 -10    9.17    2.70
  -4   2 -10    9.66    2.33
   4  -2  10   10.01    2.88
   4  -2  10   10.98    1.80
   4   2  10   10.36    2.34
   4   2  10   11.56    2.06
  -4  -2 -11   22.88    3.39
  -4   2 -11   22.76    3.41
   4  -2  11   24.22    3.44
   4   2  11   20.32    3.26
   4   2  11   22.58    2.84
  -4  -2 -12    4.18    2.21
  -4   2 -12    2.88    2.01
   4  -2  12    5.70    2.44
   4   2  12    4.27    2.00
   4   2  12    3.97    1.84
  -4  -2 -13    3.81    2.29
  -4   2 -13    1.62    1.81
   4  -2  13    2.23    2.04
   4   2  13    4.60    2.31
   4   2  13    2.01    1.80
  -4  -2 -14    4.53    2.42
  -4   2 -14    3.65    2.32
   4  -2  14    4.24    2.41
  -4  -2 -15    1.69    1.60
  -4   2 -15    0.68    1.17
  -4  -3  15    3.43    2.34
  -4   3  15    3.75    2.17
   4  -3 -15    5.89    2.65
   4   3 -15    5.75    2.69
  -4  -3  14   19.93    3.48
  -4   3  14   17.17    3.43
   4  -3 -14   26.13    3.84
   4   3 -14   19.38    3.46
  -4  -3  13    7.91    2.86
  -4   3  13    8.09    2.84
   4  -3 -13    9.55    2.88
   4   3 -13   10.57    2.57
  -4  -3  12   43.86    4.63
  -4   3  12   44.94    4.78
   4  -3 -12   42.10    4.43
   4   3 -12   42.54    4.37
  -4   3  11   15.35    2.91
   4  -3 -11   14.10    2.64
   4   3 -11   13.59    2.56
  -4  -3  10   54.18    4.68
  -4   3  10   37.64    4.05
   4  -3 -10   55.32    4.51
   4   3 -10   58.66    3.41
   4   3 -10   56.57    4.43
  -4  -3   9    1.03    1.29
  -4   3   9    1.71    1.40
   4  -3  -9    1.47    1.25
   4   3  -9    1.59    0.99
   4   3  -9    1.54    1.19
  -4  -3   8    1.75    1.35
  -4   3   8    2.10    1.28
   4  -3  -8    2.55    1.34
   4   3  -8    2.25    1.02
   4   3  -8    3.17    1.33
  -4  -3   7   50.12    3.98
  -4   3   7   48.43    3.90
   4  -3  -7   48.45    1.74
   4  -3  -7   47.53    3.61
   4   3  -7   42.95    2.75
   4   3  -7   50.52    3.44
  -4  -3   6  194.64    7.37
  -4   3   6  198.72    7.36
   4  -3  -6  194.83    3.88
   4  -3  -6  183.12    6.57
   4   3  -6  177.37    5.36
   4   3  -6  187.33    5.90
  -4  -3   5   24.94    2.66
  -4   3   5   26.43    2.61
   4  -3  -5   27.25    1.69
   4  -3  -5   27.02    2.49
   4   3  -5   26.67    2.16
   4   3  -5   26.17    2.08
  -4  -3   4  185.94    6.65
  -4   3   4  178.77    6.19
  -4   3   4  180.56    5.94
   4  -3  -4  189.55    4.74
   4   3  -4  173.87    5.27
   4   3  -4  179.21    4.77
  -4  -3   3   23.23    2.36
  -4   3   3   20.37    2.07
  -4   3   3   20.08    1.99
   4  -3  -3   20.79    1.84
   4   3  -3   22.29    1.95
   4   3  -3   21.49    1.55
  -4  -3   2  555.14   10.51
  -4   3   2  542.65    9.37
  -4   3   2  536.19    9.62
   4  -3  -2  560.17    9.69
   4   3  -2  522.66    9.33
  -4  -3   1   27.09    2.34
  -4  -3   1   26.36    1.50
  -4   3   1   26.60    1.98
  -4   3   1   26.39    2.18
   4  -3  -1   27.80    2.36
   4   3  -1   24.36    2.16
  -4  -3   0   34.98    2.52
  -4  -3   0   35.09    1.78
  -4   3   0   35.40    2.03
  -4   3   0   33.53    2.46
   4  -3   0   37.42    2.82
   4   3   0   31.45    2.52
  -4  -3  -1    0.91    0.68
  -4  -3  -1    1.06    0.59
  -4   3  -1    0.89    0.56
  -4   3  -1    0.43    0.71
   4  -3   1    1.34    0.91
   4   3   1    0.88    0.80
  -4  -3  -2  239.29    6.26
  -4  -3  -2  248.42    5.48
  -4   3  -2  254.14    4.24
  -4   3  -2  249.46    6.98
   4  -3   2  227.43    7.20
   4   3   2  227.66    7.18
  -4  -3  -3   56.71    3.12
  -4  -3  -3   54.90    2.88
  -4   3  -3   55.69    1.73
  -4   3  -3   57.12    3.54
   4  -3   3   53.80    3.68
   4   3   3   54.48    3.79
  -4  -3  -4  798.83   11.86
  -4   3  -4  800.08    7.46
  -4   3  -4  776.17   13.42
   4  -3   4  754.49   14.00
   4   3   4  741.96   14.28
   4   3   4  763.63   11.60
  -4  -3  -5    5.85    1.40
  -4   3  -5    6.25    0.70
  -4   3  -5    6.24    1.82
   4  -3   5    5.48    1.71
   4   3   5    7.00    2.01
   4   3   5    6.17    1.24
  -4  -3  -6   27.10    2.65
  -4   3  -6   24.43    2.75
   4  -3   6   22.28    2.75
   4  -3   6   25.78    1.55
   4   3   6   28.17    3.03
   4   3   6   24.75    2.32
  -4  -3  -7    1.61    1.13
  -4   3  -7    1.73    1.28
   4  -3   7    1.61    1.24
   4  -3   7    1.59    0.79
   4   3   7    2.50    1.26
  -4  -3  -8    1.11    1.24
  -4   3  -8   -0.07    1.04
   4  -3   8    0.32    1.19
   4  -3   8    0.18    0.77
   4   3   8    0.34    1.04
   4   3   8    1.19    1.01
  -4  -3  -9    1.88    1.47
  -4   3  -9    3.07    1.74
   4  -3   9    3.06    1.75
   4  -3   9    3.61    1.25
   4   3   9    4.77    2.00
   4   3   9    4.00    1.58
  -4  -3 -10  137.20    7.31
  -4   3 -10  133.92    7.61
   4  -3  10  134.77    7.40
   4   3  10  139.98    7.35
   4   3  10  137.75    6.39
  -4  -3 -11   14.05    2.78
  -4   3 -11   16.83    3.01
   4  -3  11   13.82    2.76
   4   3  11   17.91    2.97
   4   3  11   17.63    2.61
  -4  -3 -12   35.30    4.22
  -4   3 -12   36.28    4.51
   4  -3  12   40.77    4.57
   4   3  12   41.46    4.35
   4   3  12   39.73    3.93
  -4  -3 -13    0.48    1.51
  -4   3 -13    0.80    1.52
   4  -3  13    1.55    1.86
   4   3  13    0.80    1.42
   4   3  13    1.47    1.59
  -4  -3 -14   13.72    3.83
  -4   3 -14   11.88    2.97
   4  -3  14   16.17    3.34
  -4  -3 -15    1.66    1.70
  -4   3 -15    0.42    1.32
  -4  -4  15    1.30    1.85
  -4   4  15    0.54    1.43
   4  -4 -15    2.60    1.75
   4   4 -15    2.96    2.03
  -4  -4  14    0.29    1.55
  -4   4  14    0.39    1.24
   4  -4 -14    0.89    1.29
   4   4 -14    0.53    1.71
  -4  -4  13    0.20    1.30
  -4   4  13   -0.49    1.09
   4  -4 -13    0.83    1.58
   4   4 -13    1.49    1.48
  -4  -4  12   34.49    4.13
  -4   4  12   33.31    4.20
   4  -4 -12   39.09    4.33
   4   4 -12   40.82    4.29
  -4  -4  11   31.94    3.89
  -4   4  11   35.05    4.18
   4  -4 -11   32.23    3.75
   4   4 -11   36.23    2.96
   4   4 -11   36.92    3.88
  -4  -4  10    9.52    2.31
  -4   4  10    9.31    2.70
   4  -4 -10    9.45    2.18
   4   4 -10   10.93    1.79
   4   4 -10   10.16    2.09
  -4  -4   9   80.55    5.46
  -4   4   9   68.26    5.10
   4  -4  -9   70.14    4.89
   4   4  -9   71.09    3.86
   4   4  -9   75.50    4.75
  -4  -4   8   -0.16    0.99
  -4   4   8   -0.26    0.71
   4  -4  -8    0.32    0.91
   4   4  -8    0.80    0.87
   4   4  -8    0.14    0.80
  -4  -4   7   46.38    3.92
  -4   4   7   47.91    3.93
   4  -4  -7   50.12    3.76
   4   4  -7   48.46    3.09
   4   4  -7   51.35    3.39
  -4  -4   6  128.79    6.10
  -4   4   6  129.48    6.02
   4  -4  -6  128.15    3.00
   4  -4  -6  124.28    5.55
   4   4  -6  125.20    4.76
   4   4  -6  123.78    4.76
  -4  -4   5   11.20    1.89
  -4   4   5   10.84    1.76
   4  -4  -5   10.29    1.16
   4  -4  -5   10.65    1.64
   4   4  -5    9.70    1.47
   4   4  -5   10.39    1.37
  -4  -4   4    0.37    0.92
  -4   4   4    0.63    0.80
  -4   4   4    0.45    0.79
   4  -4  -4    0.94    0.74
   4   4  -4    0.22    0.65
   4   4  -4    0.57    0.64
  -4  -4   3   48.21    3.36
  -4   4   3   44.21    2.97
  -4   4   3   43.74    2.98
   4  -4  -3   52.78    2.93
   4   4  -3   44.54    2.85
   4   4  -3   49.63    2.18
  -4  -4   2    9.07    1.56
  -4   4   2   10.35    1.43
  -4   4   2    9.84    1.53
   4  -4  -2   10.23    1.50
   4   4  -2   10.68    1.54
   4   4  -2    9.80    0.92
  -4  -4   1  173.51    5.89
  -4  -4   1  172.91    3.30
  -4   4   1  167.46    4.78
  -4   4   1  165.23    5.57
   4  -4  -1  180.67    5.82
   4   4  -1  165.16    5.51
  -4  -4   0  139.96    5.16
  -4  -4   0  137.42    3.10
  -4   4   0  135.78    3.85
  -4   4   0  134.64    5.06
   4  -4   0  146.12    5.40
   4   4   0  129.02    5.00
  -4  -4  -1   95.36    4.20
  -4  -4  -1  102.07    3.01
  -4   4  -1  100.07    2.84
  -4   4  -1   94.22    4.35
   4  -4   1   94.18    4.48
   4   4   1   93.56    4.38
  -4  -4  -2   23.08    2.11
  -4  -4  -2   23.20    1.70
  -4   4  -2   24.27    1.12
  -4   4  -2   23.96    2.35
   4  -4   2   22.50    2.34
   4   4   2   19.24    2.17
  -4  -4  -3    8.74    1.43
  -4  -4  -3    7.88    1.24
  -4   4  -3   10.25    1.68
   4  -4   3    8.44    1.68
   4   4   3    6.66    1.46
  -4  -4  -4   10.54    1.47
  -4   4  -4   10.52    1.75
   4  -4   4    9.99    1.73
   4   4   4    9.45    1.81
   4   4   4    8.88    1.49
  -4  -4  -5   29.69    2.53
  -4   4  -5   29.63    2.92
   4  -4   5   29.52    2.95
   4   4   5   29.00    3.11
   4   4   5   27.73    2.48
  -4  -4  -6  100.86    4.89
  -4   4  -6   94.61    5.35
   4  -4   6   91.05    5.24
   4  -4   6  102.03    2.45
   4   4   6   96.55    5.51
   4   4   6   92.56    4.60
  -4  -4  -7   82.21    4.74
  -4   4  -7   85.25    5.34
   4  -4   7   89.90    5.41
   4  -4   7   85.81    2.73
   4   4   7   79.98    5.17
   4   4   7   80.10    4.46
  -4  -4  -8   19.60    2.66
  -4   4  -8   22.93    3.09
   4  -4   8   23.16    2.97
   4  -4   8   24.37    1.79
   4   4   8   23.31    2.97
   4   4   8   22.19    2.54
  -4  -4  -9   14.78    2.55
  -4   4  -9   15.34    2.68
   4  -4   9   16.40    2.72
   4   4   9   21.29    3.00
   4   4   9   17.15    2.47
  -4  -4 -10   10.14    2.35
  -4   4 -10    8.52    2.74
   4  -4  10    9.87    2.82
   4   4  10    8.04    2.52
   4   4  10    9.88    1.99
  -4  -4 -11    1.44    1.54
  -4   4 -11    1.30    1.68
   4  -4  11    1.98    1.66
   4   4  11    1.97    1.60
   4   4  11    2.23    1.53
  -4  -4 -12   11.05    2.66
  -4   4 -12    8.10    2.96
   4  -4  12   13.22    2.83
   4   4  12   10.95    2.95
   4   4  12    9.20    2.16
  -4  -4 -13    6.19    2.67
  -4   4 -13    3.96    2.35
   4  -4  13    9.41    3.12
  -4  -4 -14   10.90    3.32
  -4   4 -14   13.40    3.84
   4  -4  14   12.07    3.59
   4   4  14   11.14    2.64
  -4  -4 -15    6.98    2.86
  -4   4 -15    9.00    3.20
   4  -4  15   10.87    3.76
  -4  -5  15    2.13    2.08
   4  -5 -15    2.47    1.73
   4   5 -15    5.27    2.52
  -4  -5  14   14.97    3.14
  -4   5  14   14.57    3.16
   4  -5 -14   15.57    3.03
   4   5 -14   19.20    3.51
  -4  -5  13    3.23    1.95
  -4   5  13    3.90    2.14
   4  -5 -13    5.39    2.27
   4   5 -13    4.13    2.04
  -4  -5  12    1.04    1.54
  -4   5  12    1.23    1.64
   4  -5 -12    0.40    1.21
   4   5 -12    1.92    1.69
  -4  -5  11   67.57    5.45
  -4   5  11   61.63    5.39
   4  -5 -11   65.00    5.29
   4   5 -11   67.01    4.16
   4   5 -11   67.53    5.13
  -4  -5  10    8.90    2.68
  -4   5  10    9.29    2.73
   4  -5 -10   10.16    2.27
   4   5 -10    9.89    1.84
   4   5 -10    9.58    2.09
  -4  -5   9    8.02    2.51
  -4   5   9    8.30    2.45
   4  -5  -9    8.72    2.43
   4   5  -9    7.92    1.58
   4   5  -9    7.88    1.88
  -4  -5   8   70.33    4.95
  -4   5   8   72.10    5.07
   4  -5  -8   71.98    4.84
   4   5  -8   71.68    3.97
   4   5  -8   72.27    4.32
  -4  -5   7    4.79    1.84
  -4   5   7    4.88    1.84
   4  -5  -7    3.89    1.57
   4   5  -7    5.85    1.60
   4   5  -7    5.42    1.62
  -4  -5   6   34.66    3.34
  -4   5   6   31.80    3.12
   4  -5  -6   34.21    1.59
   4  -5  -6   32.88    3.00
   4   5  -6   30.20    2.53
   4   5  -6   33.64    2.55
  -4  -5   5  261.15    8.49
  -4   5   5  276.90    8.39
   4  -5  -5  280.08    5.38
   4  -5  -5  259.98    7.87
   4   5  -5  255.27    7.00
   4   5  -5  266.22    6.17
  -4  -5   4    6.36    1.83
  -4   5   4    5.37    1.33
  -4   5   4    6.66    1.44
   4  -5  -4    5.81    1.20
   4   5  -4    5.44    1.20
   4   5  -4    6.91    1.03
  -4  -5   3   96.11    4.83
  -4   5   3   97.34    4.41
  -4   5   3   90.31    4.38
   4  -5  -3  105.65    4.12
   4   5  -3   90.87    4.15
   4   5  -3   98.74    2.85
  -4  -5   2   50.43    3.47
  -4   5   2   49.44    2.91
  -4   5   2   47.21    3.17
   4  -5  -2   52.71    3.12
   4   5  -2   48.69    3.09
   4   5  -2   51.85    1.73
  -4  -5   1  231.04    7.03
  -4   5   1  227.28    5.62
  -4   5   1  213.47    6.57
   4  -5  -1  234.46    6.59
   4   5  -1  209.55    6.36
  -4  -5   0   10.33    1.57
  -4  -5   0   10.03    0.81
  -4   5   0   11.63    1.23
  -4   5   0   11.73    1.68
   4  -5   0   11.67    1.70
   4   5   0    9.95    1.57
  -4  -5  -1   13.50    1.73
  -4  -5  -1   13.86    1.12
  -4   5  -1   12.72    1.06
  -4   5  -1   14.23    1.84
   4  -5   1   13.41    1.86
   4   5   1   11.84    1.70
  -4  -5  -2   54.45    3.34
  -4  -5  -2   58.36    2.50
  -4   5  -2   53.12    3.54
   4  -5   2   58.92    3.73
   4   5   2   53.42    3.48
  -4  -5  -3  102.36    4.61
  -4  -5  -3  101.24    3.70
  -4   5  -3  100.17    4.95
   4  -5   3  101.98    5.01
   4   5   3   99.16    4.88
  -4  -5  -4    0.96    0.75
  -4   5  -4    0.39    0.79
   4  -5   4    0.75    0.83
   4   5   4    1.46    1.09
   4   5   4    0.74    0.82
  -4  -5  -5  107.61    4.64
  -4   5  -5   95.63    5.23
   4  -5   5  104.59    5.46
   4   5   5  102.49    5.44
   4   5   5  103.79    4.91
  -4  -5  -6    4.55    1.60
  -4   5  -6    3.11    1.48
   4  -5   6    2.72    1.44
   4   5   6    3.99    1.64
   4   5   6    3.99    1.42
  -4  -5  -7    3.53    1.54
  -4   5  -7    3.61    1.75
   4  -5   7    3.32    1.64
   4   5   7    3.04    1.60
   4   5   7    3.93    1.57
  -4  -5  -8    1.26    1.23
  -4   5  -8    1.30    1.32
   4  -5   8    0.72    1.17
   4   5   8    0.35    1.08
   4   5   8    0.06    0.98
  -4  -5  -9   30.38    3.42
  -4   5  -9   18.50    3.06
   4  -5   9   26.87    3.39
   4   5   9   29.00    3.42
   4   5   9   28.09    3.10
  -4  -5 -10    0.69    1.31
  -4   5 -10    0.21    1.27
   4  -5  10    0.60    1.16
   4   5  10    0.99    1.40
   4   5  10    0.74    1.21
  -4  -5 -11   37.46    4.11
  -4   5 -11   36.70    4.36
   4  -5  11   42.99    4.51
   4   5  11   38.80    4.08
   4   5  11   40.95    4.00
  -4  -5 -12    4.35    2.20
  -4   5 -12    4.24    2.39
   4  -5  12    6.50    2.57
   4   5  12    7.60    2.55
   4   5  12    6.04    2.33
  -4  -5 -13   14.08    3.09
  -4   5 -13   15.94    3.25
   4  -5  13   20.62    3.60
   4   5  13   17.96    3.07
  -4  -5 -14    4.47    2.36
  -4   5 -14    5.51    2.66
   4  -5  14    9.18    3.40
   4   5  14    5.83    2.55
  -4  -5 -15   -0.28    1.75
  -4   5 -15    0.29    1.44
   4  -5  15    2.08    2.50
   4   5  15    1.20    1.93
  -4  -6  15    8.05    3.07
  -4   6  15   10.29    3.49
   4  -6 -15   12.07    2.86
   4   6 -15   11.43    3.51
  -4  -6  14    1.68    1.85
  -4   6  14    1.44    1.82
   4  -6 -14    1.49    1.77
   4   6 -14    2.72    2.12
  -4  -6  13    6.90    2.66
  -4   6  13    4.98    2.44
   4  -6 -13    4.13    2.13
   4   6 -13    8.80    2.82
  -4  -6  12    8.38    2.74
  -4   6  12   10.31    3.10
   4  -6 -12   10.87    2.53
   4   6 -12   11.56    2.62
  -4  -6  11    2.20    1.54
  -4   6  11    3.01    2.00
   4  -6 -11    0.76    1.36
   4   6 -11    2.69    1.43
   4   6 -11    2.70    1.64
  -4  -6  10   11.72    2.51
  -4   6  10   14.36    2.72
   4  -6 -10   18.48    2.93
   4   6 -10   14.61    2.16
   4   6 -10   18.69    2.75
  -4  -6   9   21.25    3.08
  -4   6   9   19.95    2.93
   4  -6  -9   17.87    2.78
   4   6  -9   18.16    2.29
   4   6  -9   19.57    2.60
  -4  -6   8   28.21    3.34
  -4   6   8   28.30    3.28
   4  -6  -8   26.60    3.05
   4   6  -8   27.61    2.63
   4   6  -8   29.54    2.85
  -4  -6   7   75.35    5.04
  -4   6   7   76.56    5.02
   4  -6  -7   75.89    4.78
   4   6  -7   80.07    4.29
   4   6  -7   84.49    4.32
  -4  -6   6    1.59    1.32
  -4   6   6    1.07    0.98
   4  -6  -6    1.91    0.66
   4  -6  -6    0.46    0.90
   4   6  -6    1.08    0.89
   4   6  -6    1.20    0.95
  -4  -6   5    1.09    0.92
  -4   6   5   -0.27    0.56
   4  -6  -5    0.25    0.79
   4  -6  -5    0.15    0.75
   4   6  -5    0.01    0.61
   4   6  -5   -0.18    0.62
  -4  -6   4    0.38    0.76
  -4   6   4    0.22    0.69
  -4   6   4    0.15    0.66
   4  -6  -4    0.67    0.78
   4   6  -4    0.29    0.67
   4   6  -4    0.53    0.57
  -4  -6   3   22.02    2.52
  -4   6   3   23.11    2.25
  -4   6   3   20.65    2.25
   4  -6  -3   26.01    2.16
   4   6  -3   21.44    2.16
   4   6  -3   23.33    1.38
  -4  -6   2  135.12    5.74
  -4   6   2  135.42    4.86
  -4   6   2  130.55    5.40
   4  -6  -2  144.25    5.02
   4   6  -2  135.04    5.26
  -4  -6   1  446.81   10.14
  -4   6   1  446.83    8.00
  -4   6   1  433.79    9.73
   4  -6  -1  442.36    9.10
   4   6  -1  407.24    9.14
  -4  -6   0   46.58    3.28
  -4   6   0   51.62    2.45
  -4   6   0   46.12    3.25
   4  -6   0   46.15    3.12
   4   6   0   46.59    3.20
  -4  -6  -1   99.80    4.70
  -4  -6  -1  105.08    2.58
  -4   6  -1  102.60    2.85
  -4   6  -1   90.44    4.58
   4  -6   1   94.51    4.57
   4   6   1   95.74    4.59
  -4  -6  -2   47.02    3.27
  -4  -6  -2   50.23    2.23
  -4   6  -2   49.09    3.52
   4  -6   2   44.40    3.28
   4   6   2   45.89    3.28
  -4  -6  -3   39.33    3.06
  -4  -6  -3   38.97    2.30
  -4   6  -3   37.70    3.19
   4  -6   3   34.00    2.98
   4   6   3   33.24    2.87
  -4  -6  -4   17.74    1.80
  -4   6  -4   15.35    2.22
   4  -6   4   14.96    2.14
   4   6   4   15.68    2.14
   4   6   4   16.60    2.12
  -4  -6  -5  145.66    5.30
  -4   6  -5  136.37    6.42
   4  -6   5  139.78    6.35
   4   6   5  144.68    6.31
   4   6   5  145.04    6.03
  -4  -6  -6   10.83    1.80
  -4   6  -6   11.49    2.21
   4  -6   6   10.18    2.00
   4   6   6   10.93    1.96
  -4  -6  -7  111.63    5.47
  -4   6  -7  116.43    6.48
   4  -6   7  112.55    6.20
   4   6   7  114.18    6.14
   4   6   7  123.39    5.98
  -4  -6  -8   66.88    4.58
  -4   6  -8   71.12    5.30
   4  -6   8   74.08    5.25
   4   6   8   73.43    5.06
   4   6   8   72.77    4.79
  -4  -6  -9  126.29    6.59
  -4   6  -9  127.29    7.36
   4  -6   9  126.48    7.06
   4   6   9  135.44    6.99
   4   6   9  124.41    6.43
  -4  -6 -10   11.14    2.40
  -4   6 -10   13.53    2.76
   4  -6  10   14.81    2.73
   4   6  10   16.34    2.73
   4   6  10   13.34    2.41
  -4  -6 -11    0.54    1.32
  -4   6 -11    1.30    1.71
   4  -6  11    0.47    1.35
   4   6  11    1.35    1.44
   4   6  11    0.00    1.25
  -4  -6 -12    0.62    1.43
  -4   6 -12    0.25    1.55
   4  -6  12   -0.02    1.55
   4   6  12   -0.10    1.23
  -4  -6 -13    7.20    2.80
  -4   6 -13    9.10    3.11
   4  -6  13    9.93    3.15
   4   6  13    6.81    2.56
  -4  -6 -14    2.33    2.04
  -4   6 -14    6.98    2.87
   4  -6  14    5.82    2.89
   4   6  14    3.14    2.11
  -4  -7  15   12.78    3.04
  -4   7  15   13.75    3.18
   4  -7 -15   11.22    2.79
   4   7 -15   16.85    3.56
  -4  -7  14    0.53    1.39
  -4   7  14    0.70    1.43
   4  -7 -14    0.18    1.58
   4   7 -14   -0.26    1.52
  -4  -7  13   16.26    3.25
  -4   7  13   18.35    3.47
   4  -7 -13   20.82    3.43
   4   7 -13   23.28    3.56
  -4  -7  12    3.20    1.97
  -4   7  12    2.68    2.00
   4  -7 -12    4.09    2.04
   4   7 -12    3.10    1.56
   4   7 -12    6.78    2.57
  -4  -7  11   17.79    3.03
  -4   7  11   19.85    3.45
   4  -7 -11   17.71    2.87
   4   7 -11   14.95    2.38
   4   7 -11   17.69    2.91
  -4  -7  10   17.40    2.96
  -4   7  10   16.89    2.94
   4  -7 -10   17.09    2.77
   4   7 -10   15.82    2.35
   4   7 -10   18.42    2.81
  -4  -7   9    9.32    2.31
  -4   7   9    7.54    2.55
   4  -7  -9   11.17    2.24
   4   7  -9   10.59    2.01
   4   7  -9   12.02    2.20
  -4  -7   8   53.76    4.53
  -4   7   8   48.20    4.29
   4  -7  -8   47.58    4.15
   4   7  -8   49.73    3.66
   4   7  -8   59.61    4.00
  -4  -7   7  125.14    6.51
  -4   7   7  118.96    6.38
   4  -7  -7  122.49    6.19
   4   7  -7  119.61    5.44
   4   7  -7  136.78    5.48
  -4  -7   6    7.54    2.29
  -4   7   6    6.77    1.66
   4  -7  -6    6.56    1.02
   4  -7  -6    5.65    1.79
   4   7  -6    6.36    1.42
   4   7  -6    6.53    1.40
  -4  -7   5   31.82    3.23
  -4   7   5   36.53    3.24
   4  -7  -5   34.97    2.26
   4   7  -5   29.62    2.65
   4   7  -5   35.47    2.34
  -4  -7   4   18.37    2.47
  -4   7   4   19.84    2.30
  -4   7   4   19.83    2.37
   4  -7  -4   23.07    1.99
   4   7  -4   20.53    2.23
   4   7  -4   23.71    1.65
  -4  -7   3   14.90    2.20
  -4   7   3   10.39    1.61
  -4   7   3    9.85    1.76
   4  -7  -3   12.73    1.61
   4   7  -3   12.09    1.76
   4   7  -3   13.53    1.02
  -4  -7   2  200.13    7.17
  -4   7   2  203.39    6.09
  -4   7   2  193.57    6.73
   4  -7  -2  205.37    6.07
   4   7  -2  200.24    6.61
  -4  -7   1   25.64    2.65
  -4   7   1   26.12    2.07
  -4   7   1   24.05    2.50
   4  -7  -1   24.94    2.31
   4   7  -1   22.01    2.33
  -4  -7   0   11.40    1.78
  -4   7   0   11.74    1.31
  -4   7   0    9.06    1.66
   4  -7   0   10.62    1.62
   4   7   0   10.58    1.63
  -4  -7  -1   88.38    4.62
  -4  -7  -1   88.23    2.15
  -4   7  -1   90.37    2.77
  -4   7  -1   83.07    4.51
   4  -7   1   82.64    4.34
   4   7   1   75.66    4.16
  -4  -7  -2    0.67    0.72
  -4  -7  -2    0.81    0.60
  -4   7  -2    1.03    0.35
  -4   7  -2    1.91    1.16
   4  -7   2    0.16    0.67
   4   7   2    1.11    0.81
  -4  -7  -3   31.70    2.86
  -4  -7  -3   33.61    2.12
  -4   7  -3   34.17    3.10
   4  -7   3   32.05    2.98
   4   7   3   33.42    2.92
  -4  -7  -4  116.64    4.30
  -4   7  -4  112.13    5.71
   4  -7   4  103.57    5.40
   4   7   4  101.35    5.13
   4   7   4  105.88    5.26
  -4  -7  -5   21.86    2.18
  -4   7  -5   21.75    2.71
   4  -7   5   17.53    2.41
   4   7   5   21.90    2.56
   4   7   5   26.63    2.82
  -4  -7  -6    0.42    0.97
  -4   7  -6   -0.18    0.97
   4  -7   6    0.04    0.81
   4   7   6    0.07    0.93
   4   7   6    0.71    1.01
  -4  -7  -7    2.72    1.45
  -4   7  -7    1.98    1.50
   4  -7   7    1.55    1.25
   4   7   7    1.21    1.12
   4   7   7    1.67    1.32
  -4  -7  -8    2.68    1.60
  -4   7  -8    2.68    1.78
   4  -7   8    2.36    1.51
   4   7   8    4.29    1.88
   4   7   8    2.88    1.60
  -4  -7  -9    1.35    1.55
  -4   7  -9    1.16    1.63
   4  -7   9    0.81    1.41
   4   7   9    2.28    1.61
   4   7   9    1.31    1.35
  -4  -7 -10   35.81    3.83
  -4   7 -10   42.13    4.60
   4  -7  10   37.18    4.14
   4   7  10   37.17    3.82
   4   7  10   36.83    3.84
  -4  -7 -11    8.84    2.69
  -4   7 -11   12.16    2.84
   4  -7  11    9.49    2.88
   4   7  11   11.33    2.36
   4   7  11   11.04    2.41
  -4  -7 -12    0.61    1.52
  -4   7 -12   -0.41    1.51
   4  -7  12    0.70    1.56
   4   7  12    0.32    1.42
  -4  -7 -13   12.41    3.01
  -4   7 -13   13.15    3.89
   4  -7  13   11.59    3.41
   4   7  13    9.99    2.95
  -4  -7 -14    0.50    1.77
  -4   7 -14    1.13    1.67
   4  -7  14    1.23    2.10
   4   7  14    1.05    1.83
  -4  -8  14    1.56    1.97
  -4   8  14    1.33    1.80
   4  -8 -14    1.72    1.78
   4   8 -14    2.83    2.27
  -4  -8  13   -0.07    1.42
  -4   8  13    0.12    1.30
   4  -8 -13    0.60    1.08
   4   8 -13    0.16    1.59
  -4  -8  12    6.44    2.50
  -4   8  12    5.68    2.69
   4  -8 -12    6.94    2.65
   4   8 -12    4.80    1.98
   4   8 -12    7.74    2.74
  -4  -8  11    1.35    1.49
  -4   8  11    0.67    1.42
   4  -8 -11    1.29    1.44
   4   8 -11    0.54    1.14
   4   8 -11    1.14    1.47
  -4  -8  10   77.63    5.79
  -4   8  10   87.19    6.34
   4  -8 -10   77.87    5.78
   4   8 -10   79.33    4.99
   4   8 -10   82.37    5.44
  -4  -8   9    3.29    1.86
  -4   8   9    6.50    2.41
   4  -8  -9    2.58    1.68
   4   8  -9    3.24    1.55
   4   8  -9    6.47    2.04
  -4  -8   8   60.50    4.88
  -4   8   8   61.39    4.93
   4  -8  -8   62.18    4.77
   4   8  -8   53.48    3.97
   4   8  -8   67.41    4.32
  -4  -8   7    1.88    1.49
  -4   8   7    3.56    1.73
   4  -8  -7    3.72    1.67
   4   8  -7    3.23    1.42
   4   8  -7    2.94    1.39
  -4  -8   6  116.81    6.29
  -4   8   6  108.67    5.92
   4  -8  -6  119.03    3.64
   4  -8  -6   98.47    5.48
   4   8  -6  104.67    5.22
   4   8  -6  121.59    4.73
  -4  -8   5    0.66    1.09
  -4   8   5    0.64    0.87
  -4   8   5    0.78    0.89
   4  -8  -5    1.38    0.92
   4   8  -5    0.68    0.87
   4   8  -5    0.97    0.80
  -4  -8   4   29.84    3.09
  -4   8   4   30.36    2.84
  -4   8   4   30.83    2.95
   4  -8  -4   37.51    2.53
   4   8  -4   32.87    2.87
   4   8  -4   35.63    1.96
  -4  -8   3    9.85    1.95
  -4   8   3   10.12    1.64
  -4   8   3    8.82    1.67
   4  -8  -3    8.14    1.36
   4   8  -3    8.37    1.59
   4   8  -3    9.12    0.74
  -4  -8   2  254.02    8.36
  -4   8   2  254.61    6.99
  -4   8   2  242.85    7.80
   4  -8  -2  251.62    6.88
   4   8  -2  238.59    7.49
  -4  -8   1   17.18    2.27
  -4   8   1   18.63    1.82
  -4   8   1   15.10    2.12
   4  -8  -1   14.30    1.88
   4   8  -1   13.99    1.95
  -4  -8   0  584.03   12.28
  -4   8   0  612.75    8.91
  -4   8   0  567.63   11.96
   4  -8   0  573.22   11.18
   4   8   0  542.99   11.28
  -4  -8  -1   11.85    1.87
  -4   8  -1   13.34    1.24
  -4   8  -1   10.98    1.84
   4  -8   1   12.52    1.87
   4   8   1   11.11    1.76
  -4  -8  -2  113.79    5.47
  -4  -8  -2  115.54    3.14
  -4   8  -2  112.66    2.58
  -4   8  -2  103.50    5.31
   4  -8   2  103.21    5.11
   4   8   2   98.68    4.93
  -4  -8  -3    1.75    1.14
  -4  -8  -3    1.60    0.86
  -4   8  -3    1.91    1.19
   4  -8   3    1.59    1.13
   4   8   3    1.33    0.99
  -4  -8  -4   22.04    1.98
  -4   8  -4   20.06    2.56
   4  -8   4   20.38    2.61
   4   8   4   19.50    2.37
   4   8   4   21.77    2.57
  -4  -8  -5    1.19    0.97
  -4   8  -5    0.05    0.92
   4  -8   5    1.31    1.04
   4   8   5    1.16    1.00
   4   8   5    0.89    1.07
  -4  -8  -6  244.18    7.39
  -4   8  -6  241.80    9.22
   4  -8   6  233.76    8.83
   4   8   6  230.92    8.21
   4   8   6  238.87    8.61
  -4  -8  -7   27.84    2.86
  -4   8  -7   29.56    3.53
   4  -8   7   29.18    3.35
   4   8   7   30.56    3.20
   4   8   7   28.93    3.22
  -4  -8  -8  254.33    8.71
  -4   8  -8  204.19    9.25
   4  -8   8  248.26    9.77
   4   8   8  250.67    9.06
   4   8   8  244.81    9.29
  -4  -8  -9    1.37    1.41
  -4   8  -9    1.71    1.67
   4  -8   9    1.37    1.56
   4   8   9    2.66    1.55
   4   8   9    1.60    1.53
  -4  -8 -10   27.37    3.44
  -4   8 -10   25.41    3.64
   4  -8  10   29.73    3.78
   4   8  10   30.97    3.40
   4   8  10   44.42    4.36
  -4  -8 -11    3.75    1.98
  -4   8 -11    5.81    2.50
   4  -8  11    5.68    2.32
   4   8  11    6.86    2.26
   4   8  11    5.49    2.26
  -4  -8 -12    8.81    2.89
  -4   8 -12    6.95    2.76
   4  -8  12    7.69    2.93
   4   8  12    6.05    2.43
  -4  -8 -13    1.19    1.83
  -4   8 -13    0.84    1.64
   4  -8  13    1.63    1.91
   4   8  13    3.20    2.09
  -4  -8 -14   39.41    4.96
  -4   8 -14   36.21    5.01
   4  -8  14   42.34    5.14
   4   8  14   37.18    4.60
  -4  -9  14    7.06    2.83
  -4   9  14   10.60    3.42
   4  -9 -14    5.10    2.44
   4   9 -14   12.38    3.60
  -4  -9  13   26.18    3.93
  -4   9  13   23.88    4.02
   4  -9 -13   20.72    3.59
   4   9 -13   31.53    4.16
  -4  -9  12   -0.11    1.21
  -4   9  12    0.23    1.60
   4   9 -12   -0.06    1.35
   4   9 -12    0.45    1.48
  -4  -9  11   11.42    2.57
  -4   9  11   13.52    2.84
   4  -9 -11   11.64    2.66
   4   9 -11    9.89    2.20
   4   9 -11   14.11    2.67
  -4  -9  10   21.24    3.30
  -4   9  10   25.66    3.72
   4  -9 -10   20.83    3.21
   4   9 -10   20.62    2.79
   4   9 -10   24.47    3.19
  -4  -9   9    1.92    1.69
  -4   9   9    3.37    1.88
   4  -9  -9    3.24    1.79
   4   9  -9    3.73    1.68
   4   9  -9    3.48    1.69
  -4  -9   8   29.84    3.64
  -4   9   8   29.25    3.53
   4  -9  -8   18.21    2.91
   4   9  -8   27.93    3.04
   4   9  -8   28.22    2.91
  -4  -9   7   79.75    5.51
  -4   9   7   77.65    5.41
   4  -9  -7   76.02    5.19
   4   9  -7   72.80    4.64
   4   9  -7   82.91    4.36
  -4  -9   6   20.91    2.86
  -4   9   6   24.09    3.00
   4  -9  -6   27.85    2.08
   4  -9  -6   23.43    2.93
   4   9  -6   22.44    2.62
   4   9  -6   27.59    2.38
  -4  -9   5   -0.02    1.05
  -4   9   5    0.07    0.80
  -4   9   5    0.52    0.85
   4  -9  -5    0.12    0.74
   4   9  -5    0.38    0.82
   4   9  -5    0.22    0.73
  -4  -9   4    0.27    0.90
  -4   9   4    2.08    1.15
  -4   9   4    1.12    1.04
   4  -9  -4    1.52    0.92
   4   9  -4    1.28    1.08
   4   9  -4    1.14    0.70
  -4  -9   3   55.86    4.22
  -4   9   3   58.43    3.80
  -4   9   3   51.55    3.82
   4  -9  -3   58.19    3.32
   4   9  -3   49.41    3.63
  -4  -9   2   66.45    4.48
  -4   9   2   68.59    3.83
  -4   9   2   61.98    4.12
   4  -9  -2   69.36    3.77
   4   9  -2   56.39    3.86
  -4  -9   1  104.68    5.52
  -4   9   1   99.41    4.20
  -4   9   1  103.91    5.31
   4  -9  -1   97.27    4.61
   4   9  -1   88.44    4.77
  -4  -9   0    6.20    1.81
  -4   9   0    4.90    1.05
  -4   9   0    6.69    2.01
   4  -9   0    5.39    1.62
   4   9   0    5.07    1.55
  -4  -9  -1    2.41    1.26
  -4   9  -1    3.23    0.91
  -4   9  -1    2.73    1.33
   4  -9   1    3.12    1.38
   4   9   1    3.79    1.38
  -4  -9  -2   20.78    2.52
  -4  -9  -2   23.04    1.48
  -4   9  -2   22.65    1.36
  -4   9  -2   21.52    2.60
   4  -9   2   21.77    2.54
   4   9   2   18.58    2.29
  -4  -9  -3    1.69    1.15
  -4  -9  -3    3.66    1.03
  -4   9  -3    2.51    1.37
   4  -9   3    2.09    1.27
   4   9   3    2.73    1.22
  -4  -9  -4    3.16    1.11
  -4   9  -4    2.56    1.39
   4  -9   4    2.15    1.30
   4   9   4    1.91    1.12
   4   9   4    2.00    1.36
  -4  -9  -5    0.91    0.92
  -4   9  -5    0.25    0.94
   4  -9   5    0.20    0.96
   4   9   5    0.25    0.81
   4   9   5    0.41    1.05
  -4  -9  -6    2.46    1.44
  -4   9  -6    1.40    1.32
   4  -9   6    1.79    1.29
   4   9   6    1.50    1.12
   4   9   6    2.50    1.59
  -4  -9  -7    3.33    1.56
  -4   9  -7    3.29    1.96
   4  -9   7    3.74    1.84
   4   9   7    1.99    1.39
   4   9   7    2.10    1.65
  -4  -9  -8    1.70    1.59
  -4   9  -8    1.17    1.57
   4  -9   8    1.61    1.49
   4   9   8    2.48    1.60
   4   9   8    3.36    1.82
  -4  -9  -9    1.92    1.52
  -4   9  -9    1.91    1.83
   4  -9   9    2.13    1.50
   4   9   9    1.82    1.36
   4   9   9    1.45    1.44
  -4  -9 -10   -0.95    1.08
  -4   9 -10   -0.15    1.11
   4  -9  10   -0.07    1.29
   4   9  10    0.20    1.06
   4   9  10    0.17    1.28
  -4  -9 -11    2.99    1.98
  -4   9 -11    3.99    2.37
   4  -9  11    5.43    2.42
   4   9  11    5.69    2.40
  -4  -9 -12    1.35    1.65
  -4   9 -12    1.78    1.81
   4  -9  12    1.82    1.78
   4   9  12    0.96    1.54
  -4  -9 -13   -0.34    1.49
  -4   9 -13    0.09    1.48
   4  -9  13    0.54    1.48
   4   9  13    0.36    1.54
  -4  -9 -14   12.16    3.60
  -4   9 -14    9.78    3.47
   4  -9  14    9.76    3.33
   4   9  14    8.52    3.05
  -4 -10  14   -0.93    1.26
  -4  10  14   -0.35    1.23
   4 -10 -14    0.63    1.38
   4  10 -14    0.27    1.72
  -4 -10  13    2.66    1.87
  -4  10  13    3.70    2.16
   4 -10 -13    3.58    2.14
   4  10 -13    4.26    2.08
   4  10 -13    4.34    2.38
  -4 -10  12   -0.31    1.33
  -4  10  12    0.13    1.26
   4 -10 -12   -0.06    1.44
   4  10 -12    1.12    1.36
   4  10 -12   -0.62    1.53
  -4 -10  11    6.19    2.52
  -4  10  11   10.53    3.22
   4 -10 -11    5.83    2.45
   4  10 -11    5.79    2.19
   4  10 -11    9.44    2.74
  -4 -10  10   15.17    2.93
  -4  10  10   21.48    3.51
   4 -10 -10   18.20    3.08
   4  10 -10   16.98    2.71
   4  10 -10   22.45    3.05
  -4 -10   9   76.72    5.75
  -4  10   9   84.71    6.25
   4 -10  -9   82.02    5.85
   4  10  -9   81.35    5.31
   4  10  -9   92.35    5.39
  -4 -10   8    7.95    2.60
  -4  10   8    7.37    2.45
   4 -10  -8    6.17    2.31
   4  10  -8    8.86    1.99
   4  10  -8    8.91    1.89
  -4 -10   7  120.48    6.85
  -4  10   7  130.49    7.08
   4 -10  -7  113.78    6.39
   4  10  -7  117.69    6.08
   4  10  -7  132.48    5.48
  -4 -10   6   22.77    3.11
  -4  10   6   22.46    2.94
   4 -10  -6   19.44    2.76
   4  10  -6   19.73    2.59
   4  10  -6   23.06    2.17
  -4 -10   5    8.57    2.08
  -4  10   5    9.21    1.89
  -4  10   5   10.59    1.99
   4 -10  -5   10.72    1.57
   4  10  -5    8.72    1.81
   4  10  -5   11.20    1.36
  -4 -10   4   11.06    2.24
  -4  10   4   12.80    2.04
  -4  10   4    9.16    1.80
   4 -10  -4   10.50    1.61
   4  10  -4    8.32    1.71
   4  10  -4   11.77    1.10
  -4 -10   3    0.86    1.15
  -4  10   3   -0.05    0.73
  -4  10   3    0.08    0.99
   4 -10  -3    0.58    0.83
   4  10  -3    0.22    0.82
  -4 -10   2   -0.27    0.92
  -4  10   2   -0.07    0.72
  -4  10   2   -0.44    0.80
   4 -10  -2    0.26    0.78
   4  10  -2    0.03    0.74
  -4 -10   1  517.71   12.53
  -4  10   1  532.30    9.95
  -4  10   1  487.55   11.72
   4 -10  -1  521.29   10.89
   4  10  -1  487.34   11.40
  -4 -10   0  100.55    5.57
  -4  10   0  114.28    4.23
  -4  10   0   96.84    5.30
   4 -10   0  104.19    5.09
   4  10   0   96.09    5.11
  -4 -10  -1  106.59    5.68
  -4  10  -1  110.25    3.69
  -4  10  -1  109.55    5.70
   4 -10   1  102.28    5.22
   4  10   1  100.41    5.20
  -4 -10  -2    0.89    0.92
  -4 -10  -2    0.48    0.62
  -4  10  -2    0.83    0.58
  -4  10  -2    0.33    0.80
   4 -10   2    1.24    1.12
   4  10   2    0.29    0.90
  -4 -10  -3   51.96    4.08
  -4 -10  -3   53.49    2.58
  -4  10  -3   54.23    4.25
   4 -10   3   52.53    4.04
   4  10   3   47.48    3.69
  -4 -10  -4    1.42    1.06
  -4  10  -4    1.51    1.22
   4 -10   4    1.41    1.21
   4  10   4    0.81    0.94
   4  10   4    0.69    1.13
  -4 -10  -5   88.13    4.15
  -4  10  -5   92.97    5.82
   4 -10   5   89.37    5.60
   4  10   5   83.13    4.95
   4  10   5   89.62    5.59
  -4 -10  -6    8.31    1.71
  -4  10  -6    9.45    2.80
   4 -10   6    8.34    2.01
   4  10   6    7.24    2.04
   4  10   6    7.76    2.36
  -4 -10  -7  129.09    5.84
  -4  10  -7  108.93    6.78
   4 -10   7  114.44    6.69
   4  10   7  120.66    6.20
   4  10   7  119.40    6.74
  -4 -10  -8    9.28    2.06
  -4  10  -8   10.56    2.57
   4 -10   8   11.93    2.54
   4  10   8   11.43    2.17
   4  10   8   11.24    2.39
  -4 -10  -9  107.95    6.10
  -4  10  -9   97.86    6.94
   4 -10   9   91.65    6.42
   4  10   9  100.49    5.86
   4  10   9   97.15    6.46
  -4 -10 -10    0.86    1.51
  -4  10 -10    0.55    1.48
   4 -10  10    1.42    1.45
   4  10  10    1.74    1.43
   4  10  10    0.00    1.10
  -4 -10 -11    0.54    1.43
  -4  10 -11    2.84    2.09
   4 -10  11    0.90    1.57
   4  10  11   -0.30    1.33
  -4 -10 -12    0.62    1.66
  -4  10 -12    0.86    1.56
   4 -10  12    0.97    1.50
   4  10  12    1.37    1.78
  -4 -10 -13   11.49    3.36
  -4  10 -13    9.55    3.24
   4 -10  13   13.66    3.06
   4  10  13   10.10    3.16
  -4 -11  13   -0.07    1.59
  -4  11  13    0.57    1.68
   4 -11 -13   -0.52    1.30
   4  11 -13    0.06    1.49
  -4 -11  12   10.69    3.27
  -4  11  12   12.71    3.06
   4 -11 -12    8.21    2.87
   4  11 -12   10.05    2.45
   4  11 -12   12.48    2.89
  -4 -11  11   11.85    3.38
  -4  11  11   11.94    2.86
   4 -11 -11   10.66    3.19
   4  11 -11    9.72    2.34
   4  11 -11   10.83    2.51
  -4 -11  10    1.70    1.70
  -4  11  10   -0.11    1.55
   4 -11 -10    0.48    1.55
   4  11 -10    0.57    1.19
   4  11 -10    0.64    1.56
  -4 -11   9    4.92    2.28
  -4  11   9    5.07    2.38
   4 -11  -9    5.54    2.34
   4  11  -9    4.75    1.91
   4  11  -9    6.23    2.10
  -4 -11   8   26.75    3.59
  -4  11   8   37.94    4.24
   4 -11  -8   32.76    3.75
   4  11  -8   30.26    3.40
   4  11  -8   41.73    3.46
  -4 -11   7    0.65    1.62
  -4  11   7    1.44    1.34
   4 -11  -7    0.92    1.34
   4  11  -7    1.32    1.21
   4  11  -7    2.16    1.25
  -4 -11   6   10.82    2.41
  -4  11   6   14.03    2.45
   4 -11  -6    9.95    2.22
   4  11  -6   10.07    2.05
   4  11  -6   15.03    1.80
  -4 -11   5    6.76    2.24
  -4  11   5    5.58    2.00
  -4  11   5    6.35    2.15
   4 -11  -5    5.54    1.28
   4  11  -5    5.71    1.91
  -4 -11   4   27.08    3.29
  -4  11   4   35.36    3.35
  -4  11   4   30.67    3.25
   4 -11  -4   33.67    2.68
   4  11  -4   29.26    3.10
  -4 -11   3   49.81    4.18
  -4  11   3   54.11    3.88
  -4  11   3   54.14    4.14
   4 -11  -3   52.69    3.42
   4  11  -3   50.22    3.94
  -4 -11   2   49.73    4.18
  -4  11   2   48.91    3.45
  -4  11   2   46.96    3.85
   4 -11  -2   47.28    3.38
   4  11  -2   47.22    3.77
  -4 -11   1    0.96    1.15
  -4  11   1    0.23    0.77
  -4  11   1    0.55    1.01
   4 -11  -1    0.55    0.95
   4  11  -1    0.28    0.88
  -4 -11   0   16.97    2.52
  -4  11   0   16.82    1.83
  -4  11   0   18.95    2.54
   4 -11   0   18.43    2.34
   4  11   0   19.04    2.56
  -4 -11  -1    1.78    1.26
  -4  11  -1    2.26    0.90
  -4  11  -1    1.43    1.10
   4 -11   1    1.88    1.27
   4  11   1    1.49    1.12
  -4 -11  -2   59.91    4.49
  -4 -11  -2   67.59    2.37
  -4  11  -2   61.40    2.64
  -4  11  -2   60.81    4.49
   4 -11   2   59.85    4.28
   4  11   2   54.92    4.05
  -4 -11  -3   29.04    3.27
  -4 -11  -3   32.11    2.09
  -4  11  -3   27.34    3.18
   4 -11   3   27.55    3.05
   4  11   3   26.52    2.88
  -4 -11  -4   -0.12    0.74
  -4  11  -4   -0.56    0.85
   4 -11   4   -0.12    0.83
   4  11   4    0.10    0.82
   4  11   4    0.35    1.02
  -4 -11  -5   27.68    2.47
  -4  11  -5   27.42    3.33
   4 -11   5   23.43    3.09
   4  11   5   23.03    2.78
   4  11   5   24.68    3.13
  -4 -11  -6    9.00    1.73
  -4  11  -6    7.45    2.48
   4 -11   6    5.58    2.10
   4  11   6    7.28    2.07
   4  11   6    7.40    2.36
  -4 -11  -7    0.48    1.16
  -4  11  -7    0.48    1.29
   4 -11   7    0.98    1.42
   4  11   7    0.29    0.99
   4  11   7    0.44    1.23
  -4 -11  -8    0.56    1.29
  -4  11  -8    0.26    1.35
   4 -11   8    0.10    1.18
   4  11   8    1.17    1.20
   4  11   8    0.28    1.37
  -4 -11  -9    8.35    2.06
  -4  11  -9   11.33    2.76
   4 -11   9   10.67    3.05
   4  11   9   10.69    2.21
   4  11   9    8.78    2.74
  -4 -11 -10    3.32    1.96
  -4  11 -10    7.69    2.90
   4 -11  10    4.03    2.11
   4  11  10    3.61    1.72
   4  11  10    4.86    2.36
  -4 -11 -11    9.69    2.94
  -4  11 -11   10.05    3.30
   4 -11  11    8.62    2.93
   4  11  11    8.81    2.92
  -4 -11 -12    9.78    3.11
  -4  11 -12   13.22    3.15
   4 -11  12   11.38    3.38
   4  11  12   11.34    3.32
  -4 -11 -13    1.39    1.89
  -4  11 -13    2.08    1.96
   4 -11  13    0.80    1.60
   4  11  13    1.14    1.94
  -4 -12  13   -0.27    1.54
  -4  12  13    0.22    1.43
   4 -12 -13    0.49    1.55
   4  12 -13   -0.20    1.65
  -4 -12  12    5.92    2.61
  -4  12  12    7.72    2.99
   4 -12 -12    4.39    2.37
   4  12 -12    6.90    2.52
  -4 -12  11    8.95    2.86
  -4  12  11   12.03    2.97
   4 -12 -11    9.72    3.03
   4  12 -11   11.33    2.50
  -4 -12  10    4.20    2.24
  -4  12  10    9.78    3.12
   4 -12 -10    4.99    2.34
   4  12 -10    6.16    2.23
  -4 -12   9   32.95    4.02
  -4  12   9   34.66    4.24
   4 -12  -9   32.66    3.96
   4  12  -9   29.69    3.56
  -4 -12   8   32.21    3.94
  -4  12   8   39.58    4.32
   4 -12  -8   33.21    3.93
   4  12  -8   31.18    3.57
  -4 -12   7   22.73    3.36
  -4  12   7   31.69    3.72
   4 -12  -7   32.66    3.72
   4  12  -7   22.78    3.06
  -4 -12   6   87.95    6.00
  -4  12   6   87.30    5.81
   4 -12  -6   56.07    4.70
   4  12  -6   84.19    5.43
  -4 -12   5    2.96    1.74
  -4  12   5    4.50    1.82
  -4  12   5    5.51    1.98
   4 -12  -5    3.21    1.35
   4  12  -5    3.88    1.67
  -4 -12   4    0.36    1.21
  -4  12   4    0.48    0.85
  -4  12   4    0.27    0.88
   4 -12  -4    0.31    0.92
   4  12  -4   -0.28    0.81
  -4 -12   3    8.25    2.47
  -4  12   3   11.06    1.96
  -4  12   3    7.46    1.82
   4 -12  -3    9.11    1.69
   4  12  -3    7.56    1.77
  -4 -12   2    7.65    2.33
  -4  12   2    8.76    1.69
  -4  12   2    6.81    2.12
   4 -12  -2    6.73    1.54
   4  12  -2    7.54    2.13
  -4 -12   1  120.03    6.53
  -4  12   1  127.96    5.30
  -4  12   1  121.34    6.27
   4 -12  -1  125.47    5.76
   4  12  -1  106.70    5.74
  -4 -12   0  182.34    7.98
  -4  12   0  183.00    5.86
  -4  12   0  168.43    7.40
   4 -12   0  184.67    7.17
   4  12   0  161.40    7.01
  -4 -12  -1   16.86    2.66
  -4  12  -1   20.76    1.95
  -4  12  -1   17.43    2.57
   4 -12   1   16.10    2.37
   4  12   1   16.79    2.42
  -4 -12  -2   42.13    3.95
  -4  12  -2   39.67    3.77
   4 -12   2   37.62    3.51
   4  12   2   35.98    3.38
  -4 -12  -3    6.28    2.11
  -4  12  -3    7.23    2.23
   4 -12   3    7.76    2.27
   4  12   3    7.15    2.07
  -4 -12  -4    1.77    1.06
  -4  12  -4    1.14    1.25
   4 -12   4    0.99    1.23
   4  12   4    2.26    1.30
  -4 -12  -5   59.24    3.50
  -4  12  -5   59.47    4.93
   4 -12   5   42.50    4.13
   4  12   5   51.31    4.09
   4  12   5   53.36    4.66
  -4 -12  -6   25.49    2.60
  -4  12  -6   24.42    3.45
   4 -12   6   22.24    3.20
   4  12   6   23.92    2.90
   4  12   6   22.44    3.23
  -4 -12  -7   33.52    3.21
  -4  12  -7   35.58    4.14
   4 -12   7   29.10    3.71
   4  12   7   28.11    3.18
   4  12   7   32.79    3.92
  -4 -12  -8   63.48    4.52
  -4  12  -8   64.60    5.65
   4 -12   8   51.25    4.91
   4  12   8   58.33    4.49
   4  12   8   61.97    5.38
  -4 -12  -9   39.94    3.92
  -4  12  -9   31.51    4.23
   4 -12   9   35.55    4.32
   4  12   9   32.01    3.42
   4  12   9   32.33    4.07
  -4 -12 -10    0.25    1.47
  -4  12 -10    0.62    1.65
   4 -12  10    0.25    1.46
   4  12  10    0.68    1.18
   4  12  10   -0.07    1.58
  -4 -12 -11   -0.10    1.47
  -4  12 -11    0.87    1.47
   4 -12  11    0.07    1.42
   4  12  11    0.67    1.55
  -4 -12 -12    2.36    2.22
  -4  12 -12    3.69    2.28
   4 -12  12    2.31    2.10
   4  12  12    2.27    1.94
  -4 -12 -13   -0.70    1.59
  -4  12 -13    0.98    1.62
   4 -12  13    1.71    1.67
   4  12  13    0.68    1.56
  -4 -13  13    7.97    2.98
  -4  13  13    8.52    3.27
   4 -13 -13    7.67    3.02
   4  13 -13    7.87    2.89
  -4 -13  12    4.43    2.48
  -4  13  12    5.51    2.51
   4 -13 -12    4.84    2.31
   4  13 -12    7.59    2.68
  -4 -13  11   12.44    2.91
  -4  13  11   12.12    3.64
   4 -13 -11    9.58    3.03
   4  13 -11   10.48    2.56
  -4 -13  10    6.52    2.66
  -4  13  10    8.42    3.08
   4 -13 -10    8.06    2.86
   4  13 -10    7.40    2.44
  -4 -13   9   -0.27    1.39
  -4  13   9    1.88    1.66
   4 -13  -9    0.46    1.52
   4  13  -9    1.05    1.23
  -4 -13   8   -0.21    1.37
  -4  13   8    0.70    1.58
   4 -13  -8    0.52    1.32
   4  13  -8   -0.21    0.95
  -4 -13   7   27.02    3.62
  -4  13   7   28.65    3.71
   4 -13  -7   22.52    3.26
   4  13  -7   24.36    3.21
  -4 -13   6   27.49    3.64
  -4  13   6   37.00    3.94
   4 -13  -6   30.31    3.67
   4  13  -6   29.26    3.46
  -4 -13   5    0.61    1.39
  -4  13   5    0.31    1.15
  -4  13   5    0.59    1.28
   4 -13  -5    0.84    1.01
   4  13  -5    1.46    1.30
  -4 -13   4   51.01    4.65
  -4  13   4   55.32    4.36
  -4  13   4   52.32    4.38
   4 -13  -4   54.22    3.63
   4  13  -4   46.77    4.16
  -4 -13   3    8.88    2.63
  -4  13   3    8.86    1.91
  -4  13   3    8.69    2.01
   4 -13  -3    8.73    1.73
   4  13  -3    7.55    1.87
  -4 -13   2   21.15    2.99
  -4  13   2   23.25    2.57
  -4  13   2   19.32    2.71
   4 -13  -2   20.24    2.49
   4  13  -2   17.99    2.57
  -4 -13   1   21.88    3.07
  -4  13   1   18.57    2.30
  -4  13   1   18.55    2.65
   4 -13  -1   20.62    2.63
   4  13  -1   18.93    2.69
  -4 -13   0    2.79    1.62
  -4  13   0    2.61    1.15
  -4  13   0    2.87    1.59
   4 -13   0    3.96    1.61
   4  13   0    2.70    1.42
  -4 -13  -1    8.64    2.07
  -4  13  -1    9.23    1.52
  -4  13  -1    8.65    2.60
   4 -13   1    9.55    1.96
   4  13   1    7.23    1.72
  -4 -13  -2  143.82    7.39
  -4  13  -2  157.25    7.51
   4 -13   2  148.98    7.02
   4 -13   2  163.34    4.99
   4  13   2  138.25    6.69
  -4 -13  -3    0.43    1.07
  -4  13  -3    0.35    1.20
   4 -13   3    0.23    1.18
   4  13   3    1.79    1.17
  -4 -13  -4   77.70    5.64
  -4  13  -4   87.30    5.94
   4 -13   4   64.32    4.97
   4  13   4   85.55    5.32
  -4  13  -5    1.59    1.62
   4 -13   5    1.29    1.25
   4  13   5    1.31    1.23
   4  13   5    2.03    1.64
  -4 -13  -6   21.90    2.53
  -4  13  -6   25.46    3.60
   4 -13   6   22.24    3.26
   4  13   6   23.21    2.96
   4  13   6   23.88    3.42
  -4 -13  -7    0.66    1.19
  -4  13  -7   -0.48    1.13
   4 -13   7    1.03    1.17
   4  13   7   -0.70    0.87
   4  13   7    0.15    1.17
  -4 -13  -8    7.12    2.25
  -4  13  -8    5.09    2.45
   4 -13   8    7.73    2.72
   4  13   8    5.32    1.94
   4  13   8    5.86    2.54
  -4 -13  -9    3.97    1.99
  -4  13  -9    4.89    2.56
   4 -13   9    4.15    2.19
   4  13   9    4.92    1.94
   4  13   9    3.28    2.12
  -4 -13 -10   23.11    3.45
  -4  13 -10   24.08    3.92
   4 -13  10   26.71    3.91
   4  13  10   23.32    3.77
  -4 -13 -11    4.47    2.32
  -4  13 -11    3.69    2.26
   4 -13  11    2.74    1.96
   4  13  11    5.28    2.66
  -4 -13 -12   29.80    4.29
  -4  13 -12   34.16    4.89
   4 -13  12   30.60    4.40
   4  13  12   26.22    4.15
  -4 -14  12    0.35    1.54
  -4  14  12    0.85    1.67
   4 -14 -12    0.17    1.47
   4  14 -12   -0.09    1.29
  -4 -14  11    3.65    2.32
  -4  14  11    5.77    2.72
   4 -14 -11    3.33    2.25
   4  14 -11    4.02    2.15
  -4 -14  10   17.57    3.30
  -4  14  10   21.41    3.64
   4 -14 -10   19.77    3.38
   4  14 -10   19.90    3.30
  -4 -14   9    0.23    1.34
  -4  14   9   -0.09    1.24
   4 -14  -9   -0.86    1.09
   4  14  -9    0.71    1.30
  -4 -14   8    0.45    1.51
  -4  14   8    3.51    2.00
   4 -14  -8    0.52    1.31
   4  14  -8    0.17    1.29
  -4 -14   7   48.14    4.81
  -4  14   7   54.72    5.09
   4 -14  -7   44.06    4.46
   4  14  -7   45.06    4.44
  -4 -14   6    3.99    1.96
  -4  14   6    6.99    2.64
   4 -14  -6    5.33    2.26
   4  14  -6    5.38    2.11
  -4 -14   5   12.48    2.63
  -4  14   5   14.79    2.61
  -4  14   5   13.24    2.58
   4 -14  -5   13.61    2.12
   4  14  -5   11.93    2.45
  -4 -14   4   14.04    2.76
  -4  14   4   13.00    2.38
  -4  14   4   12.02    2.32
   4 -14  -4   16.24    2.22
   4  14  -4   12.36    2.46
  -4 -14   3   23.42    3.33
  -4  14   3   19.11    2.61
  -4  14   3   19.46    2.87
   4 -14  -3   23.17    2.61
   4  14  -3   16.13    2.60
  -4 -14   2   63.45    5.16
  -4  14   2   61.62    4.26
  -4  14   2   63.82    4.84
   4 -14  -2   59.51    4.21
   4  14  -2   45.58    4.17
  -4 -14   1   12.40    2.55
  -4  14   1   11.91    1.92
  -4  14   1   12.74    2.28
   4 -14  -1   14.60    2.30
   4  14  -1   12.05    2.22
  -4 -14   0   72.97    5.48
  -4  14   0   74.63    4.16
  -4  14   0   72.54    5.12
   4 -14   0   79.04    5.04
   4  14   0   68.47    4.94
  -4 -14  -1   18.02    2.86
  -4  14  -1   17.02    2.02
  -4  14  -1   15.29    2.55
   4 -14   1   19.52    2.74
   4  14   1   15.47    2.47
  -4 -14  -2    1.34    1.44
  -4  14  -2    1.95    1.45
   4 -14   2    0.64    1.20
   4  14   2    2.08    1.37
  -4 -14  -3    3.82    1.88
  -4  14  -3    6.73    2.29
   4 -14   3    2.39    1.77
   4  14   3    4.30    1.72
  -4 -14  -4    0.27    1.16
  -4  14  -4    0.30    1.38
   4 -14   4    0.96    1.23
   4  14   4    0.43    1.04
  -4  14  -5    1.58    1.72
   4 -14   5    0.34    1.15
   4  14   5    1.34    1.21
   4  14   5    1.11    1.43
  -4  14  -6   44.64    4.69
   4 -14   6   39.67    4.31
   4  14   6   41.91    3.93
   4  14   6   40.03    4.45
  -4  14  -7    6.99    2.63
   4 -14   7    2.88    1.80
   4  14   7    4.30    1.81
   4  14   7    3.48    2.03
  -4  14  -8   44.50    4.91
   4 -14   8   43.78    4.85
   4  14   8   48.39    4.29
   4  14   8   39.94    4.66
  -4  14  -9    7.34    2.99
   4 -14   9    7.18    2.77
   4  14   9    6.25    2.11
   4  14   9    4.67    2.27
  -4 -14 -10    6.25    2.59
  -4  14 -10    6.88    2.89
   4 -14  10    2.43    1.80
   4  14  10    3.50    2.25
  -4 -14 -11    2.97    2.37
  -4  14 -11    2.86    2.36
   4 -14  11    2.57    2.12
   4  14  11    1.67    1.62
  -4 -14 -12   -1.34    1.68
  -4  14 -12    0.51    1.61
   4 -14  12    1.12    1.69
   4  14  12    1.28    1.88
  -4 -15  12    1.38    1.83
  -4  15  12    2.72    2.12
   4 -15 -12    0.10    1.40
   4  15 -12    0.82    1.76
  -4 -15  11    2.15    2.10
  -4  15  11    1.56    1.86
   4 -15 -11    1.57    1.78
   4  15 -11    1.44    1.71
  -4 -15  10    3.50    2.31
  -4  15  10    3.19    2.16
   4 -15 -10    3.06    2.23
   4  15 -10    2.42    1.85
  -4 -15   9    3.26    2.05
  -4  15   9    3.03    1.96
   4 -15  -9    2.37    1.94
   4  15  -9    0.88    1.38
  -4 -15   8   12.63    3.48
  -4  15   8   10.95    2.66
   4 -15  -8    9.65    3.09
   4  15  -8   10.08    2.89
  -4 -15   7   19.47    3.33
  -4  15   7   22.47    3.50
   4 -15  -7   18.76    3.18
   4  15  -7   17.90    2.96
  -4 -15   6   10.48    3.06
  -4  15   6    9.85    3.00
   4 -15  -6    7.11    2.53
   4  15  -6    8.07    2.50
  -4 -15   5   56.86    5.21
  -4  15   5   55.10    4.83
  -4  15   5   49.13    4.59
   4  15  -5   51.01    4.65
  -4 -15   4    2.70    1.80
  -4  15   4    2.49    1.55
  -4  15   4    3.38    1.85
   4 -15  -4    4.00    1.59
   4  15  -4    2.11    1.58
  -4 -15   3   43.01    4.42
  -4  15   3   51.17    4.27
  -4  15   3   43.51    4.21
   4 -15  -3   43.13    3.65
   4  15  -3   37.86    3.96
  -4 -15   2   35.17    3.98
  -4  15   2   37.53    3.51
  -4  15   2   28.08    3.43
   4 -15  -2   36.15    3.42
   4  15  -2   31.37    3.62
  -4 -15   1    3.67    1.93
  -4  15   1    4.82    1.74
  -4  15   1    4.13    1.80
   4 -15  -1    5.56    1.99
   4  15  -1    4.84    1.98
  -4 -15   0    0.50    1.23
  -4  15   0    0.25    0.96
  -4  15   0    0.24    1.11
   4 -15   0    0.37    1.07
   4  15   0    0.06    0.99
  -4 -15  -1   32.44    3.91
  -4  15  -1   38.49    2.99
  -4  15  -1   35.56    3.81
   4 -15   1   38.63    3.84
   4  15   1   39.34    3.91
  -4 -15  -2    0.34    1.37
  -4  15  -2    1.64    1.56
   4 -15   2    0.47    1.37
   4  15   2    1.40    1.23
  -4 -15  -3  111.75    7.06
  -4  15  -3  104.63    6.58
   4 -15   3  111.69    6.65
   4  15   3   90.07    5.73
  -4 -15  -4   14.58    2.83
  -4  15  -4   17.43    2.99
   4 -15   4   13.77    2.73
   4  15   4   12.94    2.36
  -4  15  -5   56.34    5.16
   4 -15   5   47.19    4.70
   4  15   5   36.62    3.77
  -4  15  -6    1.09    1.63
   4 -15   6    0.88    1.44
   4  15   6    2.50    1.71
   4  15   6    1.68    1.55
  -4  15  -7    3.31    2.19
   4 -15   7    0.61    1.51
   4  15   7    3.81    1.90
   4  15   7    1.80    1.76
  -4  15  -8    1.13    1.55
   4 -15   8    0.15    1.30
   4  15   8    0.66    1.50
   4  15   8   -0.32    1.25
  -4  15  -9   23.26    3.90
   4 -15   9   17.23    3.24
   4  15   9   22.21    3.30
   4  15   9   17.20    3.26
  -4  15 -10   13.89    3.27
   4 -15  10   14.34    3.21
   4  15  10   13.29    3.14
  -4  15 -11   45.25    5.53
   4 -15  11   34.99    4.70
   4  15  11   36.70    4.82
  -4 -16  11    3.38    2.28
  -4  16  11    4.56    2.62
   4 -16 -11    4.99    2.47
   4  16 -11    4.90    2.42
  -4 -16  10   14.13    3.16
  -4  16  10   14.18    3.30
   4 -16 -10   13.66    3.13
   4  16 -10   12.52    2.83
  -4 -16   9    6.22    2.73
  -4  16   9    6.94    2.80
   4 -16  -9    8.00    2.90
   4  16  -9    2.44    1.68
  -4 -16   8    2.54    1.86
  -4  16   8    0.28    1.45
   4 -16  -8    0.57    1.57
   4  16  -8    0.35    1.32
  -4 -16   7    6.38    2.64
  -4  16   7    5.19    2.39
   4 -16  -7    5.94    2.47
   4  16  -7    5.18    2.30
  -4 -16   6   17.59    3.19
  -4  16   6   23.09    3.52
   4 -16  -6   18.52    3.05
   4  16  -6   16.12    2.98
  -4 -16   5    7.44    2.76
  -4  16   5    5.83    2.42
  -4  16   5    6.97    2.39
   4  16  -5    4.72    2.12
  -4 -16   4    5.38    2.25
  -4  16   4    4.52    2.03
  -4  16   4    4.93    2.06
   4 -16  -4    5.33    1.86
   4  16  -4    3.04    1.89
  -4 -16   3    3.76    2.04
  -4  16   3    5.31    2.03
  -4  16   3    5.26    2.17
   4 -16  -3    5.48    2.00
   4  16  -3    5.51    2.16
  -4  16   2   14.94    2.42
  -4  16   2   20.09    3.01
   4 -16  -2   13.01    2.32
   4  16  -2   14.29    2.68
  -4 -16   1   33.06    3.94
  -4  16   1   34.84    3.33
  -4  16   1   25.84    3.33
   4 -16  -1   28.05    3.23
   4  16  -1   32.80    3.75
  -4 -16   0    4.15    2.03
  -4  16   0    6.03    1.77
  -4  16   0    5.44    2.11
   4 -16   0    4.50    1.87
   4  16   0    4.93    2.04
  -4 -16  -1    5.33    2.22
  -4  16  -1    4.92    2.11
   4 -16   1    3.54    1.74
   4  16   1    4.00    1.81
  -4 -16  -2    6.69    2.53
  -4  16  -2    5.71    2.43
   4 -16   2    7.01    2.36
   4  16   2    5.41    2.05
  -4 -16  -3    3.47    1.95
  -4  16  -3    4.12    2.06
   4 -16   3    3.63    1.84
   4  16   3    5.63    2.14
  -4 -16  -4   -0.99    0.93
  -4  16  -4   -0.03    1.30
   4 -16   4    0.06    1.31
   4  16   4    0.81    1.30
  -4  16  -5   38.72    4.47
   4 -16   5   45.34    4.70
   4  16   5   43.81    4.25
  -4  16  -6   -0.80    1.22
   4 -16   6   -0.51    1.20
   4  16   6    0.99    1.44
   4  16   6    0.13    1.52
  -4  16  -7    3.37    2.28
   4  16   7    3.28    1.96
   4  16   7    3.18    2.03
  -4  16  -8    1.73    1.76
   4 -16   8    0.30    1.32
   4  16   8    0.94    1.61
   4  16   8    0.35    1.41
  -4  16  -9   24.75    4.00
   4 -16   9   18.38    3.49
   4  16   9   20.32    3.72
  -4  16 -10    1.72    1.87
   4 -16  10    1.26    1.47
   4  16  10    2.11    1.82
  -4 -17  10    6.92    2.93
  -4  17  10    7.44    3.07
   4 -17 -10    2.01    2.00
   4  17 -10    4.40    2.28
  -4 -17   9    0.80    1.75
  -4  17   9    0.77    1.56
   4 -17  -9    0.78    1.65
   4  17  -9    0.38    1.31
  -4 -17   8    0.08    1.72
  -4  17   8    1.17    1.82
   4 -17  -8    0.40    1.35
   4  17  -8    0.06    1.28
  -4 -17   7    2.06    1.86
  -4  17   7    2.10    2.09
   4 -17  -7    0.94    1.55
   4  17  -7    0.89    1.40
  -4 -17   6   21.43    3.62
  -4  17   6   22.19    3.62
   4 -17  -6   17.65    3.22
   4  17  -6   19.39    3.21
  -4 -17   5   42.15    4.77
  -4  17   5   50.39    4.90
   4  17  -5   41.70    4.49
  -4 -17   4   39.18    4.58
  -4  17   4   44.89    4.46
  -4  17   4   39.28    4.28
   4 -17  -4   43.76    3.83
   4  17  -4   36.87    4.26
  -4 -17   3   20.74    3.40
  -4  17   3   21.32    3.05
  -4  17   3   24.84    3.42
   4 -17  -3   23.41    3.00
   4  17  -3   19.18    3.15
  -4 -17   2   11.27    2.55
  -4  17   2    9.45    2.13
  -4  17   2   11.33    2.42
   4 -17  -2   12.35    2.36
   4  17  -2   10.24    2.31
  -4 -17   1    8.84    2.82
  -4  17   1   10.73    2.09
  -4  17   1   11.82    2.45
   4 -17  -1    9.76    2.20
   4  17  -1   10.66    2.40
  -4 -17   0   -0.74    1.11
  -4  17   0    0.37    1.05
  -4  17   0   -0.06    1.22
   4 -17   0    0.43    1.13
   4  17   0   -0.11    1.12
  -4 -17  -1    9.10    2.91
  -4  17  -1   10.37    2.45
   4 -17   1   11.56    2.43
   4  17   1   10.46    2.37
  -4 -17  -2   57.35    5.39
  -4  17  -2   62.67    5.35
   4 -17   2   61.02    5.14
   4  17   2   56.68    4.92
  -4 -17  -3   29.20    3.98
  -4  17  -3   33.21    4.09
   4 -17   3   30.87    3.85
   4  17   3   30.24    3.69
  -4 -17  -4   32.97    4.26
  -4  17  -4   34.40    4.16
   4 -17   4   31.54    4.03
   4  17   4   36.41    4.02
  -4 -17  -5   24.11    3.79
  -4  17  -5   23.32    3.68
   4 -17   5   25.54    3.80
   4  17   5   24.70    3.37
  -4  17  -6   26.56    4.03
   4 -17   6   19.43    3.33
   4  17   6   26.50    3.50
   4  17   6   27.74    4.13
  -4  17  -7    0.74    1.97
   4 -17   7    0.16    1.23
   4  17   7   -0.21    1.38
   4  17   7    0.25    1.43
  -4  17  -8    5.62    2.73
   4 -17   8    5.79    2.57
   4  17   8    6.60    2.45
   4  17   8    5.26    2.59
  -4  17  -9    6.03    2.94
   4 -17   9    5.88    2.52
   4  17   9    4.82    2.40
  -4  17 -10    9.55    3.50
   4 -17  10   12.18    3.68
   4  17  10    9.03    3.25
  -4 -18   9    6.49    2.86
  -4  18   9    5.60    2.73
   4 -18  -9    4.02    2.37
   4  18  -9    5.48    2.34
  -4 -18   8    3.67    2.21
  -4  18   8    5.94    2.79
   4 -18  -8    5.40    2.71
   4  18  -8    4.60    2.22
  -4 -18   7    1.90    2.19
  -4  18   7    3.55    2.17
   4 -18  -7    2.12    1.96
   4  18  -7    2.25    1.68
  -4 -18   6    3.60    2.55
  -4  18   6    3.02    2.10
   4 -18  -6    4.44    2.30
   4  18  -6    4.54    2.30
  -4 -18   5    5.67    2.70
  -4  18   5   11.38    3.25
   4  18  -5    6.83    2.56
  -4 -18   4    5.53    2.49
  -4  18   4    9.06    2.87
  -4  18   4    5.97    2.37
   4  18  -4    3.74    2.07
  -4 -18   3    5.17    2.39
  -4  18   3    8.81    2.81
  -4  18   3    7.83    2.69
   4 -18  -3    8.20    2.44
   4  18  -3    8.32    2.74
  -4 -18   2    1.41    1.63
  -4  18   2    0.85    1.33
  -4  18   2    1.50    1.53
   4 -18  -2    0.46    1.17
   4  18  -2    0.88    1.42
  -4 -18   1    0.21    1.11
  -4  18   1   -0.70    1.00
  -4  18   1    0.05    1.21
   4 -18  -1    0.53    1.23
   4  18  -1    0.43    1.24
  -4 -18   0    0.81    1.35
  -4  18   0    0.93    1.40
   4 -18   0    0.91    1.36
   4  18   0    1.33    1.42
  -4 -18  -1    1.08    1.55
  -4  18  -1    0.97    1.34
   4 -18   1   -0.26    1.14
   4  18   1   -0.40    1.31
  -4 -18  -2    0.47    1.52
  -4  18  -2    1.31    1.46
   4 -18   2    0.25    1.23
   4  18   2    0.58    1.45
  -4 -18  -3    2.13    1.89
  -4  18  -3    1.80    1.81
   4 -18   3    1.49    1.51
   4  18   3    1.45    1.48
  -4 -18  -4    0.30    1.52
  -4  18  -4   -0.46    1.39
   4 -18   4    0.22    1.41
   4  18   4    0.41    1.50
  -4 -18  -5    1.65    2.15
  -4  18  -5    0.48    1.78
   4 -18   5    2.34    1.78
   4  18   5    1.01    1.56
  -4  18  -6    0.13    1.58
   4 -18   6    0.25    1.16
   4  18   6    0.84    1.42
  -4  18  -7   -0.32    1.64
   4 -18   7    0.02    1.24
   4  18   7    0.49    1.43
   4  18   7    0.22    1.42
  -4  18  -8   -0.10    1.77
   4 -18   8    0.81    1.15
   4  18   8   -0.19    1.31
   4  18   8    0.31    1.34
  -4  18  -9    0.35    1.61
   4 -18   9   -0.28    1.12
   4  18   9    0.38    1.33
  -4 -19   8   -0.26    1.42
  -4  19   8    2.48    2.22
   4 -19  -8    2.66    2.18
   4  19  -8   -0.40    1.37
  -4 -19   7    2.78    2.09
   4 -19  -7    2.64    2.19
   4  19  -7    3.03    1.78
  -4 -19   6   19.85    3.69
  -4  19   6   23.93    3.89
   4 -19  -6   18.21    3.42
   4  19  -6   22.05    3.68
  -4 -19   5    1.30    2.13
  -4  19   5    1.98    1.97
   4 -19  -5    1.38    1.90
   4  19  -5    0.49    1.33
  -4 -19   4   31.58    4.38
  -4  19   4   38.12    4.42
  -4  19   4   36.76    4.37
   4  19  -4   32.13    4.24
  -4 -19   3   28.54    4.18
  -4  19   3   28.47    3.74
  -4  19   3   23.96    3.61
   4 -19  -3   26.89    3.49
   4  19  -3   25.65    3.72
  -4 -19   2   30.40    4.23
  -4  19   2   32.26    3.71
  -4  19   2   29.29    3.79
   4 -19  -2   28.64    3.65
   4  19  -2   28.12    3.92
  -4 -19   1    5.22    2.54
  -4  19   1    2.08    1.40
  -4  19   1    2.05    1.68
   4 -19  -1    1.03    1.35
   4  19  -1    2.69    1.94
  -4 -19   0    5.72    2.56
  -4  19   0    5.93    2.38
   4 -19   0    4.09    2.00
   4  19   0    8.23    2.78
  -4 -19  -1    0.55    1.49
  -4  19  -1    0.59    1.36
   4 -19   1   -0.34    1.09
   4  19   1    0.34    1.24
  -4 -19  -2   11.56    3.42
  -4  19  -2   12.63    2.73
   4 -19   2    9.03    2.83
   4  19   2   10.97    3.12
  -4 -19  -3    4.37    2.28
  -4  19  -3    4.91    2.48
   4 -19   3    3.29    2.05
   4  19   3    6.05    2.58
  -4 -19  -4   91.86    7.34
  -4  19  -4   90.16    6.89
   4 -19   4   81.20    6.52
   4  19   4   82.22    6.21
  -4 -19  -5    4.65    2.57
  -4  19  -5    5.10    2.58
   4 -19   5    5.36    2.38
   4  19   5    7.28    2.70
  -4 -19  -6    2.45    1.73
  -4  19  -6    2.07    2.03
   4 -19   6    1.81    1.64
   4  19   6    1.78    1.77
  -4  19  -7    1.55    1.65
   4 -19   7   -0.09    1.12
   4  19   7    1.16    1.78
[truncated: 331,183 more chars]
