# Supplementary material for: Chlorido{1-[(dimethylamino)methyl]ferrocenyl-κ2 C 2,N}(tri­phenyl­stibine-κSb)palladium(II)
Source: Acta Crystallogr Sect E Struct Rep Online. 2013 Jun 8;69(Pt 7):m372. doi: 10.1107/S1600536813015109 (PMC3772412; doi:10.1107/S1600536813015109)
Supplement: Supplementary file 2 [file e-69-0m372-Isup2.hkl]

# 
# h,k,l, Fc-squared, Fo-squared, sigma(Fo-squared) and status flag 
# 
data_I
_shelx_title ' 129SHP06 in P2(1)/c' 
_shelx_refln_list_code          4 
_shelx_F_calc_maximum      443.14 
_exptl_crystal_F_000      1456.00 
_reflns_d_resolution_high  0.8409 
 
loop_ 
 _symmetry_equiv_pos_as_xyz 
 'x, y, z' 
 '-x, y+1/2, -z+1/2' 
 '-x, -y, -z' 
 'x, -y-1/2, z-1/2' 
 
_cell_length_a    10.3138 
_cell_length_b    19.8865 
_cell_length_c    13.7584 
_cell_angle_alpha  90.000 
_cell_angle_beta   92.984 
_cell_angle_gamma  90.000 
 
_shelx_F_squared_multiplier     1.000 
 
loop_ 
 _refln_index_h 
 _refln_index_k 
 _refln_index_l 
 _refln_F_squared_calc 
 _refln_F_squared_meas 
 _refln_F_squared_sigma 
 _refln_observed_status 
   2   0   0    60896.87    69068.30    946.51 o 
   3   0   0     9580.07    10538.90    185.35 o 
   4   0   0     1302.89     1536.54     85.84 o 
   5   0   0    25140.84    26129.39    375.85 o 
   6   0   0      232.48      246.69     66.31 o 
   7   0   0     8456.55     8357.99    257.90 o 
   8   0   0    10417.83    10793.94    375.96 o 
   9   0   0        0.91      104.15     70.52 o 
  10   0   0     3165.92     3369.20    204.90 o 
  11   0   0      143.61      180.89     90.81 o 
  12   0   0      145.36      239.67    184.76 o 
   1   1   0    58813.57    68132.22   1500.70 o 
   2   1   0     8291.01     9384.81     99.97 o 
   3   1   0    10445.91    10712.81    131.59 o 
   4   1   0     6784.53     6904.05    122.84 o 
   5   1   0      158.98      148.42     33.83 o 
   6   1   0     2172.52     2128.36     88.03 o 
   7   1   0      329.83      430.83     61.50 o 
   8   1   0      663.05      683.29     69.65 o 
   9   1   0     3317.92     3316.63    135.29 o 
  10   1   0      611.02      770.60     91.27 o 
  11   1   0       70.65      113.47     89.91 o 
  12   1   0        5.70        5.17     90.28 o 
   0   2   0    22261.69    24425.78    594.33 o 
   1   2   0     3490.66     3654.29     56.47 o 
   2   2   0    68864.30    75506.69    715.23 o 
   3   2   0        1.84       26.68     17.44 o 
   4   2   0     5926.60     6267.18    116.15 o 
   5   2   0     3805.06     3883.11    105.04 o 
   6   2   0     2910.92     2976.64    102.34 o 
   7   2   0     1820.88     1765.67     89.27 o 
   8   2   0      349.60      378.95     62.36 o 
   9   2   0       59.54      105.58     47.54 o 
  10   2   0      176.97      188.61     61.93 o 
  11   2   0      518.63      636.03    120.39 o 
  12   2   0       74.50      291.39    110.21 o 
   1   3   0   112745.80   123853.22   1909.82 o 
   2   3   0     8108.57     8651.07    116.30 o 
   3   3   0     8650.55     8776.29    114.42 o 
   4   3   0     3054.86     3028.69     80.77 o 
   5   3   0      134.43      132.41     33.71 o 
   6   3   0    14766.13    14893.85    221.22 o 
   7   3   0     5747.12     5701.90    152.03 o 
   8   3   0      835.41      879.74     73.89 o 
   9   3   0     5801.12     5719.48    173.64 o 
  10   3   0        0.17       24.80     61.08 o 
  11   3   0      144.26      121.65     81.51 o 
  12   3   0      394.57      484.38    119.33 o 
   0   4   0   196371.33   214850.70   5332.26 o 
   1   4   0     4405.50     4230.95     81.69 o 
   2   4   0     4168.78     4292.76    104.90 o 
   3   4   0    10326.55    10706.43    122.17 o 
   4   4   0    11983.34    11944.71    156.29 o 
   5   4   0    10082.09    10301.58    178.53 o 
   6   4   0     5036.61     4979.18    128.38 o 
   7   4   0     3072.48     2992.31    113.48 o 
   8   4   0     6133.54     6051.37    180.91 o 
   9   4   0     1512.84     1478.74    108.33 o 
  10   4   0      586.69      645.23    116.19 o 
  11   4   0      901.70      815.78    128.83 o 
  12   4   0      394.75      373.22    104.53 o 
   1   5   0    11382.13    11805.73    188.12 o 
   2   5   0     2949.88     2708.02     74.89 o 
   3   5   0    34537.62    36551.68    657.06 o 
   4   5   0     1039.00      933.69     45.33 o 
   5   5   0    22351.07    23117.24    365.07 o 
   6   5   0      541.64      598.17     55.05 o 
   7   5   0     1490.81     1331.82     78.42 o 
   8   5   0      481.49      591.40     72.48 o 
   9   5   0       12.76      -10.38     50.04 o 
  10   5   0     4489.88     4157.40    215.31 o 
  11   5   0      212.12      235.12     88.09 o 
   0   6   0    29414.54    31512.62    657.47 o 
   1   6   0     4518.13     4843.95     91.84 o 
   2   6   0    31457.72    33746.15    796.77 o 
   3   6   0     2406.65     2445.97     86.94 o 
   4   6   0     4323.91     4188.49    117.03 o 
   5   6   0     2239.78     2138.75     72.54 o 
   6   6   0     4080.92     4183.27    113.16 o 
   7   6   0      723.23      680.79     63.45 o 
   8   6   0      423.68      531.52     82.35 o 
   9   6   0      295.04      392.97     95.69 o 
  10   6   0      666.85      729.67    125.72 o 
  11   6   0      709.55      790.64    131.72 o 
   1   7   0    26253.38    28116.59    450.04 o 
   2   7   0     1946.95     1797.20     51.96 o 
   3   7   0     6033.57     5679.56    128.72 o 
   4   7   0      928.90      946.30     61.34 o 
   5   7   0    12614.54    11969.57    318.87 o 
   6   7   0     3972.15     4040.89    106.94 o 
   7   7   0        5.63        8.57     40.27 o 
   8   7   0      223.99      252.41     76.48 o 
   9   7   0     1264.10     1248.84    129.02 o 
  10   7   0     1318.87     1424.23    141.79 o 
  11   7   0       24.03       52.81     72.43 o 
   0   8   0        0.37        9.70     22.49 o 
   1   8   0     5605.40     5852.22    157.85 o 
   2   8   0     8595.98     9042.60    124.09 o 
   3   8   0     4076.58     3861.38    112.02 o 
   4   8   0    50406.38    50656.01    820.79 o 
   5   8   0     1502.32     1438.87     83.07 o 
   6   8   0    17121.51    17217.93    381.40 o 
   7   8   0       82.52      102.40     46.98 o 
   8   8   0      307.73      399.76     92.23 o 
   9   8   0     6154.73     6136.11    257.64 o 
  10   8   0        1.03      -22.33     61.65 o 
  11   8   0     3361.10     3776.48    429.01 o 
   1   9   0     3199.43     3257.51     88.64 o 
   2   9   0     2715.82     2715.47     75.77 o 
   3   9   0     4140.00     4038.90    120.17 o 
   4   9   0      454.00      475.72     58.01 o 
   5   9   0    18016.08    18121.57    280.18 o 
   6   9   0      384.16      412.22     66.14 o 
   7   9   0       83.59       59.81     45.43 o 
   8   9   0      396.86      450.45     98.94 o 
   9   9   0        0.42       29.73     60.46 o 
  10   9   0     2627.53     2485.64    183.90 o 
  11   9   0      166.06      199.45     85.55 o 
   0  10   0       88.78      155.83     43.38 o 
   1  10   0      498.09      479.29     42.54 o 
   2  10   0     2713.77     2569.13     97.08 o 
   3  10   0     2644.53     2523.46    100.83 o 
   4  10   0     8939.08     9069.85    253.26 o 
   5  10   0        9.56       38.79     35.33 o 
   6  10   0     1106.97     1073.37     82.15 o 
   7  10   0     1556.19     1434.63    124.98 o 
   8  10   0     1133.46     1078.18    122.76 o 
   9  10   0      393.42      363.53    100.68 o 
  10  10   0       32.75       39.29     73.45 o 
  11  10   0      332.53      411.66    111.75 o 
   1  11   0     2453.41     2459.72     83.62 o 
   2  11   0      682.03      580.97     55.48 o 
   3  11   0    25567.04    25799.98    542.04 o 
   4  11   0     1593.21     1561.41     89.59 o 
   5  11   0    23555.39    23088.14    547.49 o 
   6  11   0      143.60      179.38     53.13 o 
   7  11   0     4583.03     4456.52    207.06 o 
   8  11   0     2413.48     2394.01    164.96 o 
   9  11   0       29.15       45.73     71.11 o 
  10  11   0     4879.63     4667.78    250.24 o 
   0  12   0     7314.58     6989.70    304.60 o 
   1  12   0     3844.86     3760.32    133.43 o 
   2  12   0       84.48      122.31     31.74 o 
   3  12   0      137.81      158.89     33.56 o 
   4  12   0    15549.19    15412.49    377.66 o 
   5  12   0     1013.08     1051.57     82.53 o 
   6  12   0     1021.59      946.21    102.59 o 
   7  12   0      562.18      574.45    107.38 o 
   8  12   0      350.62      447.40    103.03 o 
   9  12   0      812.40      760.31    136.60 o 
  10  12   0      539.40      524.49    121.51 o 
   1  13   0     7396.51     7065.58    151.81 o 
   2  13   0     3957.84     3629.45    146.35 o 
   3  13   0      489.41      522.75     71.73 o 
   4  13   0      223.01      257.26     56.09 o 
   5  13   0      486.85      553.09     76.17 o 
   6  13   0      699.18      759.14    113.24 o 
   7  13   0     3246.47     3264.40    187.00 o 
   8  13   0     1830.45     1679.90    150.76 o 
   9  13   0     1835.45     1731.76    159.28 o 
  10  13   0       67.40      148.05     81.04 o 
   0  14   0     4561.02     4485.82    182.70 o 
   1  14   0      531.28      517.46     65.06 o 
   2  14   0     3166.11     3153.86    127.37 o 
   3  14   0       54.20       40.61     42.67 o 
   4  14   0     6501.77     6428.55    190.37 o 
   5  14   0      185.38      214.76     59.83 o 
   6  14   0     2351.95     2334.71    155.58 o 
   7  14   0      473.14      546.08    109.95 o 
   8  14   0      460.77      527.31    116.87 o 
   9  14   0     1585.55     1526.00    152.80 o 
   1  15   0     2401.42     2381.02     99.99 o 
   2  15   0      973.78      955.79     78.66 o 
   3  15   0      665.60      741.31     85.94 o 
   4  15   0       10.03       23.91     41.31 o 
   5  15   0     3647.72     3757.02    187.57 o 
   6  15   0      627.22      744.95    112.18 o 
   7  15   0       37.60       56.12     64.27 o 
   8  15   0      177.15      250.79     86.76 o 
   9  15   0      645.26      887.39    149.58 o 
   0  16   0    12459.58    12476.56    322.35 o 
   1  16   0      917.43      855.03     73.00 o 
   2  16   0     7537.62     7281.24    206.03 o 
   3  16   0      131.27      158.78     60.12 o 
   4  16   0      435.26      440.69     76.07 o 
   5  16   0     2245.58     2382.38    159.02 o 
   6  16   0      563.91      674.65    116.05 o 
   7  16   0     3366.21     3283.09    200.05 o 
   8  16   0     2363.15     2624.12    191.90 o 
   9  16   0       58.72       34.46     77.24 o 
   1  17   0     3929.16     3780.48    132.41 o 
   2  17   0     1529.71     1473.90    102.54 o 
   3  17   0      698.15      801.82     91.91 o 
   4  17   0        0.13       -1.59     43.74 o 
   5  17   0      457.37      503.80    101.79 o 
   6  17   0     2140.81     2279.30    172.29 o 
   7  17   0     1378.02     1396.40    141.99 o 
   8  17   0     1532.80     1501.27    153.51 o 
   0  18   0     1137.75     1179.11    119.53 o 
   1  18   0      260.94      211.75     60.72 o 
   2  18   0      233.91      296.60     77.35 o 
   3  18   0      717.92      677.18     90.33 o 
   4  18   0       50.97       86.41     60.21 o 
   5  18   0      236.84      275.58     87.92 o 
   6  18   0       64.27       74.21     70.19 o 
   7  18   0        0.21       40.54     68.98 o 
   1  19   0     9073.29     9239.04    250.39 o 
   2  19   0       25.33       68.66     51.94 o 
   3  19   0      568.95      670.58    130.30 o 
   4  19   0      356.55      507.70    103.54 o 
   5  19   0       18.39       20.62     62.17 o 
   6  19   0     2384.52     2519.64    182.81 o 
   7  19   0      887.19     1038.54    146.61 o 
   0  20   0     4659.21     4645.84    303.11 o 
   1  20   0      386.91      467.81     84.12 o 
   2  20   0     2089.86     1957.46    129.22 o 
   3  20   0      310.34      501.57    122.96 o 
   4  20   0      406.16      468.55    105.98 o 
   5  20   0      975.49     1003.78    134.48 o 
   6  20   0       26.59       87.65     71.43 o 
   1  21   0      532.07      603.92    100.63 o 
   2  21   0     1758.99     1854.23    132.59 o 
   3  21   0      647.76      874.80    144.25 o 
   4  21   0      896.48     1013.48    138.72 o 
   5  21   0      580.53      774.76    134.73 o 
   0  22   0     4143.12     4322.87    313.57 o 
   1  22   0        7.05       15.63     70.70 o 
   2  22   0     1140.51     1240.84    130.18 o 
   3  22   0      879.34      937.42    133.73 o 
   4  22   0      207.35      235.64     89.71 o 
   1  23   0     1715.12     1860.40    158.46 o 
   2  23   0      211.65      279.27     93.93 o 
 -12   1   1      162.70      267.01    115.03 o 
 -11   1   1     1024.15     1222.32    132.70 o 
 -10   1   1      345.87      477.20     78.85 o 
  -9   1   1    13240.00    13222.40    262.25 o 
  -8   1   1     3201.42     3339.25    127.68 o 
  -7   1   1     8682.08     8883.77    187.35 o 
  -6   1   1       85.49      163.56     39.30 o 
  -5   1   1     4657.08     4636.86    113.87 o 
  -4   1   1     6350.07     6811.74    121.70 o 
  -3   1   1    15010.96    15765.05    158.77 o 
  -2   1   1    19888.64    21970.07    156.22 o 
  -1   1   1    65237.12    71598.92    485.14 o 
   0   1   1     6052.12     6421.44    132.46 o 
   1   1   1    53530.29    59040.64    857.16 o 
   2   1   1     1471.04     1450.16     41.39 o 
   3   1   1     5529.10     5834.24     97.77 o 
   4   1   1    22205.87    23978.78    228.08 o 
   5   1   1     1117.57     1018.92     59.40 o 
   6   1   1    36632.43    38353.14    380.57 o 
   7   1   1     4389.30     4216.46    132.98 o 
   8   1   1     1768.78     1856.78     98.51 o 
   9   1   1      381.57      430.00     77.49 o 
  10   1   1       91.08      116.94     53.46 o 
  11   1   1      829.28      847.58    147.83 o 
  12   1   1      466.70      462.69    158.48 o 
 -12   2   1      257.35      391.42    108.36 o 
 -11   2   1        1.06       15.58     67.29 o 
 -10   2   1     6327.43     6070.63    237.48 o 
  -9   2   1     1704.67     1659.40    101.40 o 
  -8   2   1    15577.08    15729.83    266.77 o 
  -7   2   1     5157.98     5299.07    229.34 o 
  -6   2   1     1729.09     1558.86     76.58 o 
  -5   2   1     1055.05     1054.54     58.08 o 
  -4   2   1     1840.72     1850.29     65.16 o 
  -3   2   1    19881.97    20331.37    222.52 o 
  -1   2   1     1430.94     1578.75     33.13 o 
   0   2   1    80983.98    89423.89   1276.57 o 
   2   2   1    13079.78    14707.00    125.59 o 
   3   2   1       27.18       63.29     19.40 o 
   4   2   1      635.43      631.72     42.44 o 
   5   2   1    64041.77    68869.31    669.29 o 
   6   2   1     1462.12     1354.84     73.33 o 
   7   2   1    19273.16    19981.48    279.44 o 
   8   2   1     4644.57     4741.78    150.67 o 
   9   2   1        6.37       -3.84     37.33 o 
  10   2   1      172.58      195.94     65.22 o 
  11   2   1      125.91      336.01    144.80 o 
  12   2   1      658.25      546.88    135.25 o 
 -12   3   1      395.55      559.53    120.23 o 
 -11   3   1       92.91      129.12     78.04 o 
 -10   3   1      815.48      861.34    112.55 o 
  -9   3   1     1131.30     1256.36     90.89 o 
  -8   3   1     1322.83     1352.31     88.82 o 
  -7   3   1     1535.27     1403.73     81.78 o 
  -6   3   1       84.87       77.98     32.92 o 
  -5   3   1     3046.09     2950.95     91.12 o 
  -4   3   1     2443.22     2302.10     71.48 o 
  -3   3   1     7101.42     7103.18    105.49 o 
  -2   3   1    43436.43    49294.81    452.04 o 
  -1   3   1      815.99      789.85     26.68 o 
   0   3   1    18173.18    20480.66    307.58 o 
   1   3   1        4.26       34.40     11.44 o 
   2   3   1     2630.47     2601.87     50.92 o 
   3   3   1    16243.30    17464.93    195.16 o 
   4   3   1      115.77       79.08     24.19 o 
   5   3   1     1348.78     1300.16     73.84 o 
   6   3   1     2461.52     2453.78     94.46 o 
   7   3   1      281.76      294.55     57.63 o 
   8   3   1     1895.68     1941.79    101.63 o 
   9   3   1        1.89       27.78     41.64 o 
  10   3   1     2826.95     2681.81    171.25 o 
  11   3   1      273.97      281.54     92.74 o 
  12   3   1      411.56      456.98    127.24 o 
 -12   4   1      520.08      606.80    123.55 o 
 -11   4   1     1292.08     1307.77    137.45 o 
 -10   4   1     1811.36     1796.44    126.21 o 
  -9   4   1      251.19      288.24     69.96 o 
  -8   4   1     4414.89     4297.71    143.85 o 
  -7   4   1      844.59      744.85     66.74 o 
  -6   4   1     9288.89     9244.87    173.15 o 
  -5   4   1        1.06        8.16     22.95 o 
  -4   4   1    13925.94    14914.77    189.94 o 
  -3   4   1       11.42       41.05     15.52 o 
  -2   4   1    45429.71    49950.89    716.40 o 
  -1   4   1     3642.12     3814.98     87.10 o 
   0   4   1    12035.33    12439.91    266.85 o 
   1   4   1    13825.34    15465.34    204.43 o 
   2   4   1    26022.86    28426.49    410.16 o 
   3   4   1      799.77      740.11     35.22 o 
   4   4   1     8597.86     8538.59    134.91 o 
   5   4   1    15100.40    15905.01    217.77 o 
   6   4   1     5011.51     5092.73    130.54 o 
   7   4   1    13856.04    14027.70    251.07 o 
   8   4   1      298.94      306.94     60.94 o 
   9   4   1     1458.78     1231.23    119.30 o 
  10   4   1       71.71       73.61     63.87 o 
  11   4   1     1483.22     1674.14    151.97 o 
  12   4   1        6.14       61.54     74.43 o 
 -11   5   1      132.44      148.66     81.64 o 
 -10   5   1       95.19      148.94     77.50 o 
  -9   5   1     4803.90     4490.53    188.03 o 
  -8   5   1      444.84      425.25     77.00 o 
  -7   5   1     4973.05     4933.77    139.38 o 
  -6   5   1     1284.73     1296.64     69.62 o 
  -5   5   1     1390.43     1198.74     59.40 o 
  -4   5   1    18744.07    19477.60    403.24 o 
  -3   5   1     3057.42     3173.97    105.46 o 
  -2   5   1     2730.20     2711.82     77.34 o 
  -1   5   1    26000.40    27535.24    570.00 o 
   0   5   1      826.75      907.51     36.53 o 
   1   5   1     7796.26     8107.38    125.37 o 
   2   5   1      151.53      148.17     20.48 o 
   3   5   1       30.01       40.91     15.85 o 
   4   5   1     1221.04     1156.61     50.73 o 
   5   5   1      497.60      485.84     45.39 o 
   6   5   1    19899.05    19777.85    247.53 o 
   7   5   1     3351.06     3333.40    116.24 o 
   8   5   1        3.67       42.92     41.84 o 
   9   5   1      399.48      331.85     91.52 o 
  10   5   1      750.26      755.14    127.10 o 
  11   5   1      556.95      576.48    121.17 o 
 -11   6   1      599.18      647.78    126.76 o 
 -10   6   1       61.56       61.67     65.23 o 
  -9   6   1       79.99      104.85     57.76 o 
  -8   6   1     2144.28     2129.18    130.20 o 
  -7   6   1     2599.79     2505.84    100.29 o 
  -6   6   1     6786.07     6587.84    189.09 o 
  -5   6   1      150.19      175.73     29.56 o 
  -4   6   1    37552.20    38018.93    511.85 o 
  -3   6   1    25914.89    27020.86    448.45 o 
  -2   6   1      561.18      722.30     44.42 o 
  -1   6   1     1239.80     1376.30     46.57 o 
   0   6   1      809.33      823.19     37.64 o 
   1   6   1     7983.56     7414.14    110.11 o 
   2   6   1     3028.74     2944.93     68.99 o 
   3   6   1    13814.07    14311.64    313.62 o 
   4   6   1     8823.93     8765.43    184.12 o 
   5   6   1     5710.25     5931.91    135.63 o 
   6   6   1     1110.00     1095.64     64.47 o 
   7   6   1     1258.70     1220.76     73.92 o 
   8   6   1     2568.67     2387.12    153.89 o 
   9   6   1     6314.15     6158.90    252.72 o 
  10   6   1      428.24      500.75    112.88 o 
  11   6   1     2284.33     2545.87    187.94 o 
 -11   7   1      398.70      435.42    128.39 o 
 -10   7   1     2149.49     1946.27    160.85 o 
  -9   7   1       94.50       89.88     67.21 o 
  -8   7   1      106.12      129.48     53.46 o 
  -7   7   1     2925.05     2827.00    148.40 o 
  -6   7   1      403.54      441.71     43.76 o 
  -5   7   1    47411.75    48971.35    709.41 o 
  -4   7   1     2440.81     2151.88     91.49 o 
  -3   7   1    20229.52    20341.77    378.73 o 
  -2   7   1     4412.06     4560.29     87.50 o 
  -1   7   1     8129.22     8537.16    120.37 o 
   0   7   1    21918.12    22319.25    352.25 o 
   1   7   1    19837.43    20304.20    310.37 o 
   2   7   1     5419.56     5250.48    186.42 o 
   3   7   1    14989.92    15118.40    227.58 o 
   4   7   1     7721.08     7553.28    166.36 o 
   5   7   1    10144.97    10404.88    188.90 o 
   6   7   1       24.63       47.21     29.37 o 
   7   7   1       29.30       54.44     41.54 o 
   8   7   1     4113.12     4099.06    199.54 o 
   9   7   1       73.61       46.85     63.56 o 
  10   7   1     5377.46     5107.89    246.41 o 
  11   7   1      470.23      506.06    118.19 o 
 -11   8   1      138.58      105.79     78.38 o 
 -10   8   1      301.22      292.92     93.46 o 
  -9   8   1      800.43      813.51    127.06 o 
  -8   8   1      211.65      281.20     69.70 o 
  -7   8   1       11.65       -3.72     38.13 o 
  -6   8   1     2075.68     1965.52    105.61 o 
  -5   8   1     2104.32     1909.72     98.42 o 
  -4   8   1     1567.70     1400.64     77.51 o 
  -3   8   1      102.52      108.20     34.14 o 
  -2   8   1      109.63      178.73     24.21 o 
  -1   8   1     1682.88     1702.77     59.49 o 
   0   8   1     4045.14     4288.61     93.08 o 
   1   8   1       60.96       71.93     21.64 o 
   2   8   1     2722.40     2683.61     77.20 o 
   3   8   1     1207.13     1097.80     47.65 o 
   4   8   1     1145.87     1070.94     64.24 o 
   5   8   1     4997.22     5052.78    138.88 o 
   6   8   1     1062.02     1047.93     74.26 o 
   7   8   1      306.94      298.49     76.09 o 
   8   8   1       50.44       83.44     62.49 o 
   9   8   1       25.05       10.18     62.00 o 
  10   8   1        1.95       31.42     69.35 o 
  11   8   1       22.15       40.30     76.73 o 
 -11   9   1      342.81      406.94    112.41 o 
 -10   9   1      616.44      774.58    134.23 o 
  -9   9   1      232.48      299.85     89.36 o 
  -8   9   1        4.49       40.97     53.94 o 
  -7   9   1     1009.93      994.15     87.80 o 
  -6   9   1      401.10      357.19     64.72 o 
  -5   9   1    18246.17    18251.66    345.59 o 
  -4   9   1     9126.25     8590.86    206.69 o 
  -3   9   1    61015.14    63833.04    784.64 o 
  -2   9   1      559.64      529.11     36.44 o 
  -1   9   1     7181.99     7519.04    183.38 o 
   0   9   1    15802.96    16335.02    295.95 o 
   1   9   1      775.75      808.64     48.15 o 
   2   9   1    21980.55    22342.98    394.09 o 
   3   9   1     6720.64     6702.69    114.62 o 
   4   9   1      220.35      267.28     46.90 o 
   5   9   1     1951.90     1960.82     94.99 o 
   6   9   1     1144.32     1018.91     73.86 o 
   7   9   1      153.70      171.74     68.02 o 
   8   9   1     1854.07     1542.56    138.30 o 
   9   9   1      139.29      151.96     74.77 o 
  10   9   1     5311.77     5131.59    258.69 o 
  11   9   1      397.44      464.59    115.11 o 
 -11  10   1     1762.88     1771.45    167.25 o 
 -10  10   1      107.73       96.45     78.96 o 
  -9  10   1      289.91      266.59     89.87 o 
  -8  10   1       17.57        8.01     52.28 o 
  -7  10   1      581.34      690.33     87.94 o 
  -6  10   1     5956.39     5799.17    184.75 o 
  -5  10   1      739.05      588.48     69.27 o 
  -4  10   1    43898.03    44576.95    740.12 o 
  -3  10   1     7530.48     7062.96    166.71 o 
  -2  10   1     9012.94     8675.78    140.15 o 
  -1  10   1      340.45      349.42     40.39 o 
   0  10   1      115.73      194.91     33.54 o 
   1  10   1    39049.74    39581.32    521.28 o 
   2  10   1     6760.95     6510.31    125.51 o 
   3  10   1     8200.64     8212.17    177.51 o 
   4  10   1     9259.85     9291.41    190.68 o 
   5  10   1      495.61      501.90     59.83 o 
   6  10   1      597.03      577.35     94.79 o 
   7  10   1        2.44       34.11     59.79 o 
   8  10   1        2.19       41.08     61.88 o 
   9  10   1     5777.96     5767.19    263.38 o 
  10  10   1      245.27      279.03     97.58 o 
  11  10   1     3262.61     3163.19    218.07 o 
 -10  11   1      158.62      237.11     92.61 o 
  -9  11   1      935.96      943.06    136.50 o 
  -8  11   1      862.59      727.25    121.24 o 
  -7  11   1      395.39      404.93     75.20 o 
  -6  11   1      468.60      497.66     76.04 o 
  -5  11   1     2388.63     2132.35    109.92 o 
  -4  11   1       27.85       41.97     36.12 o 
  -3  11   1      213.41      241.48     50.39 o 
  -2  11   1     4563.57     4595.74    108.90 o 
  -1  11   1     5747.76     5412.38    122.03 o 
   0  11   1     2876.28     2799.37     89.89 o 
   1  11   1       47.95       95.26     31.51 o 
   2  11   1     1156.72     1037.13     58.01 o 
   3  11   1     3268.76     3043.70     89.13 o 
   4  11   1      151.27      155.81     43.00 o 
   5  11   1     1620.82     1628.52     89.96 o 
   6  11   1      993.17      937.04     98.54 o 
   7  11   1      554.38      596.81    109.52 o 
   8  11   1       51.31       38.19     59.07 o 
   9  11   1      183.73      203.67     87.67 o 
  10  11   1      240.43      277.83     98.28 o 
 -10  12   1      341.40      324.51     98.38 o 
  -9  12   1      315.49      372.56    100.17 o 
  -8  12   1      682.98      690.33    121.53 o 
  -7  12   1     1072.13     1014.15    111.31 o 
  -6  12   1     4259.09     4132.76    161.07 o 
  -5  12   1     2001.58     1978.42    110.68 o 
  -4  12   1    11014.31    10548.44    235.35 o 
  -3  12   1      121.49      163.93     46.09 o 
  -2  12   1    16397.86    15740.92    307.39 o 
  -1  12   1     2015.57     1769.09     75.79 o 
   0  12   1     6775.24     6206.33    137.90 o 
   1  12   1     4296.14     4015.36    112.16 o 
   2  12   1     1694.42     1595.08     72.68 o 
   3  12   1     2109.15     2110.54     79.84 o 
   4  12   1     1781.87     1579.12     91.64 o 
   5  12   1     1080.64     1021.70     77.23 o 
   6  12   1      680.03      680.43    112.03 o 
   7  12   1     2264.94     2156.65    153.07 o 
   8  12   1      891.71      879.72    135.22 o 
   9  12   1     2341.99     2427.24    180.80 o 
  10  12   1       96.56      142.44     80.67 o 
 -10  13   1      391.71      446.70    112.06 o 
  -9  13   1      511.52      466.08    112.56 o 
  -8  13   1       83.56       98.65     72.16 o 
  -7  13   1       16.76       38.05     59.59 o 
  -6  13   1      132.56       93.66     50.60 o 
  -5  13   1    10473.63     9546.54    748.46 o 
  -4  13   1     1795.12     1709.36    102.69 o 
  -3  13   1    15683.30    15838.93    277.98 o 
  -2  13   1      363.16      411.93     50.09 o 
  -1  13   1     3397.49     3346.83    106.85 o 
   0  13   1     5049.04     4855.61    127.99 o 
   1  13   1      555.23      554.36     57.62 o 
   2  13   1    14234.47    14415.97    232.33 o 
   3  13   1     4160.30     4306.93    119.96 o 
   4  13   1      810.82      761.45     73.33 o 
   5  13   1     1350.95     1186.87    108.64 o 
   6  13   1      562.74      655.57    108.20 o 
   7  13   1      287.14      271.72     83.99 o 
   8  13   1      189.85      282.76     93.18 o 
   9  13   1       24.33       18.20     67.71 o 
  10  13   1     2509.62     2589.72    199.50 o 
  -9  14   1       71.18       98.85     76.32 o 
  -8  14   1     2011.83     2152.19    186.80 o 
  -7  14   1     2297.97     2142.17    158.62 o 
  -6  14   1      144.49      120.02     67.53 o 
  -5  14   1        6.60       47.06     45.79 o 
  -4  14   1     1121.40     1111.11     86.75 o 
  -3  14   1     3509.60     3484.67    166.30 o 
  -2  14   1     1952.80     1899.35     83.99 o 
  -1  14   1      710.27      696.97     57.47 o 
   0  14   1     8735.49     8317.22    173.61 o 
   1  14   1     8232.84     8108.27    240.77 o 
   2  14   1       45.23       76.37     37.42 o 
   3  14   1        2.14       -0.47     32.65 o 
   4  14   1     1613.78     1487.75     96.35 o 
   5  14   1     3418.78     3365.39    175.45 o 
   6  14   1      610.11      720.93    115.16 o 
   7  14   1     1472.53     1502.93    138.66 o 
   8  14   1      492.42      564.76    113.72 o 
   9  14   1      159.54      206.00     87.64 o 
  -9  15   1     1627.96     1875.19    172.41 o 
  -8  15   1     1134.94     1184.49    143.97 o 
  -7  15   1     1252.53     1262.96    133.10 o 
  -6  15   1      795.42      725.78    116.34 o 
  -5  15   1     1302.99     1348.88    100.85 o 
  -4  15   1      347.18      400.47     73.27 o 
  -3  15   1     4683.68     4573.26    185.40 o 
  -2  15   1     2624.93     2650.36    102.53 o 
  -1  15   1    13804.89    13862.29    333.05 o 
   0  15   1      530.26      617.21     59.81 o 
   1  15   1     7852.39     8001.43    194.82 o 
   2  15   1       74.30       61.01     35.60 o 
   3  15   1      598.30      539.61     81.48 o 
   4  15   1     3343.25     3246.31    141.49 o 
   5  15   1      391.74      466.49     94.72 o 
   6  15   1     1436.05     1570.06    144.79 o 
   7  15   1     1145.93     1285.06    132.31 o 
   8  15   1      835.92      929.19    135.78 o 
   9  15   1      826.03      896.91    144.46 o 
  -9  16   1      189.29      233.70     90.05 o 
  -8  16   1       31.40       58.07     72.89 o 
  -7  16   1      270.07      204.38     81.16 o 
  -6  16   1      627.10      721.69    122.80 o 
  -5  16   1       38.56       70.07     48.43 o 
  -4  16   1     2795.25     2706.50    137.31 o 
  -3  16   1      422.99      435.15     76.72 o 
  -2  16   1     1668.38     1528.44    100.55 o 
  -1  16   1     1676.30     1664.70     88.39 o 
   0  16   1     1814.64     1763.95     90.76 o 
   1  16   1      520.89      575.89     66.87 o 
   2  16   1      145.54      233.55     57.50 o 
   3  16   1      473.02      501.67    105.84 o 
   4  16   1      372.91      381.35     84.53 o 
   5  16   1      551.68      552.10    106.06 o 
   6  16   1      563.27      596.40    112.64 o 
   7  16   1      213.56      223.66     82.15 o 
   8  16   1      151.60       99.75     74.73 o 
  -8  17   1      284.27      318.93     97.87 o 
  -7  17   1     2356.32     2352.70    177.64 o 
  -6  17   1      926.88      957.09    126.41 o 
  -5  17   1      170.58      203.18     75.23 o 
  -4  17   1      846.42      916.23     91.79 o 
  -3  17   1      191.01      149.70     55.02 o 
  -2  17   1     1642.56     1608.06    105.70 o 
  -1  17   1     3072.46     3193.62    125.76 o 
   0  17   1      761.95      816.01     76.60 o 
   1  17   1      983.90     1006.16     85.10 o 
   2  17   1      432.28      475.03     78.83 o 
   3  17   1      343.70      414.04     84.90 o 
   4  17   1      896.00      918.67    109.62 o 
   5  17   1       51.84       29.21     56.62 o 
   6  17   1     4246.21     4848.40    245.92 o 
   7  17   1      656.49      824.61    137.44 o 
   8  17   1      410.83      482.30    113.94 o 
  -7  18   1     1101.36     1094.53    142.51 o 
  -6  18   1      327.98      327.94    110.89 o 
  -5  18   1       54.31       70.23     65.00 o 
  -4  18   1        2.76        6.18     44.67 o 
  -3  18   1     2459.38     2583.32    139.87 o 
  -2  18   1     8491.12     8331.01    250.07 o 
  -1  18   1      172.02      237.86     63.24 o 
   0  18   1     6521.00     6228.32    175.42 o 
   1  18   1      875.14      902.33     86.74 o 
   2  18   1     2128.84     1957.17    120.05 o 
   3  18   1      190.61      252.99     74.23 o 
   4  18   1        0.22       25.50     57.15 o 
   5  18   1     4102.77     4010.07    212.31 o 
   6  18   1      801.15     1038.98    135.15 o 
   7  18   1     3248.10     3605.13    220.30 o 
  -7  19   1       26.29       18.04     67.54 o 
  -6  19   1      961.03      971.11    139.90 o 
  -5  19   1      358.99      473.61    105.43 o 
  -4  19   1      163.11      203.51     64.36 o 
  -3  19   1     1111.26     1078.58    112.14 o 
  -2  19   1      519.75      588.85     94.01 o 
  -1  19   1     2912.34     2785.50    159.89 o 
   0  19   1      116.66      110.99     49.44 o 
   1  19   1      220.43      248.39     68.44 o 
   2  19   1       20.81       51.22     50.51 o 
   3  19   1      553.30      554.18    122.92 o 
   4  19   1       20.89       21.30     55.31 o 
   5  19   1      127.99      164.63     80.44 o 
   6  19   1      531.63      527.90    116.57 o 
   7  19   1      444.48      462.86    110.86 o 
  -6  20   1     1119.03     2234.51    858.01 o 
  -5  20   1       41.60      113.78     75.88 o 
  -4  20   1      436.47      500.53    106.09 o 
  -3  20   1       94.46      155.05     73.14 o 
  -2  20   1      212.83      293.59     76.52 o 
  -1  20   1        7.40        8.68     50.72 o 
   0  20   1     2007.58     2127.63    151.94 o 
   1  20   1      317.46      338.48     75.51 o 
   2  20   1     2427.37     2537.92    145.84 o 
   3  20   1      549.27      616.52    133.83 o 
   4  20   1     1487.17     1378.17    135.46 o 
   5  20   1     1749.50     1857.44    160.44 o 
   6  20   1      211.49      275.01     95.66 o 
  -5  21   1       57.22       41.87     65.56 o 
  -4  21   1      312.44      409.72    101.81 o 
  -3  21   1       65.59      108.62     70.14 o 
  -2  21   1      752.24      845.55    111.99 o 
  -1  21   1     2549.62     2872.55    156.39 o 
   0  21   1      457.21      529.91    107.73 o 
   1  21   1     2538.41     2444.19    162.83 o 
   2  21   1      267.19      547.81    109.90 o 
   3  21   1      197.76      229.69     82.63 o 
   4  21   1     1476.22     1507.92    144.84 o 
   5  21   1       85.88      112.74     74.51 o 
  -4  22   1      654.00      742.13    129.25 o 
  -3  22   1      918.60     1066.77    132.32 o 
  -2  22   1      117.04      217.20     78.55 o 
  -1  22   1       22.72       48.00     66.10 o 
   0  22   1      570.43      792.23    130.42 o 
   1  22   1     1016.35     1233.71    134.05 o 
   2  22   1      211.08      350.96     95.64 o 
   3  22   1      121.38      159.26     81.60 o 
   4  22   1     1102.33     1359.34    140.90 o 
  -2  23   1      211.14      325.35     87.24 o 
  -1  23   1       65.81      117.14     78.98 o 
   0  23   1        0.93        6.06     73.36 o 
   1  23   1      669.60      901.84    139.33 o 
   2  23   1      618.30      643.89    149.02 o 
 -12   0   2       20.07      113.66    131.60 o 
 -11   0   2      425.93      562.87    127.20 o 
 -10   0   2     6932.93     6793.19    287.80 o 
  -9   0   2     4296.56     4138.24    215.10 o 
  -8   0   2     6536.87     6567.76    248.57 o 
  -7   0   2    10780.59    10840.98    293.19 o 
  -6   0   2    11006.07    10616.42    266.49 o 
  -5   0   2     6047.74     6233.47    186.87 o 
  -4   0   2    26415.08    27686.98    419.93 o 
  -3   0   2    99650.25   103586.62    593.66 o 
  -2   0   2    75787.02    82494.81    455.97 o 
  -1   0   2    20126.23    21390.74    186.70 o 
   0   0   2     1462.56     1363.88     43.40 o 
   1   0   2      528.57      502.89    119.35 o 
   2   0   2      354.60      492.38     42.05 o 
   3   0   2       42.68      130.70     35.10 o 
   4   0   2      172.39      239.94     49.16 o 
   5   0   2    45259.58    47192.73    512.86 o 
   6   0   2    33027.20    34422.72    725.02 o 
   7   0   2    11615.36    11996.56    308.81 o 
   8   0   2     3241.29     3092.59    175.99 o 
   9   0   2     3617.30     3694.65    202.85 o 
  10   0   2      692.30     1190.49    259.71 o 
  11   0   2     1760.52     1709.26    235.31 o 
  12   0   2     3095.13     2824.59    419.20 o 
 -12   1   2      392.76      480.04    130.82 o 
 -11   1   2      487.59      480.83    113.22 o 
 -10   1   2        0.35       -9.18     45.10 o 
  -9   1   2     4403.95     4299.38    155.63 o 
  -8   1   2     6399.12     6312.72    172.95 o 
  -7   1   2        2.61       36.52     34.36 o 
  -6   1   2      472.07      570.27     53.00 o 
  -5   1   2      827.73      801.01     52.91 o 
  -4   1   2    14672.45    15430.14    182.88 o 
  -3   1   2      723.47      725.25     39.36 o 
  -2   1   2    21165.00    23577.99    166.82 o 
  -1   1   2     6206.59     6216.80     82.63 o 
   0   1   2     1195.37     1078.24     32.78 o 
   2   1   2    20630.59    23301.88    206.02 o 
   3   1   2    10338.02    11192.19    165.71 o 
   4   1   2     9123.00     9643.03    172.99 o 
   5   1   2     3986.42     4034.99    108.87 o 
   6   1   2    12558.36    12736.34    207.60 o 
   7   1   2     7482.00     7328.69    172.89 o 
   8   1   2      169.46      152.85     49.14 o 
   9   1   2        4.68       30.39     41.07 o 
  10   1   2      115.68      111.94     59.67 o 
  11   1   2      981.24     1059.11    157.27 o 
  12   1   2      192.74      151.32    119.49 o 
 -12   2   2      403.04      488.97    116.60 o 
 -11   2   2      448.01      472.13     93.85 o 
 -10   2   2      865.01      919.79    108.26 o 
  -9   2   2       22.19       15.52     43.63 o 
  -8   2   2     3778.06     3615.06    134.03 o 
  -7   2   2      109.16       94.82     39.19 o 
  -6   2   2     4209.97     3925.67    116.38 o 
  -5   2   2      396.73      385.24     45.85 o 
  -4   2   2     7759.17     7936.74    131.92 o 
  -3   2   2     8847.77     8730.00    120.94 o 
  -2   2   2     5851.78     5887.54    102.12 o 
  -1   2   2       76.86       77.99     16.93 o 
   0   2   2     1666.11     1452.99     34.61 o 
   1   2   2    15822.23    16534.53    128.01 o 
   2   2   2      989.38      892.82     45.89 o 
   3   2   2     6811.37     6906.20    164.28 o 
   4   2   2     4351.11     4573.32    100.39 o 
   5   2   2     1968.60     1891.17     75.39 o 
   6   2   2      571.95      607.52     57.64 o 
   7   2   2     8456.55     8477.47    185.00 o 
   8   2   2      735.81      745.78     71.83 o 
   9   2   2     1912.15     1844.59    119.39 o 
  10   2   2      331.18      363.29     79.96 o 
  11   2   2     1151.55     1021.44    174.78 o 
  12   2   2       65.16        9.68     75.53 o 
 -12   3   2       61.91       70.41     75.75 o 
 -11   3   2     1539.44     1652.64    131.97 o 
 -10   3   2      489.55      513.65     94.62 o 
  -9   3   2     8505.05     8458.24    226.16 o 
  -8   3   2     4089.70     4268.01    144.20 o 
  -7   3   2    10534.18    10414.15    203.60 o 
  -6   3   2     1987.16     1909.31     83.40 o 
  -5   3   2     1169.36     1233.53     62.13 o 
  -4   3   2    45362.04    47322.45    495.02 o 
  -3   3   2    13320.13    13185.70    148.22 o 
  -2   3   2    12276.62    12389.97    209.16 o 
  -1   3   2    13285.77    12639.93    157.20 o 
   0   3   2       60.58       65.73     14.30 o 
   2   3   2     1947.79     1935.39     63.86 o 
   3   3   2      201.32      239.71     36.61 o 
   4   3   2    19583.64    21335.34    374.42 o 
   5   3   2     2469.14     2328.96     82.28 o 
   6   3   2    30631.46    31617.51    559.23 o 
   7   3   2     9174.56     9150.49    282.57 o 
   8   3   2     4056.32     3953.34    138.65 o 
   9   3   2      214.63      201.42     62.42 o 
  10   3   2     1036.05     1013.07    117.81 o 
  11   3   2     2418.91     2708.70    184.80 o 
 -12   4   2      131.97      151.42     83.55 o 
 -11   4   2      655.02      685.76    124.49 o 
 -10   4   2      452.36      542.71     95.69 o 
  -9   4   2     1372.58     1363.97    110.20 o 
  -8   4   2      923.30      808.70     77.29 o 
  -7   4   2     9936.13     9940.84    214.04 o 
  -6   4   2      885.77      851.12     59.88 o 
  -5   4   2     1080.10      953.86     66.46 o 
  -4   4   2      858.09      870.03     47.44 o 
  -3   4   2    27302.12    27421.85    406.64 o 
  -2   4   2    37047.10    40400.49    564.88 o 
  -1   4   2      976.07     1199.82     43.95 o 
   0   4   2       60.53      118.30     19.71 o 
   1   4   2    22844.67    23669.88    290.77 o 
   2   4   2     9714.23    10126.39    143.53 o 
   3   4   2     7044.80     7745.05    140.31 o 
   4   4   2     2013.39     2030.27     62.51 o 
   5   4   2     5052.25     5030.64    114.68 o 
   6   4   2     8890.88     8614.06    168.34 o 
   7   4   2      783.70      798.45     70.56 o 
   8   4   2     4685.93     4461.31    169.16 o 
   9   4   2      877.40      818.42     92.50 o 
  10   4   2      788.00      977.21    142.53 o 
  11   4   2        0.17       -7.99     65.04 o 
 -11   5   2      427.35      469.36    108.48 o 
 -10   5   2      326.89      338.43     83.15 o 
  -9   5   2      197.42      195.58     64.86 o 
  -8   5   2     1661.82     1782.29    113.62 o 
  -7   5   2     9016.90     9233.00    188.99 o 
  -6   5   2     2696.88     2675.83     95.62 o 
  -5   5   2    21106.89    20869.36    314.59 o 
  -4   5   2     4327.17     4409.73     94.96 o 
  -3   5   2     4955.98     4916.89     89.35 o 
  -2   5   2       83.12      175.66     24.13 o 
  -1   5   2     2575.23     2670.63     67.77 o 
   0   5   2    38027.43    41106.05    676.57 o 
   1   5   2    11337.57    11809.89    285.04 o 
   2   5   2    45618.41    49488.18    701.49 o 
   3   5   2    26016.89    26641.08    641.93 o 
   4   5   2     4699.31     4890.94    125.29 o 
   5   5   2      708.66      796.20     47.89 o 
   6   5   2      384.45      436.28     50.20 o 
   7   5   2     3118.42     2952.32    109.70 o 
   8   5   2     6231.37     6209.92    206.60 o 
   9   5   2        3.02      -12.50     51.40 o 
  10   5   2     4625.49     4390.09    236.56 o 
  11   5   2      471.32      412.65    108.48 o 
 -11   6   2      125.09      146.85     88.08 o 
 -10   6   2     1154.95     1190.20    126.67 o 
  -9   6   2       29.88       33.29     51.06 o 
  -8   6   2     2361.52     2387.37    131.12 o 
  -7   6   2      434.69      456.15     57.30 o 
  -6   6   2     5956.54     5705.75    132.88 o 
  -5   6   2       17.04       32.89     24.93 o 
  -4   6   2    12097.79    11891.82    203.83 o 
  -3   6   2     7070.05     7145.33    132.06 o 
  -2   6   2     8434.84     8299.85    167.26 o 
  -1   6   2      502.59      435.62     30.18 o 
   0   6   2      544.06      418.45     30.30 o 
   1   6   2    12963.91    14319.31    291.21 o 
   2   6   2      353.59      359.88     29.76 o 
   3   6   2     5208.21     5390.44    121.12 o 
   4   6   2     4062.06     4178.98    116.33 o 
   5   6   2     6306.67     6292.32    130.43 o 
   6   6   2      673.71      725.46     53.66 o 
   7   6   2     5727.08     5371.30    170.38 o 
   8   6   2      385.79      413.36     93.47 o 
   9   6   2     2744.95     2566.53    169.90 o 
  10   6   2      467.37      461.65    108.09 o 
  11   6   2     1045.80     1250.61    145.31 o 
 -11   7   2        1.55       -9.98     61.63 o 
 -10   7   2       18.15       20.35     62.54 o 
  -9   7   2      241.67      273.80     74.50 o 
  -8   7   2     2595.44     2353.44    131.93 o 
  -7   7   2        1.30       25.04     43.27 o 
  -6   7   2     4431.20     4673.26    111.86 o 
  -5   7   2     1001.63      938.00     71.56 o 
  -4   7   2    17185.25    17513.24    253.15 o 
  -3   7   2      895.20      773.73     54.67 o 
  -2   7   2     6641.90     6568.56    147.78 o 
  -1   7   2     1720.66     1703.32     57.93 o 
   0   7   2    13989.03    13857.92    372.06 o 
   1   7   2     6514.62     6601.84    162.33 o 
   2   7   2     5404.67     5317.08     98.53 o 
   3   7   2     8523.66     8491.52    178.36 o 
   4   7   2       68.29       77.77     20.91 o 
   5   7   2      105.84      138.26     27.54 o 
   6   7   2     2188.47     2091.61     78.51 o 
   7   7   2     4887.15     4918.13    206.68 o 
   8   7   2      233.26      259.65     82.77 o 
   9   7   2        0.52       21.31     62.84 o 
  10   7   2      452.57      569.90    119.68 o 
  11   7   2     1377.80     1330.27    147.47 o 
 -11   8   2      995.13     1181.83    149.30 o 
 -10   8   2      451.32      425.26    106.33 o 
  -9   8   2      698.22      626.90    116.48 o 
  -8   8   2     1308.42     1332.12    104.33 o 
  -7   8   2     6183.60     5917.34    191.92 o 
  -6   8   2    14188.00    14157.07    382.93 o 
  -5   8   2        0.02       47.83     37.00 o 
  -4   8   2    21061.10    21671.92    290.24 o 
  -3   8   2    18162.38    18505.58    374.03 o 
  -2   8   2        6.62       22.38     18.64 o 
  -1   8   2    10095.65    10152.26    232.94 o 
   0   8   2    16842.79    17706.52    272.50 o 
   1   8   2    68924.98    71062.21   1064.54 o 
   2   8   2    30503.92    31673.96    615.36 o 
   3   8   2    38296.24    40659.54    725.69 o 
   4   8   2     9721.96     9641.38    237.75 o 
   5   8   2     2385.75     2369.10     72.62 o 
   6   8   2     5088.25     5028.38    177.33 o 
   7   8   2     2720.96     2571.81    155.86 o 
   8   8   2     4140.77     3514.66    191.35 o 
   9   8   2     7469.42     7372.02    287.78 o 
  10   8   2      375.31      457.31    115.33 o 
  11   8   2     1377.30     1550.60    232.64 o 
 -11   9   2      114.16      100.39     77.79 o 
 -10   9   2       63.73       67.09     71.48 o 
  -9   9   2       66.16       51.41     61.34 o 
  -8   9   2      537.16      603.57     88.50 o 
  -7   9   2     2314.02     2021.52    122.84 o 
  -6   9   2      418.90      478.06     75.04 o 
  -5   9   2    16753.47    16657.89    281.52 o 
  -4   9   2     5764.05     5661.64    183.60 o 
  -3   9   2     3905.24     3995.49    123.03 o 
  -2   9   2      440.18      435.44     38.60 o 
  -1   9   2      979.87      875.92     48.42 o 
   0   9   2    22776.73    23505.66    468.48 o 
   1   9   2     4515.69     4584.44    104.93 o 
   2   9   2    13929.91    14225.86    217.48 o 
   3   9   2     6932.83     6548.70    143.09 o 
   4   9   2     1808.89     1918.51     67.88 o 
   5   9   2     1687.97     1745.26     66.17 o 
   6   9   2        2.58       12.20     42.13 o 
   7   9   2     3184.52     2911.85    168.77 o 
   8   9   2     4008.12     3930.92    206.42 o 
   9   9   2       45.83      104.75     74.03 o 
  10   9   2     2306.79     2238.47    178.19 o 
  11   9   2      311.80      320.83     99.15 o 
 -11  10   2       44.40       55.96     72.77 o 
 -10  10   2      306.88      315.72     96.98 o 
  -9  10   2      174.49      149.94     79.44 o 
  -8  10   2      383.02      404.63     80.96 o 
  -7  10   2     1080.90     1061.34     95.00 o 
  -6  10   2      370.90      427.73     73.55 o 
  -5  10   2       48.87       32.51     39.61 o 
  -4  10   2        0.47       -7.77     30.54 o 
  -3  10   2      192.48      206.98     44.51 o 
  -2  10   2     9077.87     9244.59    150.02 o 
  -1  10   2      317.96      374.23     40.94 o 
   0  10   2     5629.01     5598.67    121.53 o 
   1  10   2     9501.11     9343.52    164.54 o 
   2  10   2    11611.35    11497.45    203.06 o 
   3  10   2     6651.33     6502.13    146.83 o 
   4  10   2       42.05       56.92     27.09 o 
   5  10   2     1124.11     1030.66     92.03 o 
   6  10   2      250.76      224.33     70.04 o 
   7  10   2     1689.88     1551.86    131.08 o 
   8  10   2      129.81      144.27     72.09 o 
   9  10   2       94.72       52.32     74.34 o 
  10  10   2        4.99       -0.21     63.81 o 
 -10  11   2      232.69      231.22     91.37 o 
  -9  11   2      801.38      797.42    133.80 o 
  -8  11   2     2519.84     2513.65    169.54 o 
  -7  11   2     4765.10     4513.49    177.58 o 
  -6  11   2      856.41      855.81     84.66 o 
  -5  11   2     7265.60     7051.04    205.12 o 
  -4  11   2     4173.05     4182.28    143.94 o 
  -3  11   2     2809.12     2691.59    110.47 o 
  -2  11   2     5380.54     5109.48    117.96 o 
  -1  11   2     5599.74     5528.01    125.46 o 
   0  11   2    13296.74    12732.74    190.30 o 
   1  11   2     9883.20     9497.90    164.67 o 
   2  11   2    53611.18    54325.72    943.85 o 
   3  11   2    20428.69    20641.39    413.40 o 
   4  11   2     5544.18     5459.30    138.14 o 
   5  11   2     1280.05     1127.99     99.71 o 
   6  11   2     3067.05     2819.05    160.06 o 
   7  11   2     3050.77     3040.80    179.62 o 
   8  11   2     3215.92     3111.12    190.46 o 
   9  11   2       80.24       46.30     75.46 o 
  10  11   2     1805.53     1964.59    172.02 o 
 -10  12   2      225.34      196.50     87.55 o 
  -9  12   2      496.83      565.99    116.62 o 
  -8  12   2      125.00      134.87     73.65 o 
  -7  12   2     3875.14     3857.69    167.70 o 
  -6  12   2     5406.51     5189.14    182.26 o 
  -5  12   2      279.52      354.30     66.70 o 
  -4  12   2      561.24      661.21     73.69 o 
  -3  12   2     7673.75     7548.78    187.74 o 
  -2  12   2       17.42       28.71     24.88 o 
  -1  12   2      215.73      219.82     39.44 o 
   0  12   2      527.95      477.84     47.39 o 
   1  12   2    30975.45    31033.38    487.97 o 
   2  12   2    10573.87    10390.26    178.50 o 
   3  12   2     2922.66     2877.33     96.01 o 
   4  12   2     3807.80     3373.77    158.29 o 
   5  12   2     1244.70     1178.16    104.52 o 
   6  12   2     5746.16     5498.77    226.01 o 
   7  12   2       22.13       38.67     61.51 o 
   8  12   2     1156.76     1090.07    130.35 o 
   9  12   2     1099.65     1043.77    128.19 o 
  10  12   2      190.95      225.45    106.06 o 
 -10  13   2        3.92       21.31     66.52 o 
  -9  13   2     2720.87     2524.14    185.02 o 
  -8  13   2      770.44      948.45    143.09 o 
  -7  13   2      164.75      191.91     75.43 o 
  -6  13   2        3.06        6.57     42.16 o 
  -5  13   2      447.70      477.77     74.81 o 
  -4  13   2     1753.57     1789.18    103.28 o 
  -3  13   2     4081.72     4027.68    144.44 o 
  -2  13   2     3142.54     3126.92    102.78 o 
  -1  13   2    10248.56     9908.04    182.73 o 
   0  13   2       10.19       20.01     26.91 o 
   1  13   2     6079.86     5652.73    139.85 o 
   2  13   2       14.74       15.65     30.53 o 
   3  13   2     1255.69     1233.80     69.85 o 
   4  13   2    13624.95    13323.55    369.68 o 
   5  13   2       41.11       38.15     50.77 o 
   6  13   2     4750.80     4641.58    213.04 o 
   7  13   2      508.66      544.92    107.70 o 
   8  13   2      125.83      132.96     91.82 o 
   9  13   2        0.05       -4.15     62.91 o 
  10  13   2        2.35       24.71     61.37 o 
  -9  14   2        6.97      -42.94     62.87 o 
  -8  14   2      335.06      436.56    102.70 o 
  -7  14   2      387.02      524.25    107.95 o 
  -6  14   2     1502.72     1399.49    106.59 o 
  -5  14   2       29.59       61.87     47.57 o 
  -4  14   2     5543.22     5136.94    226.53 o 
  -3  14   2      922.99      858.13     88.35 o 
  -2  14   2     4883.87     4789.66    130.55 o 
  -1  14   2     1967.23     1861.34     86.64 o 
   0  14   2     6968.09     6893.99    160.41 o 
   1  14   2     4500.71     4458.15    129.86 o 
   2  14   2     4348.32     4325.13    127.47 o 
   3  14   2     5474.97     5393.34    168.58 o 
   4  14   2      122.83      127.95     58.96 o 
   5  14   2     2244.75     2039.56    142.93 o 
   6  14   2       44.02       57.32     54.78 o 
   7  14   2      550.37      783.02    133.84 o 
   8  14   2      152.58      182.36     83.57 o 
   9  14   2      917.45     1035.57    140.77 o 
  -9  15   2       23.54      111.10     70.25 o 
  -8  15   2      799.50      877.86    140.95 o 
  -7  15   2        1.45      -27.67     59.15 o 
  -6  15   2      248.34      362.22     76.94 o 
  -5  15   2     2525.11     2236.61    128.36 o 
  -4  15   2     3118.18     2960.31    139.36 o 
  -3  15   2      937.64      883.19     95.76 o 
  -2  15   2     3496.71     3449.86    116.07 o 
  -1  15   2      885.80      920.57     66.81 o 
   0  15   2     1637.74     1672.80     85.92 o 
   1  15   2      887.31      939.63     68.26 o 
   2  15   2     5655.29     5296.02    155.43 o 
   3  15   2     2517.16     2427.56    195.17 o 
   4  15   2      122.72       83.17     59.61 o 
   5  15   2      370.47      433.90     94.98 o 
   6  15   2      195.91      145.92     75.13 o 
   7  15   2     1976.59     2236.96    167.89 o 
   8  15   2      175.38      228.85     84.36 o 
   9  15   2       26.37        2.04     59.29 o 
  -8  16   2     2283.30     2367.98    181.78 o 
  -7  16   2     1921.41     1930.24    186.57 o 
  -6  16   2        1.36       45.16     58.86 o 
  -5  16   2      663.18      830.58     92.22 o 
  -4  16   2     1441.78     1353.92    112.21 o 
  -3  16   2     5024.88     4752.93    335.49 o 
  -2  16   2     9671.13     9570.61    236.74 o 
  -1  16   2      716.00      699.89     67.14 o 
   0  16   2     5941.19     5782.24    170.39 o 
   1  16   2     1066.76     1068.81     75.72 o 
   2  16   2      295.46      316.45     66.05 o 
   3  16   2     1733.41     1541.23    103.57 o 
   4  16   2      417.74      537.80    101.10 o 
   5  16   2     6270.91     5833.92    242.47 o 
   6  16   2     1300.27     1326.48    130.64 o 
   7  16   2     1986.73     2120.13    168.71 o 
   8  16   2      999.96     1090.12    144.14 o 
  -8  17   2      163.03      156.60     77.59 o 
  -7  17   2      422.89      397.88    107.35 o 
  -6  17   2       10.71      -24.13     55.54 o 
  -5  17   2      102.63       90.72     57.89 o 
  -4  17   2      933.52      953.49     91.26 o 
  -3  17   2     2796.79     2647.75    137.60 o 
  -2  17   2      163.94      247.07     64.20 o 
  -1  17   2     4688.25     4569.22    146.29 o 
   0  17   2        1.43       -3.07     31.92 o 
   1  17   2     2729.62     2630.71    114.39 o 
   2  17   2      807.34      895.48    111.32 o 
   3  17   2      191.13      237.19     88.57 o 
   4  17   2     5535.06     5181.61    226.14 o 
   5  17   2        9.63       13.30     61.73 o 
   6  17   2     2971.27     2816.71    185.08 o 
   7  17   2      116.51      175.18     84.69 o 
   8  17   2      333.81      440.28    110.62 o 
  -7  18   2      122.87      182.55     83.41 o 
  -6  18   2      503.06      552.28    112.00 o 
  -5  18   2        3.50       36.90     53.45 o 
  -4  18   2       33.02       85.19     54.10 o 
  -3  18   2     1933.35     2144.60    147.12 o 
  -2  18   2      219.94      273.02     67.84 o 
  -1  18   2      255.89      303.34     67.05 o 
   0  18   2      221.49      259.95     62.67 o 
   1  18   2       60.39      110.20     57.67 o 
   2  18   2      150.88      176.81     60.45 o 
   3  18   2      265.84      173.32     85.39 o 
   4  18   2       10.85       55.43     61.04 o 
   5  18   2      150.97      205.67     81.66 o 
   6  18   2      531.97      651.24    122.20 o 
   7  18   2      188.19      220.13     96.50 o 
  -7  19   2     1808.03     1854.68    167.29 o 
  -6  19   2      135.96      191.20     84.81 o 
  -5  19   2      626.33      777.14    127.06 o 
  -4  19   2     2415.16     2598.65    149.84 o 
  -3  19   2     4395.30     4153.93    206.31 o 
  -2  19   2     4113.46     4291.96    179.89 o 
  -1  19   2     3670.85     3733.50    164.62 o 
   0  19   2        0.84        0.46     39.22 o 
   1  19   2       79.72      113.69     53.19 o 
   2  19   2        1.57       -9.76     46.14 o 
   3  19   2      133.68      248.82     80.93 o 
   4  19   2      791.00      977.39    130.32 o 
   5  19   2      430.53      505.22    111.98 o 
   6  19   2     2669.42     2767.65    213.47 o 
   7  19   2     1621.54     1814.80    166.57 o 
  -6  20   2        0.01       31.29     62.33 o 
  -5  20   2      156.68      225.90     81.71 o 
  -4  20   2       15.02       30.80     61.77 o 
  -3  20   2     1754.59     2054.88    153.51 o 
  -2  20   2     4010.43     4407.33    188.90 o 
  -1  20   2       12.14       77.39     60.45 o 
   0  20   2     1137.54     1090.60    133.42 o 
   1  20   2      324.67      428.99     84.67 o 
   2  20   2      107.02      158.58     75.35 o 
   3  20   2      249.36      280.09     84.50 o 
   4  20   2      171.43      214.65     83.42 o 
   5  20   2     2444.33     2315.81    175.51 o 
   6  20   2      368.39      469.71    112.09 o 
  -5  21   2     2965.28     3266.60    205.78 o 
  -4  21   2        0.16       95.77     72.03 o 
  -3  21   2      264.96      273.98     86.98 o 
  -2  21   2      600.07      715.46    107.28 o 
  -1  21   2      127.14      169.30     69.92 o 
   0  21   2     1158.21     1147.67    121.08 o 
   1  21   2       92.68      124.19     64.71 o 
   2  21   2      128.90      152.34     75.62 o 
   3  21   2      342.44      401.33    100.96 o 
   4  21   2        1.31       43.72     63.90 o 
   5  21   2      261.28      409.54    106.29 o 
  -4  22   2     1676.11     2015.95    165.33 o 
  -3  22   2      680.33      854.01    117.50 o 
  -2  22   2      562.53      651.92    108.88 o 
  -1  22   2     1158.10     1223.24    131.35 o 
   0  22   2      136.52      196.78     82.23 o 
   1  22   2        9.79       40.55     72.03 o 
   2  22   2        7.88        8.47     70.54 o 
   3  22   2        9.87       39.54     67.78 o 
   4  22   2      220.61      281.10     95.38 o 
  -2  23   2      523.05      702.96    113.87 o 
  -1  23   2      325.20      290.62     91.40 o 
   0  23   2      132.72      181.88     84.64 o 
   1  23   2        0.10       39.82     80.43 o 
   2  23   2      343.67      464.01    123.63 o 
 -12   1   3      561.00      589.58    125.66 o 
 -11   1   3     3562.88     3699.94    187.15 o 
 -10   1   3      310.20      367.32     75.72 o 
  -9   1   3     5905.93     5999.21    181.73 o 
  -8   1   3     1222.27     1236.19     85.25 o 
  -7   1   3      844.53      802.46     66.85 o 
  -6   1   3       17.84       47.39     29.85 o 
  -5   1   3     7222.04     7034.13    140.91 o 
  -4   1   3    26312.13    26279.77    241.46 o 
  -3   1   3    53801.43    56709.29    341.95 o 
  -2   1   3    39706.32    42152.29    300.83 o 
  -1   1   3    94249.88   103811.31    764.21 o 
   0   1   3    72746.69    81475.76   1078.43 o 
   1   1   3     1526.71     1387.93     44.78 o 
   2   1   3     9012.95     9565.07    119.66 o 
   3   1   3    17631.00    19371.98    189.40 o 
   4   1   3    41812.49    45766.17    387.71 o 
   5   1   3        6.72       56.11     28.60 o 
   6   1   3     3696.62     3743.19    116.02 o 
   7   1   3     1107.12     1052.74     74.07 o 
   8   1   3      659.58      629.35     68.58 o 
   9   1   3      199.63      232.71     67.15 o 
  10   1   3     1197.17     1131.96    128.17 o 
  11   1   3     1940.97     1816.27    187.76 o 
 -12   2   3     1101.17     1178.44    144.13 o 
 -11   2   3     1383.86     1516.38    129.20 o 
 -10   2   3     6879.09     6612.90    229.24 o 
  -9   2   3      376.16      386.78     70.64 o 
  -8   2   3       28.21       58.05     44.32 o 
  -7   2   3     3379.22     3405.38    121.09 o 
  -6   2   3     3443.31     3280.57    107.81 o 
  -5   2   3      451.39      422.38     53.92 o 
  -4   2   3     6019.12     6087.78    118.30 o 
  -3   2   3     2960.90     2581.33     69.50 o 
  -2   2   3    35654.93    36948.83    295.37 o 
   0   2   3    24044.53    26544.14    236.01 o 
   1   2   3     3162.92     3414.14     67.17 o 
   2   2   3    19993.39    21323.46    195.86 o 
   3   2   3    40790.33    45404.62    539.15 o 
   4   2   3     6714.54     7016.97    125.24 o 
   5   2   3    27579.27    29628.16    432.17 o 
   6   2   3     7133.93     7171.83    156.44 o 
   7   2   3       23.15       47.47     41.58 o 
   8   2   3      228.20      257.74     57.84 o 
   9   2   3      245.86      301.58     72.54 o 
  10   2   3      658.34      708.49     99.66 o 
  11   2   3     1563.86     1492.79    175.53 o 
 -12   3   3      522.94      623.58    125.62 o 
 -11   3   3      180.70      238.49     80.33 o 
 -10   3   3       62.12       48.25     62.00 o 
  -9   3   3       97.94       93.52     51.81 o 
  -8   3   3     1654.45     1640.09     95.45 o 
  -7   3   3    11215.52    11518.46    215.39 o 
  -6   3   3     1754.18     1763.31     81.96 o 
  -5   3   3     3358.38     3229.45     96.72 o 
  -4   3   3     2057.69     1860.85     68.05 o 
  -3   3   3     2210.16     2201.01     65.61 o 
  -2   3   3      964.08      955.43     39.61 o 
  -1   3   3    13440.87    14333.49    182.18 o 
   0   3   3        4.67       31.68     15.13 o 
   1   3   3      249.74      203.11     24.50 o 
   2   3   3    16684.90    17559.42    200.84 o 
   3   3   3    23574.74    24336.05    262.06 o 
   4   3   3     4812.90     4843.70     98.64 o 
   5   3   3      767.37      793.30     52.50 o 
   6   3   3     1844.48     1932.78     84.52 o 
   7   3   3     4620.47     4711.65    138.95 o 
   8   3   3     1559.37     1688.13    111.03 o 
   9   3   3       26.41       51.10     51.80 o 
  10   3   3      918.92      920.30    127.22 o 
  11   3   3      243.35      222.44    105.30 o 
 -11   4   3        0.10        9.98     59.51 o 
 -10   4   3     2228.45     2298.29    143.40 o 
  -9   4   3      724.24      726.22     98.13 o 
  -8   4   3     5063.46     4805.85    151.85 o 
  -7   4   3       62.08      114.00     42.49 o 
  -6   4   3     6053.49     5576.76    138.25 o 
  -5   4   3      270.75      245.85     39.86 o 
  -4   4   3     4265.93     4155.31    117.77 o 
  -3   4   3    13111.60    13120.29    255.68 o 
  -2   4   3    14124.65    14376.12    309.21 o 
  -1   4   3    13591.23    14373.32    209.26 o 
   0   4   3     5142.41     4679.93     93.67 o 
   1   4   3    24304.68    25507.10    190.73 o 
   2   4   3        6.07       56.33     23.06 o 
   3   4   3    25507.45    26914.21    364.73 o 
   4   4   3      710.16      732.94     57.25 o 
   5   4   3     5476.86     5483.11    114.08 o 
   6   4   3     1647.08     1665.96     79.06 o 
   7   4   3     9117.11     9172.98    202.41 o 
   8   4   3       13.86      -14.13     42.04 o 
   9   4   3     2970.28     2795.56    146.70 o 
  10   4   3      808.43      828.81    126.83 o 
  11   4   3     1305.34     1168.60    167.63 o 
 -11   5   3     1586.80     1854.66    158.39 o 
 -10   5   3      129.83      112.58     64.84 o 
  -9   5   3     1106.35     1055.34    100.57 o 
  -8   5   3     1059.99      991.00     90.99 o 
  -7   5   3       12.68       54.38     36.26 o 
  -6   5   3     1609.61     1616.07     78.64 o 
  -5   5   3      151.06      156.39     34.97 o 
  -4   5   3     8604.61     8475.07    158.76 o 
  -3   5   3    13276.92    13129.81    297.64 o 
  -2   5   3     9529.70     9939.31    210.03 o 
  -1   5   3    29831.86    30683.00    446.26 o 
   0   5   3      730.49      658.77     35.28 o 
   1   5   3     3783.90     3775.24    112.16 o 
   2   5   3     8820.64     8885.20    150.31 o 
   3   5   3     3905.61     3734.01    107.53 o 
   4   5   3     8889.98     8806.77    176.89 o 
   5   5   3       62.60       78.59     35.33 o 
   6   5   3     2104.61     2039.34     78.36 o 
   7   5   3     1774.01     1903.94    127.40 o 
   8   5   3        8.18        4.62     43.41 o 
   9   5   3        0.06       37.59     57.87 o 
  10   5   3      281.48      640.57    238.76 o 
  11   5   3     1705.78     1846.45    162.44 o 
 -11   6   3      543.58      565.17    115.33 o 
 -10   6   3        0.86       16.42     53.96 o 
  -9   6   3     1408.06     1377.09    111.02 o 
  -8   6   3     3178.68     3006.98    147.70 o 
  -7   6   3     5947.64     5714.48    149.99 o 
  -6   6   3    16144.01    16516.89    230.80 o 
  -5   6   3      581.49      583.05     47.71 o 
  -4   6   3     2007.64     2007.45     71.01 o 
  -3   6   3      861.72      779.90     44.80 o 
  -2   6   3    22952.38    23632.04    321.09 o 
  -1   6   3    16311.94    16489.89    310.37 o 
   0   6   3       12.09       56.84     19.10 o 
   1   6   3     7925.67     7052.54    183.48 o 
   2   6   3    31710.84    33053.59    440.49 o 
   3   6   3      216.85      281.55     43.77 o 
   4   6   3     3387.81     3225.49    109.97 o 
   5   6   3        3.27       26.06     29.68 o 
   6   6   3     2690.82     2589.30    116.18 o 
   7   6   3     4680.65     4707.38    166.54 o 
   8   6   3     3505.27     3486.36    188.63 o 
   9   6   3     5176.88     4666.64    226.87 o 
  10   6   3      354.24      356.25    103.89 o 
  11   6   3        8.97       85.38     77.19 o 
 -11   7   3      251.60      312.41     98.35 o 
 -10   7   3       67.30       83.30     62.54 o 
  -9   7   3     2187.60     2151.13    134.28 o 
  -8   7   3     1717.20     1664.55    114.43 o 
  -7   7   3    10234.75    10273.15    248.74 o 
  -6   7   3     3483.34     3315.93    103.62 o 
  -5   7   3    15117.27    15394.23    437.66 o 
  -4   7   3      913.62     1098.71     57.36 o 
  -3   7   3      616.18      577.61     45.07 o 
  -2   7   3     5644.45     5550.28    122.70 o 
  -1   7   3     1156.18     1096.18     53.75 o 
   0   7   3    37257.02    38706.53    606.59 o 
   1   7   3     8113.09     7746.24    157.36 o 
   2   7   3    15332.47    15301.37    324.69 o 
   3   7   3     3849.80     3624.46    110.48 o 
   4   7   3     3081.34     2883.39    105.79 o 
   5   7   3        7.09       17.89     31.62 o 
   6   7   3     4980.86     4780.27    155.38 o 
   7   7   3     6661.95     6799.08    198.07 o 
   8   7   3     6978.10     7160.95    288.48 o 
   9   7   3      391.65      481.13    107.33 o 
  10   7   3     4182.96     3960.87    225.67 o 
  11   7   3       61.99       48.46     68.14 o 
 -11   8   3      117.06      120.49     81.09 o 
 -10   8   3      476.77      464.62    107.00 o 
  -9   8   3      103.74      100.09     61.98 o 
  -8   8   3       68.95      147.73     66.12 o 
  -7   8   3      446.44      498.74     81.36 o 
  -6   8   3        9.46       -7.78     37.24 o 
  -5   8   3       88.25      132.26     46.16 o 
  -4   8   3      838.28      789.44     44.97 o 
  -3   8   3     1402.44     1421.03     59.19 o 
  -2   8   3     1663.15     1701.18     75.22 o 
  -1   8   3    13380.84    13952.94    175.52 o 
   0   8   3     4275.30     4138.63     97.35 o 
   1   8   3     2312.55     2330.94     74.44 o 
   2   8   3     2956.28     3131.43    136.91 o 
   3   8   3     1634.77     1589.51     58.06 o 
   4   8   3      165.69      141.46     40.50 o 
   5   8   3     1962.48     1959.24     96.16 o 
   6   8   3      247.13      259.51     57.14 o 
   7   8   3        2.66       20.94     53.78 o 
   8   8   3       31.88       63.05     61.02 o 
   9   8   3      761.56      760.42    131.69 o 
  10   8   3       16.49       26.79     72.58 o 
  11   8   3      186.09      228.97     93.17 o 
 -11   9   3       18.09       94.76     79.56 o 
 -10   9   3      182.02      201.55     82.49 o 
  -9   9   3     1001.47     1086.77    121.27 o 
  -8   9   3     2859.58     3081.22    162.93 o 
  -7   9   3    14390.83    14035.11    561.98 o 
  -6   9   3     2782.46     2851.24    132.31 o 
  -5   9   3    11998.86    11680.55    310.21 o 
  -4   9   3     4902.90     4794.53    145.14 o 
  -3   9   3      673.30      580.08     42.23 o 
  -2   9   3     3921.48     3773.38    113.87 o 
  -1   9   3     1315.17     1209.89     57.99 o 
   0   9   3    10717.87    10452.43    187.88 o 
   1   9   3     1784.64     1665.50    108.68 o 
   2   9   3     6930.16     6694.25    140.40 o 
   3   9   3    21305.17    21828.06    460.76 o 
   4   9   3      165.50      227.93     46.43 o 
   5   9   3      350.49      320.88     56.06 o 
   6   9   3     4336.26     4119.25    187.24 o 
   7   9   3     2888.77     2850.77    169.99 o 
   8   9   3     8239.77     8029.47    293.20 o 
   9   9   3      486.85      506.51    114.54 o 
  10   9   3      616.73      669.23    130.11 o 
 -10  10   3      102.91       71.23     70.45 o 
  -9  10   3     1137.19     1184.54    128.87 o 
  -8  10   3     5056.13     4951.83    194.72 o 
  -7  10   3     2741.06     2739.12    142.74 o 
  -6  10   3    20290.57    20622.01    475.05 o 
  -5  10   3      259.24      367.04     66.27 o 
  -4  10   3       26.97       26.53     33.94 o 
  -3  10   3       74.95      100.89     29.24 o 
  -2  10   3     8236.30     8048.07    211.45 o 
  -1  10   3     5699.10     5433.30    122.37 o 
   0  10   3      196.31      266.07     41.04 o 
   1  10   3    17817.65    18212.14    226.71 o 
   2  10   3    19974.50    19841.60    400.34 o 
   3  10   3     4668.58     4896.83    149.67 o 
   4  10   3     4503.56     4550.63    137.73 o 
   5  10   3     1615.18     1591.22     89.06 o 
   6  10   3     7148.37     6870.42    242.91 o 
   7  10   3    11279.51    10943.32    323.77 o 
   8  10   3     2923.95     2756.30    182.57 o 
   9  10   3     6511.00     6453.17    283.51 o 
  10  10   3        9.14       36.99     64.87 o 
 -10  11   3       43.23       76.16     70.36 o 
  -9  11   3      168.43      247.22     89.11 o 
  -8  11   3      732.78      840.51    103.92 o 
  -7  11   3      138.95      129.99     59.93 o 
  -6  11   3      520.24      514.56     83.90 o 
  -5  11   3      687.19      674.75     76.42 o 
  -4  11   3     4708.44     4559.27    151.27 o 
  -3  11   3     3605.44     3538.83     99.10 o 
  -2  11   3     1076.95     1000.62     58.20 o 
  -1  11   3     2169.80     2022.56     80.36 o 
   0  11   3     1139.61     1045.86     60.60 o 
   1  11   3      208.87      219.04     40.36 o 
   2  11   3      971.82      932.84     58.90 o 
   3  11   3     1466.62     1384.37     68.70 o 
   4  11   3     2786.75     2556.21    108.15 o 
   5  11   3      494.33      529.98     89.86 o 
   6  11   3      569.04      500.19     98.83 o 
   7  11   3     1801.48     1711.07    140.10 o 
   8  11   3      773.22      770.49    131.62 o 
   9  11   3        4.35       37.83     70.51 o 
  10  11   3      189.90      180.87     85.47 o 
 -10  12   3     1286.79     1206.16    167.38 o 
  -9  12   3        0.53       -2.65     60.43 o 
  -8  12   3     2994.87     3060.12    188.47 o 
  -7  12   3     2613.97     2683.62    146.22 o 
  -6  12   3     3349.01     3457.72    193.34 o 
  -5  12   3     1747.58     1647.14    103.69 o 
  -4  12   3      709.66      772.28     73.78 o 
  -3  12   3     4245.81     4146.56    109.95 o 
  -2  12   3      432.21      452.45     48.23 o 
  -1  12   3      361.01      333.85     48.84 o 
   0  12   3       79.47       91.50     33.45 o 
   1  12   3     6800.25     6748.78    149.30 o 
   2  12   3     4616.79     4650.58    135.32 o 
   3  12   3     7079.64     6682.59    152.52 o 
   4  12   3      693.14      620.22     94.35 o 
   5  12   3     9756.47     9174.48    275.92 o 
   6  12   3       37.02       42.76     56.79 o 
   7  12   3     5972.07     5428.27    241.42 o 
   8  12   3     1037.12     1006.38    140.81 o 
   9  12   3     1401.65     1335.49    142.89 o 
  10  12   3      339.81      395.21    129.70 o 
 -10  13   3      154.34      321.86    115.87 o 
  -9  13   3      236.54      254.46     95.12 o 
  -8  13   3     1760.73     1824.27    155.83 o 
  -7  13   3     5951.13     6223.20    240.42 o 
  -6  13   3      138.02      178.98     62.17 o 
  -5  13   3     5027.53     5000.48    176.29 o 
  -4  13   3      702.48      743.90     76.84 o 
  -3  13   3     1091.97     1014.66     80.30 o 
  -2  13   3      456.14      496.59     56.76 o 
  -1  13   3     1539.29     1408.04     75.53 o 
   0  13   3     4605.75     4746.33    133.95 o 
   1  13   3     1855.99     1820.66     84.30 o 
   2  13   3     2165.74     2042.05     88.40 o 
   3  13   3     9457.17     9349.13    232.29 o 
   4  13   3       69.75       60.74     50.18 o 
   5  13   3      486.01      520.10     92.90 o 
   6  13   3     1211.44     1292.47    122.66 o 
   7  13   3     2093.75     2041.27    158.36 o 
   8  13   3     4575.14     4545.46    238.12 o 
   9  13   3      262.10      240.92     92.33 o 
  -9  14   3      134.86      186.76     91.21 o 
  -8  14   3       12.28      -22.61     60.49 o 
  -7  14   3      337.87      435.48     87.77 o 
  -6  14   3     3549.58     3535.67    185.29 o 
  -5  14   3     2642.95     2583.80    134.52 o 
  -4  14   3     1997.19     1776.37    107.84 o 
  -3  14   3     1852.07     1832.19    105.31 o 
  -2  14   3     7247.72     6912.40    159.74 o 
  -1  14   3      160.47      178.66     42.20 o 
   0  14   3     4140.99     4035.79    143.36 o 
   1  14   3     1231.20     1233.92     74.50 o 
   2  14   3     3325.13     3323.55    115.13 o 
   3  14   3     3010.00     2989.45    139.33 o 
   4  14   3      344.02      363.49     81.96 o 
   5  14   3     3262.23     3338.50    180.58 o 
   6  14   3     3055.98     3092.24    183.66 o 
   7  14   3       35.57       76.54     69.28 o 
   8  14   3      438.46      437.43    107.96 o 
   9  14   3      507.85      629.70    133.13 o 
  -9  15   3     2453.74     2640.67    225.62 o 
  -8  15   3      536.19      555.79    141.71 o 
  -7  15   3      322.77      347.32     96.47 o 
  -6  15   3     1718.35     1786.72    122.15 o 
  -5  15   3      606.10      682.12     87.53 o 
  -4  15   3     3963.78     3828.69    158.78 o 
  -3  15   3     4478.53     4339.82    187.16 o 
  -2  15   3     4964.91     4713.19    137.75 o 
  -1  15   3     2601.82     2437.77    103.31 o 
   0  15   3      507.50      584.50     62.15 o 
   1  15   3      254.62      249.68     51.62 o 
   2  15   3     1901.87     2057.55     97.32 o 
   3  15   3      678.57      646.50     98.91 o 
   4  15   3     9741.54     9064.71    377.11 o 
   5  15   3      390.75      376.37     88.85 o 
   6  15   3     4484.36     4610.73    224.23 o 
   7  15   3       77.78      134.98     75.36 o 
   8  15   3      269.07      366.13    100.93 o 
   9  15   3      385.21      494.92    117.20 o 
  -8  16   3     1027.24      951.97    205.07 o 
  -7  16   3      263.10      278.58     90.59 o 
  -6  16   3      393.29      482.83     90.46 o 
  -5  16   3      514.51      609.72     93.98 o 
  -4  16   3      375.69      440.86     80.93 o 
  -3  16   3        2.98       25.54     48.92 o 
  -2  16   3      465.18      521.55     78.51 o 
  -1  16   3      969.04      982.62     74.50 o 
   0  16   3       41.97       67.92     39.01 o 
   1  16   3      524.60      608.85     69.88 o 
   2  16   3       53.31      106.87     43.97 o 
   3  16   3     1400.28     1230.50    128.10 o 
   4  16   3      280.07      363.66     86.62 o 
   5  16   3     3095.94     2948.03    179.58 o 
   6  16   3      343.30      341.14     95.94 o 
   7  16   3      946.83      962.22    129.15 o 
   8  16   3      548.14      731.50    135.05 o 
  -8  17   3      125.46       77.34     79.42 o 
  -7  17   3        9.37       -2.70     70.76 o 
  -6  17   3       79.71      115.76     69.17 o 
  -5  17   3      107.15      139.32     63.78 o 
  -4  17   3     1840.15     1920.82    124.33 o 
  -3  17   3     5213.05     5242.03    233.22 o 
  -2  17   3     1552.68     1325.43     99.94 o 
  -1  17   3     4262.43     4424.59    159.70 o 
   0  17   3       87.91      108.78     44.80 o 
   1  17   3      175.84      242.56     54.98 o 
   2  17   3     4147.33     4078.79    162.49 o 
   3  17   3     2069.70     2067.71    145.56 o 
   4  17   3     2630.31     2692.17    169.68 o 
   5  17   3        0.42       72.56     63.92 o 
   6  17   3      927.56     1041.02    140.45 o 
   7  17   3      839.44      805.14    136.55 o 
   8  17   3       24.80       79.53     74.16 o 
  -7  18   3      354.95      302.54    229.89 o 
  -6  18   3        1.88       64.89     78.39 o 
  -5  18   3     1769.44     1765.11    127.45 o 
  -4  18   3      615.75      664.99    101.24 o 
  -3  18   3     4961.95     4847.00    217.67 o 
  -2  18   3     7300.98     6946.65    285.36 o 
  -1  18   3      155.16      190.25     68.45 o 
   0  18   3      882.99      903.39     76.42 o 
   1  18   3      522.05      519.36     74.80 o 
   2  18   3      600.77      706.97    129.00 o 
   3  18   3     6171.23     5744.00    238.07 o 
   4  18   3      124.04      147.25     71.63 o 
   5  18   3     5064.93     5165.63    246.74 o 
   6  18   3      285.22      358.03     96.40 o 
   7  18   3      782.70      756.26    134.53 o 
  -7  19   3      174.57      166.12     88.45 o 
  -6  19   3       66.71       43.17     75.64 o 
  -5  19   3       71.21      199.07     77.71 o 
  -4  19   3     2046.75     2327.35    145.29 o 
  -3  19   3      256.96      314.40     91.09 o 
  -2  19   3      364.54      314.97     79.25 o 
  -1  19   3       87.63      128.62     56.95 o 
   0  19   3     1083.32     1252.66     92.10 o 
   1  19   3      300.45      416.30     81.31 o 
   2  19   3       53.31       79.16     64.59 o 
   3  19   3       58.60      100.76     67.42 o 
   4  19   3      403.78      398.21    101.10 o 
   5  19   3       77.60      158.23     77.32 o 
   6  19   3      701.49      908.36    136.85 o 
  -6  20   3       92.79       88.37     81.87 o 
  -5  20   3        2.10       55.61     72.16 o 
  -4  20   3      953.45     1069.77    116.76 o 
  -3  20   3      220.64      250.50     90.98 o 
  -2  20   3     2469.79     2651.86    151.81 o 
  -1  20   3     3022.75     3110.29    158.34 o 
   0  20   3      801.37      879.61    116.67 o 
   1  20   3     2589.30     2486.21    156.06 o 
   2  20   3       33.62      105.98     74.16 o 
   3  20   3     1691.95     1806.01    150.91 o 
   4  20   3      394.03      473.63    107.50 o 
   5  20   3      689.10      776.07    134.22 o 
   6  20   3       40.30       98.21     67.23 o 
  -5  21   3       70.47       90.61     73.42 o 
  -4  21   3      871.79     1168.60    177.22 o 
  -3  21   3     1978.70     2131.57    145.51 o 
  -2  21   3     1330.26     1382.96    133.88 o 
  -1  21   3     1810.65     1959.04    135.91 o 
   0  21   3      451.01      409.72     98.52 o 
   1  21   3       21.25       99.29     68.37 o 
   2  21   3     1382.21     1403.63    134.95 o 
   3  21   3     1315.20     1396.73    140.03 o 
   4  21   3     2161.62     2431.82    202.21 o 
   5  21   3       13.62       81.24     70.84 o 
  -4  22   3       46.55       73.82     85.35 o 
  -3  22   3      307.85      448.57     96.18 o 
  -2  22   3      475.41      636.86    110.66 o 
  -1  22   3      355.51      486.08    109.76 o 
   0  22   3       20.42        4.99     72.66 o 
   1  22   3     1083.54     1147.55    149.99 o 
   2  22   3      767.36     1032.82    141.67 o 
   3  22   3       55.75       75.09     68.72 o 
  -1  23   3        3.24       33.91     86.67 o 
   0  23   3     2548.55     2768.16    217.68 o 
   1  23   3      248.80      297.84    109.85 o 
 -12   0   4     2331.67     2507.64    431.40 o 
 -11   0   4      172.51      174.60    112.81 o 
 -10   0   4    11020.14    10905.09    367.68 o 
  -9   0   4        0.57      -45.16     54.75 o 
  -8   0   4      855.45      874.37    107.32 o 
  -7   0   4     5305.97     4922.69    204.85 o 
  -6   0   4     4134.18     4084.90    171.66 o 
  -5   0   4    67487.05    67441.25    869.99 o 
  -4   0   4     9201.45     8731.26    201.20 o 
  -3   0   4    10517.26    10833.80    197.82 o 
  -2   0   4    14262.99    14303.87    371.68 o 
  -1   0   4      113.37      131.51     28.96 o 
   0   0   4     5779.87     5903.39    126.94 o 
   1   0   4      408.77      492.89     46.23 o 
   2   0   4    16404.76    18197.69    259.67 o 
   3   0   4    83371.16    90682.84    713.67 o 
   4   0   4     2647.52     2656.16    120.24 o 
   5   0   4    57731.70    61346.27   1253.82 o 
   6   0   4       19.44        6.60     39.80 o 
   7   0   4      644.92      670.53     93.19 o 
   8   0   4     5504.38     5792.12    314.71 o 
   9   0   4      209.24      194.42    111.19 o 
  10   0   4     7960.16     7320.29    397.88 o 
  11   0   4      742.04      784.58    189.37 o 
 -12   1   4      142.88      168.09     88.34 o 
 -11   1   4     1872.21     1966.39    143.23 o 
 -10   1   4       51.01       91.59     59.87 o 
  -9   1   4     2477.95     2494.13    122.91 o 
  -8   1   4      115.49      112.36     46.51 o 
  -7   1   4     2421.52     2382.00    116.39 o 
  -6   1   4     4112.21     4026.91    120.50 o 
  -5   1   4     1894.50     1848.63     84.30 o 
  -4   1   4     3515.91     3427.08     90.72 o 
  -3   1   4     7029.05     6733.67    110.65 o 
  -2   1   4     9440.50     9744.04    114.52 o 
  -1   1   4     9848.43     9153.29    129.66 o 
   0   1   4     5587.80     5723.15     89.58 o 
   1   1   4       30.25       37.18     18.22 o 
   2   1   4     2116.73     2153.53     65.20 o 
   3   1   4    14811.17    15654.92    182.25 o 
   4   1   4    53257.59    57621.25    651.73 o 
   5   1   4       77.06       72.81     31.71 o 
   6   1   4      306.67      365.28     51.31 o 
   7   1   4      100.71       85.14     39.18 o 
   8   1   4      723.28      708.73     70.35 o 
   9   1   4     1652.71     1688.70    118.20 o 
  10   1   4        3.62        4.81     66.90 o 
  11   1   4      476.21      435.69    110.59 o 
 -11   2   4       28.43       59.73     68.58 o 
 -10   2   4     1041.62     1065.22    107.46 o 
  -9   2   4      860.84      799.48     86.25 o 
  -8   2   4      982.76     1024.30     79.18 o 
  -7   2   4     1556.10     1560.96     86.50 o 
  -6   2   4     1911.51     1848.13     84.37 o 
  -5   2   4      655.95      612.57     48.58 o 
  -4   2   4       59.17       91.05     27.58 o 
  -3   2   4    15560.05    15617.49    211.38 o 
  -2   2   4     5415.45     5545.72     82.84 o 
  -1   2   4     1915.12     1696.21     60.78 o 
   0   2   4       23.91       58.79     19.52 o 
   1   2   4    11928.80    12117.19    142.03 o 
   2   2   4        1.61       23.64     19.03 o 
   3   2   4    13638.24    14387.59    178.12 o 
   4   2   4     1078.88     1100.54     57.41 o 
   5   2   4     2615.12     2687.55     90.26 o 
   6   2   4     2596.41     2546.18     97.04 o 
   7   2   4     3460.42     3416.90    120.65 o 
   8   2   4      543.26      663.61     87.14 o 
   9   2   4      449.09      457.17     84.99 o 
  10   2   4      991.41     1180.14    151.77 o 
  11   2   4      185.90      224.22    108.39 o 
 -11   3   4     5064.47     5608.54    258.20 o 
 -10   3   4       41.67       -7.98     54.81 o 
  -9   3   4     2763.76     2740.45    126.38 o 
  -8   3   4      168.25      194.30     52.34 o 
  -7   3   4        0.22        5.69     32.92 o 
  -6   3   4     5401.74     5038.07    133.56 o 
  -5   3   4       90.63       66.03     28.72 o 
  -4   3   4    16082.95    15825.73    194.14 o 
  -3   3   4    10328.79    10245.82    138.74 o 
  -2   3   4     3453.52     3255.25     89.03 o 
  -1   3   4    36239.45    37563.03    286.16 o 
   0   3   4     1755.70     1694.78     50.89 o 
   1   3   4     8509.32     8587.55    149.86 o 
   2   3   4    66046.80    68447.16    585.02 o 
   3   3   4     6049.89     6373.39    105.60 o 
   4   3   4    62869.57    68093.50    813.96 o 
   5   3   4     4665.80     4935.77    115.80 o 
   6   3   4     7946.58     7977.31    162.71 o 
   7   3   4     1859.49     1737.70    105.68 o 
   8   3   4      326.10      422.04     79.06 o 
   9   3   4     2962.66     2901.34    151.48 o 
  10   3   4       55.82       72.13     85.09 o 
  11   3   4     1635.64     1523.53    178.87 o 
 -11   4   4        7.13       -5.71     63.93 o 
 -10   4   4     2311.19     2443.95    150.06 o 
  -9   4   4      675.63      774.26    110.09 o 
  -8   4   4     1120.15     1090.45     81.50 o 
  -7   4   4      233.33      342.27     57.55 o 
  -6   4   4     7839.99     7406.06    161.26 o 
  -5   4   4    13491.01    13735.78    200.31 o 
  -4   4   4       23.04       46.08     26.30 o 
  -3   4   4      640.57      576.47     39.33 o 
  -2   4   4    31039.80    32987.73    513.15 o 
  -1   4   4    35346.52    36927.05    552.10 o 
   0   4   4      102.07      125.53     22.56 o 
   1   4   4     5056.18     5354.70    116.93 o 
   2   4   4    12583.17    12559.76    143.74 o 
   3   4   4    22559.06    21769.64    289.61 o 
   4   4   4      781.13      863.62     63.58 o 
   5   4   4     7995.22     7417.36    184.30 o 
   6   4   4      932.27     1074.84     63.57 o 
   7   4   4     3884.87     3875.96    154.60 o 
   8   4   4        7.46        5.58     49.15 o 
   9   4   4     3424.49     3471.14    165.99 o 
  10   4   4     2359.74     2365.33    170.32 o 
  11   4   4      302.08      322.87    111.51 o 
 -11   5   4        0.56       37.71     63.18 o 
 -10   5   4      997.46     1095.86    113.12 o 
  -9   5   4      415.42      437.49     86.31 o 
  -8   5   4     1007.74     1007.57     91.37 o 
  -7   5   4     8694.43     8676.71    189.25 o 
  -6   5   4      651.93      632.81     60.20 o 
  -5   5   4     7142.43     6613.67    140.96 o 
  -4   5   4      574.46      538.17     45.45 o 
  -3   5   4      755.03      782.19     45.72 o 
  -2   5   4    24083.49    25561.41    512.96 o 
  -1   5   4      370.47      363.18     28.68 o 
   0   5   4    42130.33    43526.73    621.48 o 
   1   5   4     2714.64     2632.87     71.12 o 
   2   5   4     4608.45     4901.19     90.57 o 
   3   5   4        0.28       13.67     24.93 o 
   4   5   4       14.67       72.16     32.57 o 
   5   5   4     3249.71     3080.89    122.24 o 
   6   5   4     6039.47     6226.13    182.94 o 
   7   5   4     3753.92     3849.51    155.64 o 
   8   5   4     4401.34     4511.18    177.93 o 
   9   5   4      131.93      178.83     75.27 o 
  10   5   4     1242.21     1217.47    137.68 o 
  11   5   4       16.54       12.89     70.30 o 
 -11   6   4       76.82       55.36     70.03 o 
 -10   6   4     1762.92     1697.49    131.30 o 
  -9   6   4      932.13      978.24    101.25 o 
  -8   6   4     1527.90     1435.81    106.16 o 
  -7   6   4     1694.51     1660.63     88.55 o 
  -6   6   4      928.63      991.01     65.98 o 
  -5   6   4     4682.74     4501.90    132.91 o 
  -4   6   4       38.25       32.33     24.10 o 
  -3   6   4     3351.55     3433.30    123.94 o 
  -2   6   4     2569.96     2529.74     88.25 o 
  -1   6   4     7351.76     7606.11    168.11 o 
   0   6   4     5413.75     5440.06    103.27 o 
   1   6   4    10197.87    10261.87    204.30 o 
   2   6   4       56.96       94.05     23.85 o 
   3   6   4     9784.43     9166.71    179.65 o 
   4   6   4     1442.12     1418.43     80.55 o 
   5   6   4     6659.29     6677.90    177.04 o 
   6   6   4     1335.01     1371.73     92.86 o 
   7   6   4     2079.00     2082.84    120.16 o 
   8   6   4     1292.46     1376.15    107.00 o 
   9   6   4      683.11      735.56    126.00 o 
  10   6   4      855.29      865.63    132.43 o 
  11   6   4      205.33      308.69    100.27 o 
 -11   7   4     1209.28     1268.86    139.28 o 
 -10   7   4       39.71       50.63     62.19 o 
  -9   7   4      158.79      175.19     65.42 o 
  -8   7   4      245.22      258.07     69.61 o 
  -7   7   4     3076.86     3018.65    141.52 o 
  -6   7   4     1932.09     1825.79     85.41 o 
  -5   7   4     2875.67     2772.25     95.91 o 
  -4   7   4     1942.21     1882.32     74.96 o 
  -3   7   4     1844.78     1580.58     65.41 o 
  -2   7   4     4592.61     4173.53     96.47 o 
  -1   7   4     6028.09     5770.74    135.83 o 
   0   7   4    23860.12    24134.90    450.95 o 
   1   7   4       36.96       25.20     21.41 o 
   2   7   4     5855.59     5810.65    109.76 o 
   3   7   4     1133.05     1017.63     65.33 o 
   4   7   4     9851.79     9492.36    234.33 o 
   5   7   4       65.83       59.45     36.93 o 
   6   7   4        4.46       18.40     40.57 o 
   7   7   4       46.66       85.33     51.59 o 
   8   7   4     4301.77     3926.65    204.92 o 
   9   7   4      563.34      502.57    109.77 o 
  10   7   4      341.08      398.95    109.74 o 
  11   7   4      150.25      183.97     91.30 o 
 -11   8   4       52.32       24.79     80.89 o 
 -10   8   4        0.86       45.74     62.27 o 
  -9   8   4     2831.79     2860.92    198.68 o 
  -8   8   4     6608.38     6448.23    215.75 o 
  -7   8   4     1412.08     1322.60    102.11 o 
  -6   8   4    17468.39    17071.03    330.94 o 
  -5   8   4      160.96      174.35     38.50 o 
  -4   8   4     3017.69     2943.24    109.02 o 
  -3   8   4    13287.81    13800.33    359.66 o 
  -2   8   4     8369.28     8134.67    197.35 o 
  -1   8   4    81214.89    85108.91   1200.97 o 
   0   8   4        8.12       31.88     23.91 o 
   1   8   4    22729.76    22616.51    424.57 o 
   2   8   4     5990.73     5568.80    114.61 o 
   3   8   4      937.84      897.17     63.63 o 
   4   8   4     1818.82     1822.84     92.70 o 
   5   8   4      807.25      837.00     82.79 o 
   6   8   4     4319.84     4251.34    155.15 o 
   7   8   4    10698.49    10534.97    314.60 o 
   8   8   4     1217.40     1289.09    128.59 o 
   9   8   4     8447.97     8152.58    310.73 o 
  10   8   4       12.71       28.63     72.35 o 
 -11   9   4        6.41       50.25     78.33 o 
 -10   9   4      690.67      792.52    150.51 o 
  -9   9   4     1142.23     1076.87    109.90 o 
  -8   9   4     1127.46     1171.22    103.55 o 
  -7   9   4     2564.24     2381.43    175.48 o 
  -6   9   4      626.48      647.06     88.57 o 
  -5   9   4     2851.59     2664.04    120.93 o 
  -4   9   4       79.06      104.46     32.95 o 
  -3   9   4     1102.64     1082.11     58.87 o 
  -2   9   4     6949.77     6980.49    204.94 o 
  -1   9   4       36.01       32.49     24.13 o 
   0   9   4    23021.83    22983.31    436.61 o 
   1   9   4     5511.17     5347.37    120.20 o 
   2   9   4      323.70      364.50     46.11 o 
   3   9   4      165.23      176.69     42.82 o 
   4   9   4      238.08      206.47     48.28 o 
   5   9   4     1964.92     1957.83    103.36 o 
   6   9   4     2099.66     1944.57    110.17 o 
   7   9   4     1396.64     1246.70    123.65 o 
   8   9   4     3081.53     2995.11    188.06 o 
   9   9   4      234.63      194.16     89.15 o 
  10   9   4      729.64      634.67    130.20 o 
 -10  10   4        0.07        7.22     75.32 o 
  -9  10   4       18.56       86.26     61.89 o 
  -8  10   4      200.77      177.23     67.22 o 
  -7  10   4      324.65      334.75     74.63 o 
  -6  10   4     2449.13     2252.97    124.21 o 
  -5  10   4      142.84      187.11     52.65 o 
  -4  10   4      907.25      952.70     57.44 o 
  -3  10   4    13104.80    13232.89    195.46 o 
  -2  10   4        9.31        8.03     26.02 o 
  -1  10   4     3670.98     3547.90    106.02 o 
   0  10   4     4452.52     4418.81    114.67 o 
   1  10   4     1398.88     1415.41     68.89 o 
   2  10   4      801.44      752.10     54.06 o 
   3  10   4      283.38      357.26     44.33 o 
   4  10   4       73.93      100.15     42.73 o 
   5  10   4       35.74       32.63     38.65 o 
   6  10   4        0.04        7.86     47.83 o 
   7  10   4     2060.98     2028.57    150.20 o 
   8  10   4       64.31      139.63     78.82 o 
   9  10   4      597.96      620.36    125.50 o 
  10  10   4      312.00      360.16    105.95 o 
 -10  11   4      143.45      145.79     87.70 o 
  -9  11   4       70.19       61.79     66.23 o 
  -8  11   4     2751.77     2759.39    153.69 o 
  -7  11   4     8951.68     9008.38    302.02 o 
  -6  11   4      625.95      656.06     88.28 o 
  -5  11   4     5268.98     5328.04    186.55 o 
  -4  11   4     2853.16     2756.23    120.92 o 
  -3  11   4       11.43       28.13     28.19 o 
  -2  11   4    26909.69    26683.09    443.60 o 
  -1  11   4     1177.52     1129.37     65.12 o 
   0  11   4    35692.36    37130.04    582.81 o 
   1  11   4      141.52      124.93     34.29 o 
   2  11   4     3086.47     2936.65     98.43 o 
   3  11   4      302.09      330.46     51.07 o 
   4  11   4        0.11       -7.35     32.68 o 
   5  11   4     3431.98     3348.53    170.00 o 
   6  11   4     2674.16     2594.61    163.03 o 
   7  11   4     1148.46     1115.95    118.73 o 
   8  11   4     9456.30     9062.53    324.79 o 
   9  11   4        5.88        5.25     61.40 o 
  10  11   4      667.54      716.47    134.92 o 
 -10  12   4      585.52      798.10    160.07 o 
  -9  12   4     1660.90     1596.02    186.05 o 
  -8  12   4     1172.89     1208.83    127.47 o 
  -7  12   4       95.53      117.60     58.59 o 
  -6  12   4     7377.25     7603.89    298.75 o 
  -5  12   4     1561.62     1319.84     96.06 o 
  -4  12   4       29.07       18.52     35.39 o 
  -3  12   4     2474.36     2469.59     93.06 o 
  -2  12   4      839.09      774.79     58.72 o 
  -1  12   4    13975.60    13715.67    372.86 o 
   0  12   4        8.69       16.32     29.87 o 
   1  12   4     3388.51     3388.38    110.21 o 
   2  12   4     5958.45     5887.08    142.66 o 
   3  12   4     4163.66     4008.43    142.29 o 
   4  12   4      114.10      134.31     52.24 o 
   5  12   4      631.67      689.01    106.30 o 
   6  12   4     3650.87     3402.05    185.21 o 
   7  12   4     3120.21     3107.66    189.00 o 
   8  12   4        0.33        9.13     65.63 o 
   9  12   4     1753.16     1772.85    164.49 o 
  -9  13   4      532.49      447.30    132.24 o 
  -8  13   4      265.09      271.51     87.63 o 
  -7  13   4        0.42       10.20     49.70 o 
  -6  13   4     4003.25     3922.18    169.70 o 
  -5  13   4      432.62      354.10     84.43 o 
  -4  13   4     4721.89     4550.71    163.35 o 
  -3  13   4     2500.52     2449.58    117.85 o 
  -2  13   4     3488.11     3423.94    114.22 o 
  -1  13   4       42.37       40.94     35.95 o 
   0  13   4      756.27      754.10     60.39 o 
   1  13   4     1072.14      981.02     66.83 o 
   2  13   4     5799.89     5576.73    143.97 o 
   3  13   4     4349.08     4018.52    143.75 o 
   4  13   4     7598.94     6876.17    387.82 o 
   5  13   4      428.33      432.36     89.77 o 
   6  13   4     1822.64     1805.31    142.21 o 
   7  13   4        0.52       10.33     60.32 o 
   8  13   4        7.62      -23.64     61.80 o 
   9  13   4      867.86      986.14    138.82 o 
  -9  14   4       49.85      -18.83     66.44 o 
  -8  14   4      571.72      632.57    137.03 o 
  -7  14   4      724.56      740.49    115.05 o 
  -6  14   4     2034.90     2144.24    131.80 o 
  -5  14   4     3804.63     3713.52    159.16 o 
  -4  14   4     1255.83     1200.69     93.88 o 
  -3  14   4     5480.66     5312.52    174.82 o 
  -2  14   4       17.35       12.83     31.17 o 
  -1  14   4     9449.72     9265.03    191.64 o 
   0  14   4        2.24       14.07     29.27 o 
   1  14   4     1897.25     1948.10     93.13 o 
   2  14   4      223.42      231.43     55.92 o 
   3  14   4       67.14       56.63     42.58 o 
   4  14   4       50.46       42.63     51.59 o 
   5  14   4     1584.80     1553.93    129.40 o 
   6  14   4      281.98      239.88     79.00 o 
   7  14   4     1987.26     1907.03    160.06 o 
   8  14   4      182.20      325.14     99.15 o 
   9  14   4     1269.63     1377.64    151.51 o 
  -9  15   4       18.54       62.79     76.24 o 
  -8  15   4      126.73      133.78     86.43 o 
  -7  15   4     1682.83     1599.23    140.95 o 
  -6  15   4      499.85      541.70    105.28 o 
  -5  15   4     1439.33     1466.94    110.83 o 
  -4  15   4      163.29      254.94     64.72 o 
  -3  15   4      951.02     1059.69     88.32 o 
  -2  15   4     1971.99     1923.51    102.73 o 
  -1  15   4     1697.47     1710.11     89.71 o 
   0  15   4     5938.87     5964.55    176.74 o 
   1  15   4      922.82      870.84     69.24 o 
   2  15   4     1437.89     1484.55     85.78 o 
   3  15   4       14.94       41.01     50.23 o 
   4  15   4     1330.42     1273.41    117.47 o 
   5  15   4      473.94      541.36    106.31 o 
   6  15   4       20.73       44.24     64.62 o 
   7  15   4      157.68      195.28     80.61 o 
   8  15   4     1753.84     1854.76    166.09 o 
  -8  16   4       12.93       18.85     74.90 o 
  -7  16   4      474.84      502.25    125.87 o 
  -6  16   4      550.28      614.94    117.76 o 
  -5  16   4     5163.88     5315.75    200.82 o 
  -4  16   4      354.72      402.11     78.11 o 
  -3  16   4     4568.71     4576.00    174.10 o 
  -2  16   4     2744.22     2654.80    146.85 o 
  -1  16   4       71.79       60.76     38.95 o 
   0  16   4      252.58      248.43     54.95 o 
   1  16   4      708.92      766.23     69.64 o 
   2  16   4     2762.42     2712.76    130.00 o 
   3  16   4    10838.20    10143.69    299.56 o 
   4  16   4        5.62      -10.81     50.98 o 
   5  16   4     5088.40     5264.71    237.71 o 
   6  16   4      406.20      379.10     99.81 o 
   7  16   4       78.43       75.76     65.22 o 
   8  16   4      238.07      260.76     91.52 o 
  -8  17   4       43.71       87.07     78.90 o 
  -7  17   4       24.28       70.33     76.58 o 
  -6  17   4     1258.72     1363.21    134.84 o 
  -5  17   4      303.08      363.95     95.19 o 
  -4  17   4     3564.82     3585.07    165.95 o 
  -3  17   4     2457.00     2516.74    137.77 o 
  -2  17   4     4199.33     3946.68    163.44 o 
  -1  17   4      244.37      259.30     55.56 o 
   0  17   4      312.12      378.70     64.96 o 
   1  17   4      992.79      979.78     79.59 o 
   2  17   4     4145.73     4049.92    192.04 o 
   3  17   4     1473.44     1394.77    143.16 o 
   4  17   4     3170.77     2958.54    179.27 o 
   5  17   4       72.41      142.23     76.00 o 
   6  17   4     1371.20     1307.09    137.46 o 
   7  17   4       22.92        5.93     69.34 o 
  -7  18   4      360.32      325.80    133.14 o 
  -6  18   4      372.01      415.49    103.68 o 
  -5  18   4        3.32       56.64     67.23 o 
  -4  18   4      383.21      513.99    104.61 o 
  -3  18   4      128.43      141.34     66.31 o 
  -2  18   4        0.48       18.50     48.20 o 
  -1  18   4      302.56      429.54     79.93 o 
   0  18   4      185.79      250.46     59.64 o 
   1  18   4      269.29      282.01     62.84 o 
   2  18   4      168.53      222.21     77.56 o 
   3  18   4     2498.94     2490.05    165.35 o 
   4  18   4        9.10        9.36     63.26 o 
   5  18   4      428.36      479.51    107.35 o 
   6  18   4      253.80      323.96     98.37 o 
   7  18   4       21.74       98.22     69.58 o 
  -6  19   4     1481.50     1740.80    182.74 o 
  -5  19   4       31.82       85.40     67.51 o 
  -4  19   4     2889.61     3035.01    189.59 o 
  -3  19   4     1087.14     1262.40    112.05 o 
  -2  19   4      706.31      814.08    103.01 o 
  -1  19   4     1588.51     1638.32    116.39 o 
   0  19   4       34.58       37.54     46.74 o 
   1  19   4      136.89      205.33     73.78 o 
   2  19   4     6383.20     6402.03    253.55 o 
   3  19   4      158.26      198.69     78.16 o 
   4  19   4     7483.80     7502.62    292.00 o 
   5  19   4       17.93       53.80     63.42 o 
   6  19   4      768.03      811.73    138.50 o 
  -5  20   4     1554.70     1629.56    154.55 o 
  -4  20   4      265.74      349.26    102.06 o 
  -3  20   4     2468.06     2526.39    204.44 o 
  -2  20   4     1900.40     2057.87    136.76 o 
  -1  20   4       13.95       78.79     61.64 o 
   0  20   4       94.96       81.34     63.54 o 
   1  20   4       21.51       50.05     64.57 o 
   2  20   4     1609.29     1651.82    165.43 o 
   3  20   4     3163.40     3096.83    193.87 o 
   4  20   4        9.80      -12.57     60.29 o 
   5  20   4     1241.36     1205.68    135.67 o 
  -4  21   4        2.97       38.19     67.45 o 
  -3  21   4      356.04      430.19    109.40 o 
  -2  21   4       40.33       81.82     64.01 o 
  -1  21   4       42.46       60.93     59.40 o 
   0  21   4     2059.75     2363.78    166.73 o 
   1  21   4     1283.84     1436.85    156.68 o 
   2  21   4      553.37      678.35    126.48 o 
   3  21   4      125.23      115.92     72.73 o 
   4  21   4      358.93      407.57    100.54 o 
  -3  22   4      139.04      242.81     92.10 o 
  -2  22   4      116.64      145.32     83.70 o 
  -1  22   4      608.27      730.25    126.76 o 
   0  22   4      465.51      605.08    136.39 o 
   1  22   4     1513.88     1732.56    212.77 o 
   2  22   4        9.82       76.71     72.94 o 
   3  22   4     2273.36     2346.89    176.87 o 
 -11   1   5     1612.59     1620.98    130.32 o 
 -10   1   5       83.80      121.52     55.38 o 
  -9   1   5      594.79      673.11     81.18 o 
  -8   1   5     1027.31      900.19     75.00 o 
  -7   1   5      142.32      149.81     46.32 o 
  -6   1   5    31620.60    31561.69    331.73 o 
  -5   1   5     2307.58     2219.12     85.55 o 
  -4   1   5    59570.64    61220.99    383.52 o 
  -3   1   5     1824.13     1686.56     59.45 o 
  -2   1   5     4733.27     4859.50     85.78 o 
  -1   1   5       80.66      152.30     21.14 o 
   0   1   5     6594.84     7049.42    111.01 o 
   1   1   5    12637.25    12880.31    166.97 o 
   2   1   5    14300.42    14909.50    180.93 o 
   3   1   5       77.08       91.04     28.97 o 
   4   1   5    25386.82    25646.40    265.18 o 
   5   1   5      635.42      632.85     53.22 o 
   6   1   5     3897.17     3932.71    122.30 o 
   7   1   5     2639.34     2695.80    110.98 o 
   8   1   5      184.95      172.95     59.81 o 
   9   1   5    10577.95    10319.35    322.93 o 
  10   1   5      115.23      181.29     84.67 o 
  11   1   5     2889.78     2782.17    193.11 o 
 -11   2   5       48.59       36.48     70.47 o 
 -10   2   5     1448.81     1345.55    131.11 o 
  -9   2   5      900.56      907.57     83.56 o 
  -8   2   5       69.31       40.30     41.68 o 
  -7   2   5     2425.09     2348.75    112.41 o 
  -6   2   5      209.10      236.42     47.34 o 
  -5   2   5    55079.04    56588.36    407.20 o 
  -4   2   5     4007.65     3773.38     97.74 o 
  -3   2   5    11369.28    10750.28    140.95 o 
  -2   2   5      508.52      541.56     42.97 o 
  -1   2   5      511.02      480.06     38.63 o 
   0   2   5    24794.97    24975.69    364.10 o 
   1   2   5      252.95      201.40     31.07 o 
   2   2   5    15029.74    15953.52    186.41 o 
   3   2   5    25086.38    26233.50    248.38 o 
   4   2   5     1430.04     1496.51     82.38 o 
   5   2   5    12736.09    12775.43    196.91 o 
   6   2   5     2532.74     2625.19    100.01 o 
   7   2   5      198.72      268.82     64.89 o 
   8   2   5     3340.11     3398.95    154.21 o 
   9   2   5      186.67      281.07     90.09 o 
  10   2   5     7082.03     7076.60    284.67 o 
  11   2   5      799.94      703.88    157.39 o 
 -11   3   5       28.45       46.83     64.78 o 
 -10   3   5     1910.59     1844.06    131.73 o 
  -9   3   5       34.06       59.00     47.33 o 
  -8   3   5     1596.30     1728.67     98.03 o 
  -7   3   5     1293.51     1153.00     78.46 o 
  -6   3   5     1856.83     1792.70     92.19 o 
  -5   3   5      282.85      312.46     46.64 o 
  -4   3   5     2444.38     2316.44     78.11 o 
  -3   3   5     1982.83     1933.42     61.03 o 
  -2   3   5    21957.32    23194.41    275.30 o 
  -1   3   5       64.08       97.61     27.83 o 
   0   3   5    11658.16    11629.54    182.21 o 
   1   3   5      499.67      450.80     35.70 o 
   2   3   5     2107.91     2103.36     69.92 o 
   3   3   5      435.68      460.49     42.08 o 
   4   3   5      635.12      538.91     43.08 o 
   5   3   5     9570.83     9892.42    170.17 o 
   6   3   5     1328.87     1362.67     72.43 o 
   7   3   5     1172.21     1158.68     94.47 o 
   8   3   5     1630.69     1538.75    111.70 o 
   9   3   5      871.37      864.95    103.51 o 
  10   3   5       99.03      133.99     79.79 o 
  11   3   5        0.00       70.97     78.81 o 
 -11   4   5      100.36      123.91     73.30 o 
 -10   4   5      989.05     1036.85    107.68 o 
  -9   4   5     1490.40     1395.41    113.13 o 
  -8   4   5      367.67      428.44     67.50 o 
  -7   4   5     9767.10     9677.00    202.12 o 
  -6   4   5     1408.89     1274.22     75.74 o 
  -5   4   5     6819.95     6425.14    141.42 o 
  -4   4   5      884.39      909.46     52.91 o 
  -3   4   5    34739.66    35696.22    418.30 o 
  -2   4   5      626.16      600.32     47.90 o 
  -1   4   5    11939.69    11890.57    192.99 o 
   0   4   5     6376.20     6385.43    134.75 o 
   1   4   5    17911.44    17672.01    189.55 o 
   2   4   5      676.75      616.66     41.39 o 
   3   4   5    13987.76    13861.13    210.68 o 
   4   4   5     2540.83     2533.94    107.73 o 
   5   4   5     4269.91     4094.59    144.30 o 
   6   4   5     3871.24     3896.53    149.96 o 
   7   4   5     1654.40     1523.42    104.97 o 
   8   4   5     1637.09     1725.50    116.63 o 
   9   4   5      269.56      252.43     74.84 o 
  10   4   5     2100.30     2029.67    199.00 o 
  11   4   5        0.15       17.06     69.59 o 
 -11   5   5     1526.60     1747.81    158.60 o 
 -10   5   5      966.18     1001.16    111.73 o 
  -9   5   5       38.70       61.85     55.20 o 
  -8   5   5      429.21      375.47     76.97 o 
  -7   5   5      149.61      182.77     49.14 o 
  -6   5   5     9780.25     9640.39    187.52 o 
  -5   5   5      439.77      502.85     57.18 o 
  -4   5   5    23086.77    23394.62    332.79 o 
  -3   5   5     2714.17     2624.93     75.10 o 
  -2   5   5     1336.14     1234.94     66.46 o 
  -1   5   5       54.84       87.17     29.41 o 
   0   5   5    13053.42    12986.31    187.67 o 
   1   5   5    10987.06    10967.96    179.16 o 
   2   5   5     5952.07     5472.64    108.22 o 
   3   5   5     5441.70     5413.53    144.98 o 
   4   5   5     9246.53     8996.41    198.99 o 
   5   5   5     1611.02     1659.93     97.43 o 
   6   5   5     1081.79     1089.16     86.95 o 
   7   5   5      329.60      347.14     73.45 o 
   8   5   5      290.89      255.02     71.21 o 
   9   5   5     4690.93     4514.66    226.20 o 
  10   5   5        0.67      126.76    104.02 o 
  11   5   5     1445.77     1355.10    174.36 o 
 -11   6   5     1108.75     1080.79    148.86 o 
 -10   6   5      142.92      206.37     86.95 o 
  -9   6   5     4628.94     4998.98    198.01 o 
  -8   6   5     1264.18     1412.93    106.64 o 
  -7   6   5      109.03      176.18     49.50 o 
  -6   6   5      323.37      406.27     54.99 o 
  -5   6   5     2749.51     2485.30     92.88 o 
  -4   6   5       13.94        9.44     24.14 o 
  -3   6   5      117.73      143.37     30.64 o 
  -2   6   5     8325.07     8474.10    232.34 o 
  -1   6   5    57892.11    60551.42   1062.66 o 
   0   6   5    12695.80    12696.91    162.98 o 
   1   6   5    19616.98    19727.66    280.82 o 
   2   6   5     2618.21     2756.18     79.83 o 
   3   6   5      819.61      769.50     60.85 o 
   4   6   5    13134.68    12440.16    235.22 o 
   5   6   5      133.07      137.90     53.43 o 
   6   6   5     5739.93     5780.58    185.82 o 
   7   6   5     2499.96     2361.92    131.37 o 
   8   6   5        1.03       -1.14     48.81 o 
   9   6   5     1726.61     1680.10    149.52 o 
  10   6   5      662.41      648.79    127.72 o 
  11   6   5      290.07      369.64    120.04 o 
 -11   7   5        2.84       27.15     72.03 o 
 -10   7   5     3836.96     3817.74    218.00 o 
  -9   7   5      669.33      836.65    107.72 o 
  -8   7   5     2325.98     2308.90    133.65 o 
  -7   7   5     2122.66     2044.28    118.25 o 
  -6   7   5     3944.35     3898.41    124.24 o 
  -5   7   5      570.31      615.58     60.41 o 
  -4   7   5     2897.97     2962.59    103.29 o 
  -3   7   5     1609.11     1531.20     70.34 o 
  -2   7   5    30238.49    31995.19    563.53 o 
  -1   7   5      286.60      223.68     32.85 o 
   0   7   5    46244.68    46694.41    571.55 o 
   1   7   5     2248.64     2147.61     75.21 o 
   2   7   5     2863.21     2728.46     81.80 o 
   3   7   5     7341.34     6818.18    167.19 o 
   4   7   5     2071.75     1918.82     97.62 o 
   5   7   5    12235.19    12311.70    281.96 o 
   6   7   5     3124.70     2879.68    134.18 o 
   7   7   5     2464.67     2469.43    133.50 o 
   8   7   5     1643.77     1665.23    139.97 o 
   9   7   5      483.66      659.71    124.30 o 
  10   7   5        2.65       84.41     72.83 o 
 -11   8   5        6.14       22.51     78.12 o 
 -10   8   5      289.24      295.28     98.38 o 
  -9   8   5        2.40       41.89     60.51 o 
  -8   8   5      345.36      420.91     84.62 o 
  -7   8   5      799.13      865.72     90.64 o 
  -6   8   5      889.32      885.51     83.71 o 
  -5   8   5     5773.98     5676.51    198.19 o 
  -4   8   5       37.96       74.55     31.84 o 
  -3   8   5     2176.13     2330.92     82.71 o 
  -2   8   5      722.15      660.07     47.23 o 
  -1   8   5      645.11      665.96     48.59 o 
   0   8   5      370.76      363.35     42.26 o 
   1   8   5       79.35       82.51     28.47 o 
   2   8   5       24.95       30.44     24.25 o 
   3   8   5      101.00      146.73     41.88 o 
   4   8   5       47.03       78.78     38.81 o 
   5   8   5     1693.91     1515.45    107.94 o 
   6   8   5        9.69       11.55     43.15 o 
   7   8   5       16.00       14.58     57.21 o 
   8   8   5      696.63      767.40    129.63 o 
   9   8   5       66.47       53.04     67.77 o 
  10   8   5      417.78      420.75    111.54 o 
 -10   9   5     2820.70     3026.25    198.21 o 
  -9   9   5        9.81      111.77     71.39 o 
  -8   9   5     5588.48     5684.49    241.36 o 
  -7   9   5      810.54      810.54     90.99 o 
  -6   9   5       17.73       39.93     45.51 o 
  -5   9   5       53.11       39.54     34.59 o 
  -4   9   5       16.51       19.14     28.98 o 
  -3   9   5      926.64      894.60     58.15 o 
  -2   9   5    13108.46    12669.05    240.44 o 
  -1   9   5     1772.85     1709.62     71.70 o 
   0   9   5    43617.00    44918.47    641.60 o 
   1   9   5      924.21      811.34     54.73 o 
   2   9   5     9315.71     9545.84    161.65 o 
   3   9   5     4743.87     4526.51    143.18 o 
   4   9   5       42.90       35.04     36.10 o 
   5   9   5    13001.72    13353.38    380.42 o 
   6   9   5      951.11      929.67     91.68 o 
   7   9   5     3628.64     3420.09    191.03 o 
   8   9   5     1480.85     1438.85    139.18 o 
   9   9   5      138.77      185.15     86.81 o 
  10   9   5       17.10       93.78     72.49 o 
 -10  10   5        0.56       24.29     77.76 o 
  -9  10   5     5908.75     5991.48    264.95 o 
  -8  10   5     1626.28     1621.48    139.28 o 
  -7  10   5     1332.43     1305.84    120.81 o 
  -6  10   5     2220.23     2229.49    123.29 o 
  -5  10   5      240.75      296.55     63.42 o 
  -4  10   5      895.67      887.40     61.39 o 
  -3  10   5     4597.47     4390.43    119.32 o 
  -2  10   5      646.95      630.81     52.55 o 
  -1  10   5    38139.31    38574.87    691.39 o 
   0  10   5     2421.96     2233.43     86.56 o 
   1  10   5    21816.04    21749.61    326.35 o 
   2  10   5       32.61       29.50     28.45 o 
   3  10   5        9.33        4.63     23.71 o 
   4  10   5     7865.42     7701.87    198.75 o 
   5  10   5      569.37      632.91     80.61 o 
   6  10   5    10020.56     9207.95    320.27 o 
   7  10   5     3736.04     3622.79    200.83 o 
   8  10   5       69.85       80.02     69.44 o 
   9  10   5      609.49      705.20    133.79 o 
  10  10   5       30.71       44.57     68.27 o 
 -10  11   5      256.60      198.10    105.06 o 
  -9  11   5       64.79       83.83     73.70 o 
  -8  11   5      253.72      250.75     85.97 o 
  -7  11   5     1645.18     1590.43    131.92 o 
  -6  11   5      504.32      513.60     83.32 o 
  -5  11   5      102.12      118.50     49.03 o 
  -4  11   5      469.82      512.21     70.00 o 
  -3  11   5     1247.18     1393.42     74.59 o 
  -2  11   5      781.99      753.78     57.43 o 
  -1  11   5       21.92       10.49     28.33 o 
   0  11   5     1186.90     1159.87     68.07 o 
   1  11   5     1387.00     1167.14     68.22 o 
   2  11   5     2827.00     2707.90    103.99 o 
   3  11   5       35.45       53.62     36.83 o 
   4  11   5     2343.40     2223.14    113.43 o 
   5  11   5     1385.05     1423.83     99.40 o 
   6  11   5        0.85      -15.66     51.11 o 
   7  11   5       19.47       42.90     60.50 o 
   8  11   5      408.08      523.27    115.85 o 
   9  11   5      481.72      547.98    123.06 o 
 -10  12   5      210.03      271.36    104.35 o 
  -9  12   5     1509.79     1649.45    195.01 o 
  -8  12   5        2.82       38.54     63.00 o 
  -7  12   5     1702.64     1743.05    140.92 o 
  -6  12   5        0.24       -4.17     55.22 o 
  -5  12   5     1296.48     1211.82     93.15 o 
  -4  12   5      314.52      342.22     65.06 o 
  -3  12   5     2396.06     2451.04     97.53 o 
  -2  12   5       11.55       57.97     37.10 o 
  -1  12   5    15391.17    15212.40    258.41 o 
   0  12   5       41.50       50.80     32.95 o 
   1  12   5     9904.38     9718.45    186.97 o 
   2  12   5     4765.48     4529.53    128.88 o 
   3  12   5     7861.65     7760.22    200.23 o 
   4  12   5     4983.51     4707.60    222.73 o 
   5  12   5      264.42      290.60     80.08 o 
   6  12   5     2081.25     2064.18    152.58 o 
   7  12   5      575.35      600.37    114.83 o 
   8  12   5      151.63      173.89     83.31 o 
   9  12   5       46.80       27.24     65.20 o 
  -9  13   5       18.20       53.53     72.82 o 
  -8  13   5     3093.54     3153.91    196.08 o 
  -7  13   5      607.46      692.98    119.03 o 
  -6  13   5        3.24       -1.74     53.68 o 
  -5  13   5      561.23      671.78    102.95 o 
  -4  13   5       26.05       65.93     46.88 o 
  -3  13   5      336.75      331.47     64.58 o 
  -2  13   5     8514.70     8504.88    181.38 o 
  -1  13   5      722.52      677.30     64.18 o 
   0  13   5    12407.64    12474.42    342.79 o 
   1  13   5     1145.54     1181.56     73.16 o 
   2  13   5      826.75      825.06     65.26 o 
   3  13   5      364.97      381.80     68.70 o 
   4  13   5      100.96      132.45     60.81 o 
   5  13   5     5550.05     4913.39    315.24 o 
   6  13   5      143.86      180.30     72.69 o 
   7  13   5      861.96      925.15    135.59 o 
   8  13   5      836.02      896.28    145.12 o 
   9  13   5       63.16       56.56     76.74 o 
  -9  14   5      599.21      615.57    143.64 o 
  -8  14   5      229.30      246.97     86.35 o 
  -7  14   5      528.31      478.35    105.44 o 
  -6  14   5      913.10      959.78    116.82 o 
  -5  14   5     5351.48     5549.35    230.95 o 
  -4  14   5     1142.18     1157.94     95.62 o 
  -3  14   5     1038.59      913.84     84.03 o 
  -2  14   5      292.13      332.34     56.46 o 
  -1  14   5     2702.46     2558.68    107.48 o 
   0  14   5     3401.89     3348.72    121.46 o 
   1  14   5       24.65       60.62     36.64 o 
   2  14   5      945.22      998.32     90.36 o 
   3  14   5     3204.90     3133.73    138.11 o 
   4  14   5      101.47       90.70     57.89 o 
   5  14   5     1350.33     1462.94    131.31 o 
   6  14   5     1907.26     1873.24    153.36 o 
   7  14   5      902.09     1127.65    135.56 o 
   8  14   5     1148.31     1355.52    149.58 o 
  -8  15   5      203.72      188.98     95.44 o 
  -7  15   5      254.82      303.47     91.09 o 
  -6  15   5     4177.96     4327.93    226.55 o 
  -5  15   5      459.00      383.73     93.03 o 
  -4  15   5     4733.48     4612.62    209.28 o 
  -3  15   5     2435.09     2407.12    126.78 o 
  -2  15   5      880.19      909.42     72.87 o 
  -1  15   5      442.24      461.22     62.26 o 
   0  15   5     1666.86     1555.01     89.95 o 
   1  15   5      750.58      806.71     71.25 o 
   2  15   5     4726.23     4836.83    174.28 o 
   3  15   5     1756.79     1652.66    127.32 o 
   4  15   5     4638.68     4012.22    428.77 o 
   5  15   5        2.22       28.73     55.31 o 
   6  15   5      250.08      292.68     91.95 o 
   7  15   5      280.08      333.39     96.03 o 
   8  15   5       35.57      106.41     76.83 o 
  -8  16   5       25.86       65.41     76.54 o 
  -7  16   5       89.11      146.89     78.64 o 
  -6  16   5       10.04       10.01     60.69 o 
  -5  16   5      218.07      216.40     82.92 o 
  -4  16   5      512.04      536.18    104.20 o 
  -3  16   5        6.38        4.31     45.36 o 
  -2  16   5      221.60      245.04     63.39 o 
  -1  16   5     3821.12     3778.75    135.83 o 
   0  16   5        0.61       17.20     41.60 o 
   1  16   5     3700.56     3598.88    134.35 o 
   2  16   5      795.81      841.65     87.92 o 
   3  16   5      516.90      587.31    103.76 o 
   4  16   5     3701.76     3726.79    224.52 o 
   5  16   5      111.40      228.03     82.40 o 
   6  16   5       83.28      114.47     69.51 o 
   7  16   5       57.83       68.16     73.58 o 
   8  16   5       22.86      116.37     76.91 o 
  -7  17   5        0.46       66.22     66.94 o 
  -6  17   5     2251.29     2382.21    173.55 o 
  -5  17   5       60.97       74.33     69.25 o 
  -4  17   5     3867.77     3910.34    237.02 o 
  -3  17   5       69.89      110.28     67.41 o 
  -2  17   5      323.64      447.65     79.46 o 
  -1  17   5      291.39      290.24     58.61 o 
   0  17   5      858.61     1666.70    425.13 o 
   1  17   5     4020.55     4080.03    147.76 o 
   2  17   5     2151.33     2068.88    144.47 o 
   3  17   5       26.65       45.93     59.48 o 
   4  17   5     1964.68     2130.32    158.91 o 
   5  17   5      400.20      465.29    105.08 o 
   6  17   5      359.13      357.29     94.62 o 
   7  17   5      206.86      239.67     91.09 o 
  -7  18   5     1430.53     1370.14    167.32 o 
  -6  18   5        1.70        4.76     60.30 o 
  -5  18   5     4266.08     4283.01    224.59 o 
  -4  18   5      632.04      688.96    140.56 o 
  -3  18   5     3328.24     3202.73    187.20 o 
  -2  18   5      893.60      942.58     96.91 o 
  -1  18   5       35.51       53.42     51.19 o 
   0  18   5     1882.88     1970.33    109.59 o 
   1  18   5     1353.26     1475.82    108.64 o 
   2  18   5     2646.11     2798.23    171.56 o 
   3  18   5     4780.47     4992.10    231.18 o 
   4  18   5       66.34      117.22     77.69 o 
   5  18   5     1272.59     1258.18    132.84 o 
   6  18   5        2.86       25.22     59.61 o 
  -6  19   5      296.58      372.20    103.84 o 
  -5  19   5       13.45       38.44     67.67 o 
  -4  19   5       64.55      104.73     75.84 o 
  -3  19   5     1557.55     1531.16    140.52 o 
  -2  19   5       56.67       63.11     66.74 o 
  -1  19   5      398.47      546.05     91.91 o 
   0  19   5       48.29       95.09     57.33 o 
   1  19   5      635.35      846.12    113.32 o 
   2  19   5     1514.52     1544.21    140.32 o 
   3  19   5      141.09      216.97     91.59 o 
   4  19   5      454.09      485.71    111.10 o 
   5  19   5       16.26       62.94     63.04 o 
   6  19   5       72.02      100.33     75.62 o 
  -5  20   5     2567.33     2738.28    301.56 o 
  -4  20   5        0.26        9.65     71.52 o 
  -3  20   5     2140.35     2023.02    164.90 o 
  -2  20   5      889.59      914.97    140.14 o 
  -1  20   5      473.13      479.14    119.12 o 
   0  20   5      220.31      264.27     88.90 o 
   1  20   5      130.64      215.71     81.17 o 
   2  20   5      149.68      199.02     82.12 o 
   3  20   5      257.03      368.37    100.27 o 
   4  20   5        0.01       34.32     74.02 o 
   5  20   5      689.90      875.38    131.26 o 
  -4  21   5     2198.82     2379.06    181.01 o 
  -3  21   5      301.91      376.90    106.46 o 
  -2  21   5      211.86      166.66     89.72 o 
  -1  21   5      112.02      125.65     78.89 o 
   0  21   5        3.48       29.84     71.09 o 
   1  21   5      744.06     1004.49    159.51 o 
   2  21   5      924.89     1040.61    135.27 o 
   3  21   5      162.89      215.09     97.12 o 
   4  21   5     1800.84     2089.94    171.48 o 
  -2  22   5      543.81      646.37    125.81 o 
  -1  22   5     1146.77     1401.72    167.86 o 
   0  22   5       96.11      315.89    137.89 o 
   1  22   5       10.63       89.63     86.67 o 
   2  22   5      309.30      449.34    111.12 o 
 -11   0   6      791.74      952.86    204.59 o 
 -10   0   6        8.94       45.44     76.35 o 
  -9   0   6      779.40      828.17    116.71 o 
  -8   0   6     2511.78     2536.80    164.06 o 
  -7   0   6    10066.88     9482.72    284.18 o 
  -6   0   6      122.92      220.86     65.32 o 
  -5   0   6    48267.36    47745.61    535.39 o 
  -4   0   6    23179.09    23043.26    339.74 o 
  -3   0   6    10812.36    10031.26    204.57 o 
  -2   0   6     3539.57     3667.89    116.60 o 
  -1   0   6    16393.77    17548.02    254.92 o 
   0   0   6    60070.90    62390.95    841.38 o 
   1   0   6    13462.73    13054.30    351.85 o 
   2   0   6    17534.02    17826.96    303.55 o 
   3   0   6    14256.12    14489.24    285.99 o 
   4   0   6      839.15      823.84     80.83 o 
   5   0   6      431.60      495.18     76.49 o 
   6   0   6       32.96       47.97     50.82 o 
   7   0   6     4192.45     4073.93    415.46 o 
   8   0   6    10093.76    10310.11    652.77 o 
   9   0   6      104.51       53.26    101.99 o 
  10   0   6     6904.87     6892.30    671.07 o 
  11   0   6      628.28      669.26    187.93 o 
 -11   1   6       92.01       97.55     71.62 o 
 -10   1   6       11.74       -3.42     46.49 o 
  -9   1   6      387.70      438.00     74.47 o 
  -8   1   6      288.19      319.59     60.94 o 
  -7   1   6     1813.40     1673.81     90.72 o 
  -6   1   6     5877.54     5537.07    143.36 o 
  -5   1   6     8003.26     7782.93    155.42 o 
  -4   1   6     3202.40     2911.61     88.60 o 
  -3   1   6     6532.55     6133.37    112.90 o 
  -2   1   6      183.46      163.18     26.15 o 
  -1   1   6     9781.55     9784.87    157.06 o 
   0   1   6     6571.27     6622.84    118.65 o 
   1   1   6    14667.46    14866.32    228.53 o 
   2   1   6    10306.10    10518.22    165.11 o 
   3   1   6      459.58      494.46     47.73 o 
   4   1   6     1634.17     1670.02     75.84 o 
   5   1   6     1589.42     1480.15     85.30 o 
   6   1   6     1415.93     1452.72     79.79 o 
   7   1   6       27.12       25.12     46.65 o 
   8   1   6      309.51      305.43     89.57 o 
   9   1   6     3780.11     3699.37    205.08 o 
  10   1   6     1957.78     1682.91    152.51 o 
  11   1   6      174.42      163.17     83.31 o 
 -11   2   6      376.04      476.12    108.73 o 
 -10   2   6       48.19       51.43     60.77 o 
  -9   2   6     1019.05      989.29     85.61 o 
  -8   2   6       17.06       32.84     39.88 o 
  -7   2   6     5383.79     5475.78    154.62 o 
  -6   2   6      172.29      208.17     45.68 o 
  -5   2   6     3359.77     3344.64    103.88 o 
  -4   2   6      978.92      935.89     53.80 o 
  -3   2   6     8059.93     7780.58    121.04 o 
  -2   2   6        1.18        9.25     22.24 o 
  -1   2   6     6279.69     6516.60    148.19 o 
   0   2   6     3921.43     3701.45    124.77 o 
   1   2   6     4199.84     4404.67    104.45 o 
   2   2   6     3448.36     3169.07     93.12 o 
   3   2   6     2313.50     2235.18     81.81 o 
   4   2   6      995.43      930.58     59.47 o 
   5   2   6        0.52       21.89     29.36 o 
   6   2   6     3718.11     3686.55    119.60 o 
   7   2   6       88.89       93.06     51.45 o 
   8   2   6     1439.37     1336.14    106.43 o 
   9   2   6       21.52       41.93     68.09 o 
  10   2   6     1277.47     1203.84    138.24 o 
  11   2   6       81.78       62.94     81.01 o 
 -11   3   6      543.48      679.74    126.87 o 
 -10   3   6       11.38       75.09     67.92 o 
  -9   3   6     1211.15     1216.66     92.62 o 
  -8   3   6     1123.28     1099.45     82.83 o 
  -7   3   6      123.15      178.91     54.85 o 
  -6   3   6    11424.34    11469.32    205.14 o 
  -5   3   6     4667.59     4538.48    120.33 o 
  -4   3   6    17056.01    16533.62    262.24 o 
  -3   3   6     3382.12     3239.89    107.96 o 
  -2   3   6     7245.18     7039.45    174.85 o 
  -1   3   6    14430.51    13778.42    203.28 o 
   0   3   6    18097.29    19345.83    291.23 o 
   1   3   6    56468.30    58150.16    375.28 o 
   2   3   6    16726.84    17323.31    210.25 o 
   3   3   6     1601.26     1454.30     66.51 o 
   4   3   6     2143.69     2225.37     82.43 o 
   5   3   6      496.88      527.39     53.60 o 
   6   3   6     1198.58     1152.27     89.42 o 
   7   3   6     2538.47     2332.51    128.21 o 
   8   3   6       63.41       48.21     52.09 o 
   9   3   6     5712.82     5651.56    249.96 o 
  10   3   6      634.95      594.68    125.30 o 
  11   3   6     1658.12     1791.64    192.90 o 
 -11   4   6      208.64      319.71    101.20 o 
 -10   4   6      130.65      191.84     83.47 o 
  -9   4   6      997.92     1121.59    103.67 o 
  -8   4   6     2584.87     2539.23    116.87 o 
  -7   4   6      806.06      816.30     73.27 o 
  -6   4   6      362.11      422.86     58.37 o 
  -5   4   6     7931.71     7769.50    155.75 o 
  -4   4   6    11339.47    11051.26    162.87 o 
  -3   4   6      501.62      470.24     51.70 o 
  -2   4   6       93.32       67.98     30.97 o 
  -1   4   6      663.37      586.03     50.20 o 
   0   4   6    27193.52    26942.20    236.84 o 
   1   4   6      950.74      875.45     51.19 o 
   2   4   6     7022.75     6398.13    128.48 o 
   3   4   6     3967.83     4132.97    103.96 o 
   4   4   6     8192.27     8584.96    163.25 o 
   5   4   6     2250.21     2169.66    112.95 o 
   6   4   6     3895.09     3958.67    156.75 o 
   7   4   6     2299.05     2203.75    127.45 o 
   8   4   6     1363.06     1457.08    128.40 o 
   9   4   6      151.38      146.60     68.59 o 
  10   4   6     1096.09     1034.10    173.69 o 
 -11   5   6        1.73       51.14     77.29 o 
 -10   5   6     4031.47     4173.91    222.55 o 
  -9   5   6      637.81      838.43    128.05 o 
  -8   5   6     3168.75     3070.93    145.99 o 
  -7   5   6      647.61      704.99     72.53 o 
  -6   5   6     1080.56      989.73     69.16 o 
  -5   5   6     3129.52     2980.60    100.60 o 
  -4   5   6     3190.14     2894.95     86.76 o 
  -3   5   6     7886.61     7617.15    170.28 o 
  -2   5   6    15425.80    14958.39    229.97 o 
  -1   5   6      366.93      457.55     50.38 o 
   0   5   6    12837.02    12385.94    162.83 o 
   1   5   6     2688.98     2610.11     82.15 o 
   2   5   6        6.36       -8.68     21.92 o 
   3   5   6     5562.16     5728.43    117.51 o 
   4   5   6      285.80      318.07     58.80 o 
   5   5   6    15413.50    15205.56    286.82 o 
   6   5   6     3532.15     3453.34    166.93 o 
   7   5   6     4433.51     4519.91    178.32 o 
   8   5   6      254.05      253.52     71.19 o 
   9   5   6       83.42       94.65     72.29 o 
  10   5   6     1142.88     1085.27    178.54 o 
 -11   6   6      594.59      663.26    127.53 o 
 -10   6   6      126.96      182.76     99.36 o 
  -9   6   6      654.44      780.71    145.18 o 
  -8   6   6        7.51       19.17     66.40 o 
  -7   6   6     3990.41     3958.58    160.69 o 
  -6   6   6      548.81      533.59     61.80 o 
  -5   6   6     7248.31     7087.16    175.71 o 
  -4   6   6       82.95      108.31     31.79 o 
  -3   6   6     7371.64     6870.81    166.04 o 
  -2   6   6      701.61      647.42     56.44 o 
  -1   6   6     9985.55     9529.67    185.37 o 
   0   6   6     6718.91     6407.48    121.74 o 
   1   6   6     6503.59     6297.15    127.58 o 
   2   6   6     4073.24     3655.78     98.83 o 
   3   6   6      740.54      676.98     44.56 o 
   4   6   6      929.57      945.29     86.14 o 
   5   6   6      121.75      167.52     54.70 o 
   6   6   6     2428.55     2416.27    129.32 o 
   7   6   6        0.72        1.49     45.26 o 
   8   6   6     1487.58     1416.05    115.09 o 
   9   6   6      204.98      275.62    102.75 o 
  10   6   6     1488.21     1496.75    156.24 o 
 -11   7   6       97.88      101.69     99.56 o 
 -10   7   6     1427.22     1532.29    177.18 o 
  -9   7   6     1047.82      937.78    131.81 o 
  -8   7   6      723.43      844.83    133.52 o 
  -7   7   6      277.99      297.34     90.60 o 
  -6   7   6      686.26      625.52     64.52 o 
  -5   7   6     4013.33     3782.39    116.67 o 
  -4   7   6      575.38      569.78     51.78 o 
  -3   7   6     5711.68     5400.99    152.03 o 
  -2   7   6        0.04       14.15     28.46 o 
  -1   7   6     5647.19     5652.40    108.88 o 
   0   7   6       60.37      124.51     30.73 o 
   1   7   6    24358.63    24517.07    366.04 o 
   2   7   6      237.16      257.72     39.87 o 
   3   7   6      666.97      686.73     63.99 o 
   4   7   6       22.39       17.47     36.23 o 
   5   7   6     7547.20     7254.71    205.31 o 
   6   7   6     3306.62     3054.67    169.42 o 
   7   7   6      708.46      677.88     89.75 o 
   8   7   6        1.25       56.45     67.27 o 
   9   7   6      329.55      401.30    105.18 o 
  10   7   6      716.68      733.25    135.59 o 
 -10   8   6      567.47      723.00    135.66 o 
  -9   8   6     7437.77     7540.54    291.64 o 
  -8   8   6     2993.68     3050.12    238.88 o 
  -7   8   6     2422.24     2353.55    176.63 o 
  -6   8   6      218.74      240.80     71.58 o 
  -5   8   6     2338.78     2365.19     96.23 o 
  -4   8   6    10072.17     9908.27    296.34 o 
  -3   8   6     8155.24     8438.06    168.96 o 
  -2   8   6     6687.71     6755.16    126.24 o 
  -1   8   6    17752.89    17373.39    293.83 o 
   0   8   6     3327.90     3059.04     93.18 o 
   1   8   6     1009.95      940.57     57.06 o 
   2   8   6      615.15      671.83     50.74 o 
   3   8   6       35.81       73.24     37.47 o 
   4   8   6    21243.77    20764.07    326.56 o 
   5   8   6     3643.32     3423.70    145.02 o 
   6   8   6    13771.58    14104.24    300.98 o 
   7   8   6     2381.31     2286.56    136.25 o 
   8   8   6      873.62      810.06    123.85 o 
   9   8   6      195.23      253.88     93.86 o 
  10   8   6      200.72      189.84     83.60 o 
 -10   9   6     2013.13     2030.73    172.69 o 
  -9   9   6      706.29      868.31    137.04 o 
  -8   9   6      757.54      772.74    126.08 o 
  -7   9   6      596.90      629.62    106.74 o 
  -6   9   6      358.70      384.26    101.50 o 
  -5   9   6     1682.04     1481.62     93.98 o 
  -4   9   6     2268.00     2199.74     97.77 o 
  -3   9   6     3761.85     3849.98    148.17 o 
  -2   9   6     9041.27     9577.79    225.90 o 
  -1   9   6     1884.47     1770.72     73.65 o 
   0   9   6    10521.04    10354.73    174.60 o 
   1   9   6     2219.05     2029.98     82.62 o 
   2   9   6      161.77      162.76     37.22 o 
   3   9   6     5209.46     4858.95    155.51 o 
   4   9   6      143.72      164.31     51.63 o 
   5   9   6     9243.42     8856.84    263.51 o 
   6   9   6      939.72      940.82     93.78 o 
   7   9   6      849.67      933.33    120.08 o 
   8   9   6      299.50      364.34    104.49 o 
   9   9   6        0.83       45.50     71.65 o 
  10   9   6      321.18      361.94    105.55 o 
 -10  10   6      121.42      168.20     84.50 o 
  -9  10   6      946.09     1097.35    146.01 o 
  -8  10   6      284.35      254.01     88.89 o 
  -7  10   6     3299.80     2732.55    168.47 o 
  -6  10   6      188.38      213.32     79.90 o 
  -5  10   6      441.47      540.89     95.05 o 
  -4  10   6     2060.01     1888.87    103.30 o 
  -3  10   6     1295.18     1244.35     71.19 o 
  -2  10   6       34.23       33.16     29.36 o 
  -1  10   6        0.15        6.79     25.84 o 
   0  10   6      482.58      490.32     52.41 o 
   1  10   6       10.49       22.94     27.30 o 
   2  10   6       66.41       87.80     34.66 o 
   3  10   6     2990.83     2994.03    134.70 o 
   4  10   6      650.90      713.00     81.74 o 
   5  10   6       98.19      174.72     62.00 o 
   6  10   6     3330.15     3129.22    179.74 o 
   7  10   6      435.72      488.17    106.99 o 
   8  10   6      642.98      676.68    125.27 o 
   9  10   6      455.06      530.79    118.76 o 
 -10  11   6     1948.59     2160.09    179.61 o 
  -9  11   6      979.06     1033.28    147.80 o 
  -8  11   6     4356.04     4438.38    225.95 o 
  -7  11   6      709.26      796.21    123.66 o 
  -6  11   6     1360.44     1320.65    138.00 o 
  -5  11   6     2536.84     2371.70    148.96 o 
  -4  11   6     1052.86     1097.36     94.22 o 
  -3  11   6    10761.64    10717.27    267.79 o 
  -2  11   6    12426.58    12203.16    218.87 o 
  -1  11   6      319.16      356.69     48.20 o 
   0  11   6     2638.22     2631.86     98.89 o 
   1  11   6        5.89       11.05     27.87 o 
   2  11   6     3510.18     3417.61    111.75 o 
   3  11   6     2871.06     2789.57    125.25 o 
   4  11   6      541.73      665.70     81.75 o 
   5  11   6    16706.08    16300.21    378.09 o 
   6  11   6     3048.30     2835.69    174.58 o 
   7  11   6     4369.22     4292.46    225.24 o 
   8  11   6      213.42      195.78     87.26 o 
   9  11   6      186.64      186.54     87.98 o 
  -9  12   6     1379.77     1651.39    156.34 o 
  -8  12   6      982.89     1099.11    143.64 o 
  -7  12   6       27.83       77.76     67.87 o 
  -6  12   6      288.24      310.73     97.81 o 
  -5  12   6      431.75      407.96     89.23 o 
  -4  12   6     7876.82     6884.55    570.85 o 
  -3  12   6     2036.60     1940.53    107.44 o 
  -2  12   6      333.72      448.15     58.85 o 
  -1  12   6     5363.95     5242.69    143.64 o 
   0  12   6     4285.48     4044.60    126.56 o 
   1  12   6       72.95       49.40     33.65 o 
   2  12   6      450.82      478.99     57.71 o 
   3  12   6      219.32      234.54     60.03 o 
   4  12   6     2143.76     2085.43    118.12 o 
   5  12   6       12.16       49.24     63.59 o 
   6  12   6     4334.03     4189.43    213.43 o 
   7  12   6     2962.87     2948.13    192.45 o 
   8  12   6      179.81      385.71    105.41 o 
   9  12   6      223.35      240.96     94.15 o 
  -9  13   6        8.97       -8.58     58.58 o 
  -8  13   6      481.07      552.62    116.46 o 
  -7  13   6      533.59      597.23    116.74 o 
  -6  13   6     3880.87     3772.13    230.04 o 
  -5  13   6      476.01      405.60     90.37 o 
  -4  13   6     3067.26     2713.25    159.74 o 
  -3  13   6      785.85      864.54     84.96 o 
  -2  13   6      126.21      134.95     44.05 o 
  -1  13   6     2451.70     2324.54    130.50 o 
   0  13   6     1870.97     1766.95     90.08 o 
   1  13   6     3826.07     3754.55    126.14 o 
   2  13   6     2774.28     2533.49    134.47 o 
   3  13   6     1382.58     1254.22     94.30 o 
   4  13   6     2185.60     2017.61    120.04 o 
   5  13   6       47.18       66.79     73.60 o 
   6  13   6       73.11       90.04     67.30 o 
   7  13   6     1218.26     1298.42    138.96 o 
   8  13   6      422.34      453.70    111.09 o 
  -9  14   6     1212.11     1118.47    152.43 o 
  -8  14   6      176.13      194.72     83.13 o 
  -7  14   6     2495.69     2334.57    171.74 o 
  -6  14   6      218.05      356.64    109.08 o 
  -5  14   6     2996.79     2926.03    194.60 o 
  -4  14   6      462.75      463.01     96.00 o 
  -3  14   6      390.03      434.42     91.52 o 
  -2  14   6      613.51      606.49     65.94 o 
  -1  14   6     1507.89     1443.87     85.12 o 
   0  14   6      256.59      338.05     58.51 o 
   1  14   6     2737.81     2636.77    111.22 o 
   2  14   6       42.25       50.73     46.52 o 
   3  14   6     1837.83     1714.42    109.29 o 
   4  14   6     3392.08     3622.72    188.16 o 
   5  14   6     1271.33     1239.53    124.77 o 
   6  14   6     3111.68     3118.09    193.46 o 
   7  14   6        0.24      105.09     69.49 o 
   8  14   6     1496.87     1488.32    154.38 o 
  -8  15   6      121.73      191.77     85.08 o 
  -7  15   6       25.60       27.78     63.50 o 
  -6  15   6       79.43      136.82     89.35 o 
  -5  15   6      679.30      753.27    122.25 o 
  -4  15   6      720.27      768.48    119.25 o 
  -3  15   6     2967.23     2744.67    164.70 o 
  -2  15   6      687.10      779.02     83.22 o 
  -1  15   6      207.61      254.74     53.46 o 
   0  15   6      671.21      744.90     72.28 o 
   1  15   6     1534.92     1547.69     92.31 o 
   2  15   6      119.86      159.05     55.16 o 
   3  15   6       49.52      126.55     53.29 o 
   4  15   6       78.00      131.37     68.54 o 
   5  15   6     3656.11     3569.03    201.64 o 
   6  15   6      819.05      996.10    138.79 o 
   7  15   6       24.21       54.84     67.41 o 
   8  15   6       10.45      -21.78     71.07 o 
  -8  16   6      299.95      403.89    105.57 o 
  -7  16   6     1784.50     1871.05    160.29 o 
  -6  16   6        8.79       30.29     75.97 o 
  -5  16   6     4314.35     4360.04    222.63 o 
  -4  16   6     1638.93     1644.11    137.96 o 
  -3  16   6     1481.77     1499.59    129.84 o 
  -2  16   6       39.16       35.75     64.07 o 
  -1  16   6       58.90      105.81     45.41 o 
   0  16   6     7674.39     7825.88    197.50 o 
   1  16   6     3297.02     3031.52    165.57 o 
   2  16   6     4678.16     4631.93    175.97 o 
   3  16   6     2704.66     2867.07    170.42 o 
   4  16   6        1.80       -8.92     57.70 o 
   5  16   6       35.22       57.73     65.56 o 
   6  16   6       59.36      115.90     71.49 o 
   7  16   6      639.64      701.89    150.84 o 
  -7  17   6       60.58      108.74     91.21 o 
  -6  17   6     2032.30     2146.63    169.35 o 
  -5  17   6        6.18        2.18     62.16 o 
  -4  17   6     1815.95     1754.36    148.14 o 
  -3  17   6      242.05      171.06     74.66 o 
  -2  17   6       10.01       60.83     57.39 o 
  -1  17   6     1474.26     1410.26    106.69 o 
   0  17   6     1231.95     1195.44     89.29 o 
   1  17   6     2141.14     2151.97    125.93 o 
   2  17   6     3370.95     3179.43    177.90 o 
   3  17   6      642.82      672.56    113.73 o 
   4  17   6     1984.78     2184.77    161.28 o 
   5  17   6      176.98      175.55     78.09 o 
   6  17   6      102.49       89.64     69.81 o 
   7  17   6     1054.60     1156.21    151.37 o 
  -6  18   6      146.39      349.06    120.96 o 
  -5  18   6       17.03       27.10     61.41 o 
  -4  18   6      321.97      338.71    100.06 o 
  -3  18   6      895.29      782.92    128.66 o 
  -2  18   6        4.34       -2.68     56.66 o 
  -1  18   6      523.78      589.78    128.20 o 
   0  18   6     1330.77     1341.46     94.91 o 
   1  18   6        1.01       22.71     53.21 o 
   2  18   6     1435.90     1437.05    130.57 o 
   3  18   6      102.13      186.31     80.35 o 
   4  18   6        7.25       35.24     68.06 o 
   5  18   6      272.18      273.97     87.73 o 
   6  18   6       84.26      152.97    101.05 o 
  -5  19   6      438.58      474.04    114.46 o 
  -4  19   6     1828.72     1834.71    159.42 o 
  -3  19   6      693.25      768.96    130.62 o 
  -2  19   6     1320.23     1310.59    129.98 o 
  -1  19   6     1210.98     1245.91    126.82 o 
   0  19   6      455.03      371.66    112.97 o 
   1  19   6     4612.97     4722.42    308.57 o 
   2  19   6     2614.71     2965.96    183.39 o 
   3  19   6     1136.65     1168.04    128.18 o 
   4  19   6      106.08      176.42     77.40 o 
   5  19   6        6.08       63.18     68.56 o 
  -4  20   6      423.37      495.30    114.34 o 
  -3  20   6      104.23       82.86     78.26 o 
  -2  20   6        1.66        0.48     63.41 o 
  -1  20   6      216.46      387.85    101.43 o 
   0  20   6     2127.99     2132.24    189.79 o 
   1  20   6     1036.71     1186.18    151.72 o 
   2  20   6     1094.44     1244.74    155.09 o 
   3  20   6     1741.06     1979.86    178.75 o 
   4  20   6      197.63      225.62     87.47 o 
  -3  21   6       92.10      106.97     74.92 o 
  -2  21   6     1743.95     1852.19    162.14 o 
  -1  21   6      189.56      281.07    110.03 o 
   0  21   6      705.25      937.01    212.93 o 
   1  21   6       28.57       95.48     96.54 o 
   2  21   6      352.14      499.87    130.16 o 
   3  21   6      981.77     1311.91    186.45 o 
 -11   1   7      255.46      321.27    118.98 o 
 -10   1   7     1841.00     1910.75    134.06 o 
  -9   1   7     1474.21     1586.44    103.83 o 
  -8   1   7     3636.81     3550.67    137.64 o 
  -7   1   7     5359.52     5174.02    152.91 o 
  -6   1   7    11297.79    10962.47    202.41 o 
  -5   1   7      673.34      679.22     54.92 o 
  -4   1   7      210.76      250.62     39.49 o 
  -3   1   7      293.49      257.57     34.52 o 
  -2   1   7     2662.24     2460.21     90.98 o 
  -1   1   7     8436.41     8479.91    135.59 o 
   0   1   7     4983.67     4814.48    153.47 o 
   1   1   7    15728.88    15014.36    227.25 o 
   2   1   7    19413.98    19594.78    241.09 o 
   3   1   7     7224.17     7072.41    151.12 o 
   4   1   7      738.43      719.65     59.58 o 
   5   1   7     6299.72     6368.05    166.58 o 
   6   1   7     5265.93     5198.31    148.30 o 
   7   1   7     9354.67     9318.33    244.48 o 
   8   1   7     1183.11     1175.13    125.39 o 
   9   1   7     4937.23     4754.23    235.64 o 
  10   1   7      117.77      141.25     79.81 o 
 -11   2   7       62.26      145.96     81.94 o 
 -10   2   7       30.10       73.42     69.64 o 
  -9   2   7     1150.45     1235.30    105.92 o 
  -8   2   7     4459.73     4419.96    152.40 o 
  -7   2   7     4841.13     4989.59    150.46 o 
  -6   2   7     1660.19     1592.98     83.36 o 
  -5   2   7     4969.22     4749.13    123.25 o 
  -4   2   7     2067.49     1982.74     74.34 o 
  -3   2   7     5166.12     5091.92     99.05 o 
  -2   2   7     1359.96     1361.75     71.76 o 
  -1   2   7     1082.66     1067.54     52.26 o 
   0   2   7    49011.92    51170.97    674.06 o 
   1   2   7    19317.33    19390.34    231.61 o 
   2   2   7     9117.56     8980.08    164.17 o 
   3   2   7     9380.95     9277.37    171.59 o 
   4   2   7     2716.54     2670.50     97.87 o 
   5   2   7     1974.13     1804.52    109.25 o 
   6   2   7     2888.51     2692.20    132.95 o 
   7   2   7     4425.39     4084.74    309.74 o 
   8   2   7     7197.00     6881.14    268.12 o 
   9   2   7      541.16      513.20    112.45 o 
  10   2   7      533.95      523.45    116.09 o 
 -11   3   7        1.69      128.22     88.23 o 
 -10   3   7      485.61      604.13    119.78 o 
  -9   3   7      666.88     1047.43    171.82 o 
  -8   3   7      269.61      408.89     73.91 o 
  -7   3   7     1235.59     1180.02     80.05 o 
  -6   3   7     1164.09     1082.92     70.93 o 
  -5   3   7     1701.24     1637.12     81.27 o 
  -4   3   7     4411.92     4172.71    100.46 o 
  -3   3   7    12900.64    12100.36    240.47 o 
  -2   3   7     7718.51     7047.25    159.43 o 
  -1   3   7      357.60      335.80     50.03 o 
   0   3   7       18.62       43.01     25.18 o 
   1   3   7        0.52       -3.66     22.64 o 
   2   3   7     4954.11     4853.20    121.96 o 
   3   3   7     3606.22     3650.95    109.13 o 
   4   3   7       98.66      155.21     42.15 o 
   5   3   7     2062.56     2180.45     90.76 o 
   6   3   7     3749.76     3890.49    159.11 o 
   7   3   7      299.72      296.80     71.44 o 
   8   3   7      975.48     1090.71    105.94 o 
   9   3   7       54.99       60.71     72.40 o 
  10   3   7     1293.53     1363.14    147.90 o 
 -11   4   7     1084.56     1379.80    153.86 o 
 -10   4   7        0.30       38.12     66.41 o 
  -9   4   7     1397.20     1465.43    134.41 o 
  -8   4   7       68.14       11.50     48.75 o 
  -7   4   7     3562.40     3480.43    147.74 o 
  -6   4   7     1204.98     1243.26     74.56 o 
  -5   4   7     3247.56     3181.06    101.83 o 
  -4   4   7     4444.72     4272.43    139.14 o 
  -3   4   7     4626.12     4304.90    133.40 o 
  -2   4   7     5752.88     5517.08    145.33 o 
  -1   4   7     2947.18     2637.44    100.95 o 
   0   4   7     7284.72     6838.97    140.23 o 
   1   4   7     1798.47     1660.98     72.28 o 
   2   4   7    21170.04    21307.02    250.55 o 
   3   4   7     2656.54     2325.58     88.29 o 
   4   4   7     7244.60     7346.70    150.44 o 
   5   4   7      813.27      778.57     78.98 o 
   6   4   7     9173.52     9068.70    241.17 o 
   7   4   7       13.98       24.99     50.87 o 
   8   4   7     1528.29     1565.78    118.71 o 
   9   4   7        2.56       46.91     66.59 o 
  10   4   7     1084.17     1040.71    172.80 o 
 -11   5   7      225.04      312.46     99.61 o 
 -10   5   7       72.73       25.70     64.73 o 
  -9   5   7     2096.03     2171.44    159.89 o 
  -8   5   7     1056.42     1129.63    113.77 o 
  -7   5   7     2341.35     2341.06    124.66 o 
  -6   5   7     2342.67     2251.03    116.69 o 
  -5   5   7      294.79      312.66     60.89 o 
  -4   5   7      403.24      437.14     65.54 o 
  -3   5   7     2584.40     2623.93    109.03 o 
  -2   5   7      543.58      553.13     55.09 o 
  -1   5   7       86.32       78.66     32.10 o 
   0   5   7     3346.65     3087.44     87.54 o 
   1   5   7    12831.46    11696.49    190.89 o 
   2   5   7    19268.27    18651.24    234.40 o 
   3   5   7     1566.30     1446.12     70.72 o 
   4   5   7      261.35      303.87     62.96 o 
   5   5   7      467.91      495.83     79.89 o 
   6   5   7     7373.59     6915.66    410.43 o 
   7   5   7     3891.61     3931.34    171.98 o 
   8   5   7       32.35       70.25     56.61 o 
   9   5   7      882.82      954.72    113.56 o 
  10   5   7      134.95       81.87     97.36 o 
 -10   6   7      305.56      279.46     96.37 o 
  -9   6   7      615.98      921.38    129.07 o 
  -8   6   7     4817.45     4606.91    214.37 o 
  -7   6   7      241.30      255.75     63.23 o 
  -6   6   7      452.03      539.99     75.88 o 
  -5   6   7      927.30      913.48     76.80 o 
  -4   6   7     7160.83     6889.48    181.43 o 
  -3   6   7    13573.23    12869.78    269.90 o 
  -2   6   7     4045.64     3750.42    131.28 o 
  -1   6   7     4757.79     4502.59    136.92 o 
   0   6   7      103.22      115.93     30.14 o 
   1   6   7     7416.40     7064.87    142.65 o 
   2   6   7      379.60      411.68     48.77 o 
   3   6   7     7928.70     7799.07    150.39 o 
   4   6   7    10209.02    10080.97    234.83 o 
   5   6   7     6873.26     6664.11    202.43 o 
   6   6   7      817.27      858.09     90.01 o 
   7   6   7     2624.09     2545.73    143.36 o 
   8   6   7        9.77        7.74     49.87 o 
   9   6   7      339.35      393.05    104.31 o 
  10   6   7      355.10      414.36    126.98 o 
 -10   7   7     3292.92     3497.98    214.51 o 
  -9   7   7     1086.74     1069.77    131.81 o 
  -8   7   7      946.06      975.77    112.62 o 
  -7   7   7       29.50       29.09     52.47 o 
  -6   7   7      247.47      267.51     62.18 o 
  -5   7   7     5298.39     5254.35    215.52 o 
  -4   7   7    11239.89    10926.55    232.71 o 
  -3   7   7     7306.10     7044.04    182.25 o 
  -2   7   7     8839.43     8991.01    199.81 o 
  -1   7   7     6120.89     5808.99    158.39 o 
   0   7   7     5854.54     5898.88    126.13 o 
   1   7   7      678.62      648.90     52.75 o 
   2   7   7     3506.54     3455.85    105.59 o 
   3   7   7    14156.89    14371.81    199.57 o 
   4   7   7      200.30      155.25     50.90 o 
   5   7   7    15199.88    15171.79    304.80 o 
   6   7   7     2403.69     2410.73    135.66 o 
   7   7   7     2353.06     2096.33    133.11 o 
   8   7   7        4.68       -3.79     62.87 o 
   9   7   7      810.35     1029.35    135.45 o 
  10   7   7     1053.67     1030.54    173.09 o 
 -10   8   7        0.26       72.85     76.14 o 
  -9   8   7      249.12      345.67    100.86 o 
  -8   8   7      130.88      154.94     73.27 o 
  -7   8   7        1.88       42.30     53.55 o 
  -6   8   7     1898.97     1710.92    128.06 o 
  -5   8   7      628.89      625.01     73.38 o 
  -4   8   7      235.53      264.70     59.35 o 
  -3   8   7       41.69       45.46     39.02 o 
  -2   8   7       74.42       73.74     40.07 o 
  -1   8   7      680.29      654.34     45.58 o 
   0   8   7       71.87       64.26     29.47 o 
   1   8   7     3403.59     3298.79    111.26 o 
   2   8   7      892.89      886.49     60.14 o 
   3   8   7      229.75      229.55     54.65 o 
   4   8   7     2383.62     2541.62    125.05 o 
   5   8   7       10.55       40.70     50.22 o 
   6   8   7      512.88      513.19     89.01 o 
   7   8   7      529.31      665.34     97.48 o 
   8   8   7      125.06      172.70     81.98 o 
   9   8   7       29.26        9.73     62.76 o 
 -10   9   7     1066.50     1254.95    142.77 o 
  -9   9   7      599.68      759.47    131.29 o 
  -8   9   7      783.12      771.54    125.11 o 
  -7   9   7     1568.17     1591.13    135.16 o 
  -6   9   7      707.09      727.80    106.14 o 
  -5   9   7     2869.58     2772.93    131.01 o 
  -4   9   7     6892.87     6808.35    193.30 o 
  -3   9   7    12655.12    12197.25    329.47 o 
  -2   9   7    15775.27    15487.90    407.92 o 
  -1   9   7     1191.70     1174.56     62.14 o 
   0   9   7      267.78      306.45     48.79 o 
   1   9   7     1896.63     2001.37     85.31 o 
   2   9   7     2767.47     2609.43    102.01 o 
   3   9   7     4371.66     4032.78    148.96 o 
   4   9   7      190.10      246.73     64.05 o 
   5   9   7     6047.05     5851.16    197.04 o 
   6   9   7     3080.80     3003.08    152.12 o 
   7   9   7     1255.63     1328.46    131.58 o 
   8   9   7       29.77      117.84     74.71 o 
   9   9   7      361.92      428.68    113.30 o 
 -10  10   7      135.23      144.84     81.64 o 
  -9  10   7     1158.98     1288.49    147.47 o 
  -8  10   7     2124.69     2256.31    167.84 o 
  -7  10   7       70.77       16.06     52.20 o 
  -6  10   7       31.44       17.79     49.46 o 
  -5  10   7     1280.53     1153.37    111.31 o 
  -4  10   7    10807.44    10788.31    303.36 o 
  -3  10   7    17467.64    17846.62    522.62 o 
  -2  10   7     2650.05     2590.73    120.99 o 
  -1  10   7    11928.27    12013.42    279.91 o 
   0  10   7     1073.39     1013.07     64.78 o 
   1  10   7     2059.45     2126.07     90.15 o 
   2  10   7     2813.25     2844.47    102.95 o 
   3  10   7     1316.33     1308.51     92.07 o 
   4  10   7    11104.97    10424.80    250.08 o 
   5  10   7     1364.01     1299.42    102.34 o 
   6  10   7     3126.82     3270.60    159.25 o 
   7  10   7     2777.54     2711.78    183.66 o 
   8  10   7       62.61       97.42     72.85 o 
   9  10   7      373.87      403.83    113.26 o 
  -9  11   7      511.07      596.64    121.35 o 
  -8  11   7      149.35      187.27     83.57 o 
  -7  11   7      295.15      306.43     90.34 o 
  -6  11   7     1193.66     1229.97    120.40 o 
  -5  11   7     1718.31     1363.30    133.74 o 
  -4  11   7      111.70      116.19     51.92 o 
  -3  11   7      175.42      216.08     59.27 o 
  -2  11   7     1975.06     2029.09    155.15 o 
  -1  11   7      997.39      977.95     65.02 o 
   0  11   7      106.78      139.31     39.48 o 
   1  11   7     1453.71     1410.49     79.28 o 
   2  11   7     1993.72     1910.69    106.26 o 
   3  11   7      121.86      193.63     55.94 o 
   4  11   7       31.53       44.50     46.44 o 
   5  11   7     1131.23     1134.25     98.20 o 
   6  11   7      544.15      502.39    104.49 o 
   7  11   7      330.47      320.24     97.10 o 
   8  11   7      183.67      108.01     82.55 o 
   9  11   7      625.03      692.51    137.86 o 
  -9  12   7      420.00      476.75    112.58 o 
  -8  12   7       93.37      110.09     78.48 o 
  -7  12   7     1991.61     2001.11    157.39 o 
  -6  12   7      372.62      406.01     96.81 o 
  -5  12   7     2972.01     2981.20    172.53 o 
  -4  12   7     3008.72     2403.25    236.99 o 
  -3  12   7     6698.35     6916.69    203.78 o 
  -2  12   7     7291.61     7333.93    206.11 o 
  -1  12   7     1099.11     1146.46     72.71 o 
   0  12   7     7385.03     7184.98    168.96 o 
   1  12   7       29.98       39.71     36.83 o 
   2  12   7     4223.92     3762.61    329.72 o 
   3  12   7      210.75      210.81     59.78 o 
   4  12   7     2855.39     2768.52    139.20 o 
   5  12   7       36.88       78.23     57.48 o 
   6  12   7     1847.42     1802.53    152.08 o 
   7  12   7       76.65      100.74     75.50 o 
   8  12   7     1373.97     1438.22    151.51 o 
  -9  13   7      494.94      540.43    117.94 o 
  -8  13   7      171.25      287.99     94.58 o 
  -7  13   7      760.71      805.52    133.43 o 
  -6  13   7      353.90      375.07     93.69 o 
  -5  13   7     1525.09     1505.11    131.78 o 
  -4  13   7     2292.91     2229.25    149.44 o 
  -3  13   7     4469.69     4608.14    171.90 o 
  -2  13   7     9149.67     8571.71    555.05 o 
  -1  13   7        4.93       38.97     45.44 o 
   0  13   7       11.79       38.03     35.55 o 
   1  13   7       23.39       41.88     37.88 o 
   2  13   7      958.88      911.67     82.29 o 
   3  13   7      782.64      787.84     85.95 o 
   4  13   7        1.96        6.35     42.17 o 
   5  13   7     3658.72     3573.70    196.94 o 
   6  13   7     1926.75     2055.59    160.48 o 
   7  13   7      328.68      448.90    110.68 o 
   8  13   7       21.62       79.90     69.90 o 
  -8  14   7      808.67     1024.68    140.77 o 
  -7  14   7     1618.10     1529.55    146.06 o 
  -6  14   7      141.30      146.65     74.07 o 
  -5  14   7      998.85     1058.57    115.26 o 
  -4  14   7     4272.27     4173.63    203.83 o 
  -3  14   7      958.89      890.08    120.72 o 
  -2  14   7      584.90      505.65     81.21 o 
  -1  14   7      514.82      560.93     84.18 o 
   0  14   7     3175.69     3152.87    122.90 o 
   1  14   7     2727.50     2668.31    114.66 o 
   2  14   7     1468.23     1373.20    100.40 o 
   3  14   7     1002.65     1038.42     93.71 o 
   4  14   7      353.23      367.27     87.10 o 
   5  14   7      756.90      821.36    129.09 o 
   6  14   7      150.65      175.08     79.17 o 
   7  14   7     2033.10     2080.93    173.61 o 
   8  14   7     1207.08     1440.40    153.81 o 
  -8  15   7     1215.78     1400.39    146.83 o 
  -7  15   7      232.91      324.55     96.24 o 
  -6  15   7     2710.14     2979.75    192.36 o 
  -5  15   7       66.02       90.41     66.02 o 
  -4  15   7     1691.11     1708.23    140.49 o 
  -3  15   7        7.25        2.76     51.57 o 
  -2  15   7        7.26       42.09     47.20 o 
  -1  15   7     5557.98     5816.39    196.32 o 
   0  15   7     1243.91     1294.92    101.23 o 
   1  15   7     2455.75     2660.78    132.44 o 
   2  15   7     1320.31     1374.33    120.72 o 
   3  15   7      976.78      940.81     93.26 o 
   4  15   7      265.18      194.65     78.05 o 
   5  15   7      433.45      687.42    175.09 o 
   6  15   7      429.15      540.85    117.30 o 
   7  15   7     2507.50     2491.17    190.23 o 
  -7  16   7      119.40      114.23     75.34 o 
  -6  16   7        0.20       65.33     66.81 o 
  -5  16   7     1653.37     1601.01    145.08 o 
  -4  16   7      521.30      492.25    106.35 o 
  -3  16   7     1217.46     1190.67    121.54 o 
  -2  16   7     4320.26     4084.33    199.51 o 
  -1  16   7      162.62      205.24     64.75 o 
   0  16   7     1137.29     1215.93    100.79 o 
   1  16   7        6.68       14.04     45.58 o 
   2  16   7      165.99      181.44     61.91 o 
   3  16   7      385.40      467.47     97.86 o 
   4  16   7      234.50      285.27    104.51 o 
   5  16   7      384.84      536.79    131.59 o 
   6  16   7      169.76      237.88     89.58 o 
   7  16   7       91.90      117.80     81.57 o 
  -6  17   7      653.75      801.66    137.43 o 
  -5  17   7       78.16       83.96     74.77 o 
  -4  17   7       53.94      123.07     72.52 o 
  -3  17   7      103.41      115.97     67.29 o 
  -2  17   7      233.74      195.41     79.80 o 
  -1  17   7      244.19      367.84     91.65 o 
   0  17   7      359.70      395.46     96.22 o 
   1  17   7     3551.04     3831.77    197.09 o 
   2  17   7     3869.49     4144.49    177.89 o 
   3  17   7      661.42      604.92    131.63 o 
   4  17   7       21.02       16.78     62.69 o 
   5  17   7      158.90      188.87     80.21 o 
   6  17   7     1352.71     1377.14    146.08 o 
  -6  18   7        2.85        7.79     61.44 o 
  -5  18   7     1264.93     1394.75    147.88 o 
  -4  18   7      130.23      212.16     85.65 o 
  -3  18   7      144.79      172.55     81.22 o 
  -2  18   7      608.80      588.81    114.21 o 
  -1  18   7        1.19      -17.79     59.17 o 
   0  18   7     4191.49     4340.82    260.39 o 
   1  18   7     2315.20     2478.58    167.39 o 
   2  18   7     3143.99     3119.76    182.98 o 
   3  18   7     1327.15     1632.98    144.87 o 
   4  18   7        2.88        9.85     61.52 o 
   5  18   7      796.20      832.92    126.98 o 
  -5  19   7       97.23      101.76     76.60 o 
  -4  19   7      178.11      246.74    100.43 o 
  -3  19   7       29.43       71.21     65.02 o 
  -2  19   7       33.81       93.94     70.10 o 
  -1  19   7      755.85      829.01    130.22 o 
   0  19   7       38.61      134.92     90.74 o 
   1  19   7      660.58      693.65    148.98 o 
   2  19   7      237.36      292.07    107.91 o 
   3  19   7      196.31      288.91     90.93 o 
   4  19   7        2.14       63.89     71.64 o 
  -4  20   7        5.64       23.17     60.60 o 
  -3  20   7        0.77       56.31     64.33 o 
  -2  20   7        0.83        6.70     62.88 o 
  -1  20   7      325.58      405.99    120.33 o 
   0  20   7      242.52      267.07    105.99 o 
   1  20   7      688.55      847.96    150.77 o 
   2  20   7      973.96     1357.88    198.24 o 
   3  20   7      228.55      368.71    116.38 o 
  -2  21   7       35.39       92.47     78.78 o 
  -1  21   7      684.90      930.04    159.88 o 
   0  21   7      377.57      334.05    150.18 o 
   1  21   7     1145.40     1173.70    194.15 o 
 -10   0   8      425.59      606.76    159.94 o 
  -9   0   8     3616.69     3587.57    276.46 o 
  -8   0   8     1768.07     1603.19    187.93 o 
  -7   0   8    13584.83    13033.38    341.16 o 
  -6   0   8      518.68      642.50     88.57 o 
  -5   0   8     8085.27     7705.71    225.59 o 
  -4   0   8     4830.98     4717.99    164.39 o 
  -3   0   8     5336.86     5027.91    159.67 o 
  -2   0   8    12349.70    11323.13    356.54 o 
  -1   0   8       62.88       84.69     39.31 o 
   0   0   8    51302.32    53788.80    968.88 o 
   1   0   8     9893.70     9676.88    246.88 o 
   2   0   8       73.45       70.41     46.03 o 
   3   0   8      295.08      166.68     58.95 o 
   4   0   8     4733.48     4476.30    273.78 o 
   5   0   8     3691.55     3804.64    183.89 o 
   6   0   8     8855.28     9438.46    342.21 o 
   7   0   8     5235.56     5109.11    326.39 o 
   8   0   8    12218.44    11439.24    498.00 o 
   9   0   8       59.21      164.19    115.91 o 
  10   0   8      212.13      237.88    126.22 o 
 -10   1   8        7.67       -8.02     66.44 o 
  -9   1   8      303.08      263.78     84.25 o 
  -8   1   8     1405.01     1518.33    111.81 o 
  -7   1   8       45.77       45.35     47.81 o 
  -6   1   8     2922.18     2804.43    108.16 o 
  -5   1   8      251.73      246.69     45.05 o 
  -4   1   8       24.55       22.43     27.70 o 
  -3   1   8      739.53      669.68     46.43 o 
  -2   1   8     9965.53     9936.24    151.56 o 
  -1   1   8    13255.61    13163.02    182.85 o 
   0   1   8      921.62      935.31     58.57 o 
   1   1   8      113.04      133.56     37.04 o 
   2   1   8     3333.58     3316.23    109.54 o 
   3   1   8      465.41      555.61     56.87 o 
   4   1   8      106.55       77.71     36.00 o 
   5   1   8      425.29      472.42     65.03 o 
   6   1   8      266.27      413.10     77.47 o 
   7   1   8     3416.39     3362.97    191.28 o 
   8   1   8       96.35      173.55     79.38 o 
   9   1   8     1605.44     1581.45    148.38 o 
  10   1   8      100.70      126.26     77.78 o 
 -10   2   8       42.48      101.20     99.58 o 
  -9   2   8      363.57      397.46     82.67 o 
  -8   2   8      131.88      174.57     60.56 o 
  -7   2   8     2514.46     2577.82    131.85 o 
  -6   2   8      718.36      844.29     81.88 o 
  -5   2   8      739.48      701.40     58.24 o 
  -4   2   8     5062.72     4903.24    148.04 o 
  -3   2   8     2291.25     2255.22     98.85 o 
  -2   2   8     5122.88     5095.25    141.45 o 
  -1   2   8      133.11      167.04     34.07 o 
   0   2   8     4541.41     4566.83    117.39 o 
   1   2   8      692.69      623.77     52.70 o 
   2   2   8     8929.66     8849.23    174.45 o 
   3   2   8     1009.36      951.06     70.52 o 
   4   2   8     2447.71     2446.40    100.82 o 
   5   2   8      689.57      725.50     70.19 o 
   6   2   8     4566.83     4021.80    208.44 o 
   7   2   8      278.15      389.67     79.60 o 
   8   2   8      382.10      481.09    107.63 o 
   9   2   8      357.45      489.58    110.49 o 
  10   2   8      225.93      285.91     98.11 o 
 -10   3   8      105.35      156.44     96.61 o 
  -9   3   8     1224.64     1254.59    110.25 o 
  -8   3   8     4866.79     5176.42    192.23 o 
  -7   3   8      759.40      877.38     87.04 o 
  -6   3   8     6660.34     6234.74    300.53 o 
  -5   3   8     2030.00     1909.30    103.86 o 
  -4   3   8      196.62      205.42     48.40 o 
  -3   3   8    14192.13    13481.28    238.62 o 
  -2   3   8     1741.82     1506.33     82.32 o 
  -1   3   8    12967.83    13240.95    321.29 o 
   0   3   8     1077.35     1026.61     59.86 o 
   1   3   8    10849.71    10829.95    186.86 o 
   2   3   8     8762.92     8507.32    170.57 o 
   3   3   8      328.89      371.79     52.50 o 
   4   3   8       74.20       42.18     35.96 o 
   5   3   8     4012.58     3874.99    156.11 o 
   6   3   8     1682.42     1666.12    115.42 o 
   7   3   8     9784.56     9673.82    264.12 o 
   8   3   8       72.33       69.30     68.13 o 
   9   3   8     2232.66     2103.04    169.66 o 
  10   3   8       99.01      174.43     85.17 o 
 -10   4   8       97.95      140.39     75.95 o 
  -9   4   8      373.21      422.64     99.59 o 
  -8   4   8     1283.23     1431.80    107.87 o 
  -7   4   8     5273.79     5362.41    186.37 o 
  -6   4   8     1702.03     1544.61    101.09 o 
  -5   4   8       17.19       58.74     40.77 o 
  -4   4   8        1.97       13.53     32.72 o 
  -3   4   8    10496.33    10250.14    213.57 o 
  -2   4   8       74.13       51.17     33.82 o 
  -1   4   8     2456.15     2212.89     99.77 o 
   0   4   8     1571.06     1492.31     67.93 o 
   1   4   8     8158.77     8371.16    164.14 o 
   2   4   8     4383.18     4099.45    120.58 o 
   3   4   8     6887.97     6858.85    156.88 o 
   4   4   8     2197.25     2001.60     89.89 o 
   5   4   8     3719.12     3661.75    155.30 o 
   6   4   8     3465.94     3457.30    157.89 o 
   7   4   8     1026.81     1069.38    121.12 o 
   8   4   8     4347.40     4226.79    189.10 o 
   9   4   8      163.17      187.57     90.58 o 
  10   4   8       35.50       67.82     88.03 o 
 -10   5   8     1638.72     1856.92    162.30 o 
  -9   5   8       32.05       53.58     80.48 o 
  -8   5   8       32.79       29.27     60.72 o 
  -7   5   8      723.35      846.04     90.06 o 
  -6   5   8       14.98       22.88     44.38 o 
  -5   5   8     6092.39     5923.67    179.54 o 
  -4   5   8     6387.79     6249.62    178.11 o 
  -3   5   8     4311.38     4180.71    142.10 o 
  -2   5   8     8691.14     8263.53    192.15 o 
  -1   5   8     2444.58     2328.09    103.42 o 
   0   5   8       12.44       18.79     24.19 o 
   1   5   8     8500.35     8254.83    162.17 o 
   2   5   8     4584.30     4691.81    128.37 o 
   3   5   8    19606.26    19792.45    260.70 o 
   4   5   8       14.40       60.01     44.34 o 
   5   5   8     5080.57     4981.44    181.77 o 
   6   5   8      377.56      475.28     84.98 o 
   7   5   8        0.44       20.87     52.55 o 
   8   5   8      181.94      140.94     68.25 o 
   9   5   8      176.96      239.18     92.62 o 
  10   5   8     1123.20     1242.23    176.82 o 
 -10   6   8       61.39       69.65     85.90 o 
  -9   6   8      585.17      751.29    127.28 o 
  -8   6   8       27.53      135.35     70.60 o 
  -7   6   8     1922.40     1785.05    114.80 o 
  -6   6   8     2251.01     2161.28    120.54 o 
  -5   6   8      821.44      706.68     75.68 o 
  -4   6   8     2472.53     2447.83    116.69 o 
  -3   6   8      674.02      759.09     73.09 o 
  -2   6   8     4106.37     3845.74    137.08 o 
  -1   6   8        4.80       17.45     31.31 o 
   0   6   8     2374.22     2004.14     77.28 o 
   1   6   8        6.38       27.90     27.56 o 
   2   6   8     6468.65     6440.10    149.64 o 
   3   6   8      727.32      662.35     60.84 o 
   4   6   8     6138.37     6236.20    193.82 o 
   5   6   8       10.97       31.31     46.84 o 
   6   6   8     5939.25     5747.77    222.45 o 
   7   6   8      460.00      548.60     93.06 o 
   8   6   8     1183.97     1325.08    118.95 o 
   9   6   8      683.87      761.43    161.87 o 
 -10   7   8      294.21      371.84    105.41 o 
  -9   7   8      191.22      242.43     87.44 o 
  -8   7   8      900.87      957.08    127.66 o 
  -7   7   8        0.03       60.91     59.03 o 
  -6   7   8     1287.87     1252.81     96.99 o 
  -5   7   8      279.45      335.49     67.96 o 
  -4   7   8     4607.67     4545.28    174.42 o 
  -3   7   8        2.98       24.82     38.11 o 
  -2   7   8     5540.45     5307.47    163.62 o 
  -1   7   8      156.23      184.97     53.99 o 
   0   7   8      490.25      532.69     48.90 o 
   1   7   8      529.26      524.24     54.04 o 
   2   7   8     4488.55     4153.85    122.92 o 
   3   7   8     6659.62     6512.58    230.66 o 
   4   7   8      211.81      255.88     64.63 o 
   5   7   8        1.22        4.53     45.00 o 
   6   7   8     1207.26     1248.26    105.50 o 
   7   7   8     1998.71     1773.54    128.64 o 
   8   7   8        0.06       14.50     66.72 o 
   9   7   8      164.39      114.74     81.32 o 
 -10   8   8       11.99       85.13     81.57 o 
  -9   8   8      748.85      995.15    143.08 o 
  -8   8   8        7.46      -12.87     58.95 o 
  -7   8   8      976.13     1006.45    113.29 o 
  -6   8   8     5584.42     5352.97    221.15 o 
  -5   8   8     1085.77     1050.88     91.45 o 
  -4   8   8     5350.56     5319.64    176.39 o 
  -3   8   8    13155.20    13343.04    316.05 o 
  -2   8   8      642.05      696.97     72.70 o 
  -1   8   8     4993.08     5035.13    203.20 o 
   0   8   8     4393.87     4325.73    116.40 o 
   1   8   8     3891.04     3655.28    113.89 o 
   2   8   8    24271.86    24209.46    289.91 o 
   3   8   8     5621.13     5593.47    178.84 o 
   4   8   8    21779.18    21101.93    588.22 o 
   5   8   8      671.85      755.38     91.51 o 
   6   8   8      176.34      144.08     63.95 o 
   7   8   8        8.61       31.37     53.32 o 
   8   8   8      146.44      173.49     84.48 o 
   9   8   8     1800.88     2030.08    174.18 o 
  -9   9   8      113.95      174.37     84.56 o 
  -8   9   8       13.61       75.90     66.88 o 
  -7   9   8      158.51      163.01     70.08 o 
  -6   9   8        7.51       61.87     57.42 o 
  -5   9   8     5376.37     5444.34    186.41 o 
  -4   9   8     2422.75     2350.78    140.40 o 
  -3   9   8      535.11      647.44     86.31 o 
  -2   9   8     2418.44     2274.08    115.75 o 
  -1   9   8      254.16      278.08     59.44 o 
   0   9   8       13.77       28.64     28.18 o 
   1   9   8     2917.57     2774.20    103.35 o 
   2   9   8     2937.37     2840.45    106.70 o 
   3   9   8    10237.03     9767.53    237.15 o 
   4   9   8      145.67      176.21     62.50 o 
   5   9   8     5702.37     5208.79    385.55 o 
   6   9   8      424.59      534.03     91.88 o 
   7   9   8        0.55       36.53     62.78 o 
   8   9   8      386.07      417.22    108.94 o 
   9   9   8      170.75      196.40     93.32 o 
  -9  10   8       81.43       49.86     70.23 o 
  -8  10   8      863.60      936.92    144.17 o 
  -7  10   8       90.07       64.10     64.47 o 
  -6  10   8      110.08      120.91     60.61 o 
  -5  10   8       18.32       27.79     62.89 o 
  -4  10   8      703.47      707.39     85.69 o 
  -3  10   8     1713.83     1659.55    106.10 o 
  -2  10   8      451.53      572.39     81.53 o 
  -1  10   8     2080.09     2038.31    111.72 o 
   0  10   8     2848.83     2832.37    102.56 o 
   1  10   8       53.62       70.07     40.84 o 
   2  10   8     3435.75     3519.11    141.74 o 
   3  10   8       62.54      102.38     49.12 o 
   4  10   8      935.13      947.99     90.40 o 
   5  10   8      942.43     1100.15     99.07 o 
   6  10   8      107.87      140.26     62.29 o 
   7  10   8      312.44      319.48     96.06 o 
   8  10   8       23.06       59.49     78.75 o 
   9  10   8       12.06       63.55     76.19 o 
  -9  11   8       76.51      146.32     77.60 o 
  -8  11   8       24.04       30.11     59.80 o 
  -7  11   8      399.37      414.54    101.18 o 
  -6  11   8      107.11       71.41     60.15 o 
  -5  11   8     3403.40     3250.17    184.41 o 
  -4  11   8     3153.15     3015.19    213.50 o 
  -3  11   8     4125.39     4075.19    161.60 o 
  -2  11   8     9050.36     8824.05    536.67 o 
  -1  11   8      869.49      815.18     81.91 o 
   0  11   8      112.67       85.60     46.74 o 
   1  11   8    10937.60    10808.40    257.35 o 
   2  11   8     2141.91     2068.72    143.83 o 
   3  11   8    18027.55    17950.01    361.01 o 
   4  11   8       24.89       41.97     49.54 o 
   5  11   8     3238.89     3204.58    157.11 o 
   6  11   8       73.04       76.00     81.15 o 
   7  11   8       66.25       98.22     74.52 o 
   8  11   8       97.21      145.09     82.99 o 
  -9  12   8       50.01       73.90     74.53 o 
  -8  12   8       28.08       81.21     70.44 o 
  -7  12   8      970.67     1080.58    141.39 o 
  -6  12   8      123.36      144.61     73.83 o 
  -5  12   8        9.67       21.49     57.39 o 
  -4  12   8     3170.55     2958.42    170.52 o 
  -3  12   8     5714.74     5601.60    369.75 o 
  -2  12   8     1187.35     1114.02     93.66 o 
  -1  12   8      372.60      385.15     73.02 o 
   0  12   8      308.23      337.95     68.39 o 
   1  12   8     4983.00     4983.98    182.60 o 
   2  12   8     4883.32     4681.43    168.69 o 
   3  12   8      730.42      795.16     88.49 o 
   4  12   8     5385.40     5235.53    192.06 o 
   5  12   8      285.94      328.59     77.24 o 
   6  12   8       44.47      155.35     92.86 o 
   7  12   8      252.89      292.97     95.33 o 
   8  12   8      367.44      351.32    105.05 o 
  -8  13   8      821.24      936.08    140.11 o 
  -7  13   8      906.40      944.75    149.88 o 
  -6  13   8      794.32      945.95    130.50 o 
  -5  13   8        8.68       -0.13     57.57 o 
  -4  13   8        1.07       12.71     53.89 o 
  -3  13   8      398.70      502.20     81.66 o 
  -2  13   8      334.68      362.84     72.21 o 
  -1  13   8     8456.03     8454.38    231.58 o 
   0  13   8     1324.25     1303.71    100.58 o 
   1  13   8     1927.04     1848.11    109.13 o 
   2  13   8      368.17      550.01     83.92 o 
   3  13   8      143.97      157.62     66.53 o 
   4  13   8      523.17      538.45     90.86 o 
   5  13   8       50.77       56.08     65.12 o 
   6  13   8      565.94      784.33    123.80 o 
   7  13   8     1236.99     1366.68    144.47 o 
  -8  14   8      130.39      202.16     87.31 o 
  -7  14   8       35.87       21.56     69.38 o 
  -6  14   8      154.10      162.49     80.44 o 
  -5  14   8      676.64      664.87    120.23 o 
  -4  14   8       64.98       83.31     63.69 o 
  -3  14   8     1209.71     1141.32    114.99 o 
  -2  14   8     1094.69     1210.60    101.02 o 
  -1  14   8     1487.84     1461.82    108.05 o 
   0  14   8     3613.54     3566.16    155.66 o 
   1  14   8       35.92       83.61     60.07 o 
   2  14   8     3882.67     3782.89    161.90 o 
   3  14   8      799.44      879.19     97.85 o 
   4  14   8     3749.82     3883.59    202.97 o 
   5  14   8      299.76      241.56     84.12 o 
   6  14   8      324.04      536.18    116.74 o 
   7  14   8      357.65      425.21    107.29 o 
  -7  15   8       29.79       52.40     78.96 o 
  -6  15   8      528.46      726.47    127.24 o 
  -5  15   8      463.77      392.90     99.32 o 
  -4  15   8      779.96      943.22    130.15 o 
  -3  15   8       25.36       28.12     59.13 o 
  -2  15   8     2332.38     2378.68    151.53 o 
  -1  15   8       46.15       40.03     49.51 o 
   0  15   8      121.99      173.08     61.85 o 
   1  15   8      672.80      686.72    114.24 o 
   2  15   8     3733.38     3671.24    162.77 o 
   3  15   8     3499.25     3631.25    168.10 o 
   4  15   8        5.11       31.11     60.25 o 
   5  15   8       46.40       69.70     69.30 o 
   6  15   8      530.32      595.68    124.76 o 
   7  15   8      906.36     1059.84    150.78 o 
  -7  16   8     2598.83     2670.63    195.32 o 
  -6  16   8       75.95      123.38     86.96 o 
  -5  16   8      281.14      310.36     89.92 o 
  -4  16   8       18.34       72.69     65.99 o 
  -3  16   8      578.58      657.09    117.90 o 
  -2  16   8     3792.10     3783.31    198.39 o 
  -1  16   8       64.29      103.44     57.92 o 
   0  16   8     3463.91     3534.94    188.90 o 
   1  16   8     2529.67     2468.14    218.88 o 
   2  16   8      704.51      876.53    117.95 o 
   3  16   8      403.23      478.42    100.45 o 
   4  16   8       37.27       67.01     65.22 o 
   5  16   8     1274.99     1180.14    137.53 o 
   6  16   8     2229.38     2408.06    182.28 o 
  -6  17   8      590.39      731.31    130.37 o 
  -5  17   8        1.14      -10.99     60.19 o 
  -4  17   8       29.69       33.92     64.98 o 
  -3  17   8      529.05      473.64    104.82 o 
  -2  17   8        1.22       42.44     64.08 o 
  -1  17   8     4139.97     4017.98    273.10 o 
   0  17   8      116.35      208.04     81.82 o 
   1  17   8     3235.13     3390.90    191.23 o 
   2  17   8      104.45      215.88     82.76 o 
   3  17   8      219.98      256.65    100.65 o 
   4  17   8      389.44      508.19    112.40 o 
   5  17   8      222.14      298.42    108.88 o 
  -5  18   8       44.35       30.76     67.20 o 
  -4  18   8      392.89      419.86    106.29 o 
  -3  18   8      185.12      260.69     89.08 o 
  -2  18   8      320.26      369.34     97.35 o 
  -1  18   8      258.48      307.62     90.71 o 
   0  18   8       35.82      118.94     69.62 o 
   1  18   8       45.16       81.63     71.33 o 
   2  18   8      119.60      122.84     94.78 o 
   3  18   8      329.56      267.61    105.63 o 
   4  18   8        3.57       21.73     58.56 o 
  -4  19   8        2.77       69.26     72.96 o 
  -3  19   8     1757.86     1737.79    156.01 o 
  -2  19   8      435.38      397.15    105.44 o 
  -1  19   8     2000.94     2089.52    193.57 o 
   0  19   8       47.14      122.89     88.81 o 
   1  19   8      843.61     1045.28    155.58 o 
   2  19   8      638.97      723.39    152.97 o 
   3  19   8        0.66       82.28     75.86 o 
  -2  20   8     1209.07     1295.79    138.96 o 
  -1  20   8       29.74       59.97     76.29 o 
   0  20   8     1301.71     1243.94    153.23 o 
   1  20   8      488.42      665.28    152.63 o 
   2  20   8      393.51      441.07    127.67 o 
 -10   1   9       32.97      111.42     78.10 o 
  -9   1   9     2500.14     2611.15    175.06 o 
  -8   1   9     2488.30     2565.19    165.53 o 
  -7   1   9       20.67       13.33     50.47 o 
  -6   1   9     2490.03     2288.14    145.46 o 
  -5   1   9        9.99       15.36     35.94 o 
  -4   1   9      134.42      159.76     46.14 o 
  -3   1   9     9458.79     9155.09    196.08 o 
  -2   1   9      279.89      253.90     46.20 o 
  -1   1   9    38424.09    39546.53    563.41 o 
   0   1   9      125.99      195.42     45.03 o 
   1   1   9     7483.56     7400.33    187.99 o 
   2   1   9     1615.28     1503.31     82.34 o 
   3   1   9      332.04      410.11     59.97 o 
   4   1   9     9431.57     9275.51    200.22 o 
   5   1   9      877.02      917.04     77.44 o 
   6   1   9     5862.21     5434.64    234.24 o 
   7   1   9     2667.04     2618.06    175.02 o 
   8   1   9      356.82      296.82     94.62 o 
   9   1   9      880.60     1042.89    157.50 o 
 -10   2   9     1767.19     2083.75    202.16 o 
  -9   2   9      334.48      390.77     99.39 o 
  -8   2   9      124.53      133.61     70.99 o 
  -7   2   9     5531.21     5596.10    227.78 o 
  -6   2   9     1520.26     1480.67    101.29 o 
  -5   2   9      983.81      954.83     80.07 o 
  -4   2   9      298.14      366.06     62.01 o 
  -3   2   9     1348.85     1280.01     82.89 o 
  -2   2   9    30163.52    30636.03    361.02 o 
  -1   2   9      160.71      200.34     44.09 o 
   0   2   9    35247.84    36725.27    535.78 o 
   1   2   9     1968.84     1892.00     88.83 o 
   2   2   9      161.09      121.99     39.50 o 
   3   2   9     1214.37     1321.77     80.45 o 
   4   2   9       10.58       34.59     37.20 o 
   5   2   9     4708.85     4659.22    195.12 o 
   6   2   9     2424.83     2185.09    182.91 o 
   7   2   9      384.61      325.74     94.90 o 
   8   2   9     4757.54     4679.91    238.81 o 
   9   2   9      173.74      213.29     90.41 o 
 -10   3   9      274.88      323.75    125.39 o 
  -9   3   9       42.23      103.35     88.62 o 
  -8   3   9      399.05      432.05     97.91 o 
  -7   3   9     1628.68     1572.20    110.51 o 
  -6   3   9       44.44       15.98     40.94 o 
  -5   3   9     2312.36     2240.97    115.81 o 
  -4   3   9      109.46      128.33     46.73 o 
  -3   3   9      215.36      205.57     51.05 o 
  -2   3   9     2681.64     2621.17    113.73 o 
  -1   3   9     4894.13     4761.33    115.66 o 
   0   3   9     2398.62     2561.08     97.08 o 
   1   3   9     3032.45     2899.87    106.58 o 
   2   3   9       42.81       47.93     34.94 o 
   3   3   9     7575.77     7277.04    171.96 o 
   4   3   9      223.37      292.02     56.14 o 
   5   3   9      652.55      603.55     89.79 o 
   6   3   9        5.65      -16.91     47.82 o 
   7   3   9      275.46      257.37     73.58 o 
   8   3   9     1204.87     1191.16    139.70 o 
   9   3   9       19.72       60.40     74.98 o 
 -10   4   9      390.10      489.00    134.67 o 
  -9   4   9       22.19       14.30     75.60 o 
  -8   4   9     1180.37     1349.89    109.27 o 
  -7   4   9     1788.79     1775.92    116.44 o 
  -6   4   9      356.92      372.69     73.84 o 
  -5   4   9      402.32      384.54     71.14 o 
  -4   4   9     6699.68     6355.81    183.63 o 
  -3   4   9      498.74      608.05     73.96 o 
  -2   4   9    10119.37     9555.19    212.97 o 
  -1   4   9        0.76      -16.33     29.93 o 
   0   4   9    10697.45    10508.81    181.85 o 
   1   4   9     3848.67     3780.87    118.84 o 
   2   4   9     8426.61     8118.50    176.84 o 
   3   4   9      536.47      608.39     67.58 o 
   4   4   9     1375.37     1486.37    103.93 o 
   5   4   9     1763.33     1666.30    114.09 o 
   6   4   9     1864.33     1701.34    120.76 o 
   7   4   9     1355.67     1460.51    117.34 o 
   8   4   9      602.81      671.81    125.96 o 
   9   4   9     1175.66     1256.28    148.40 o 
 -10   5   9       62.53      128.59     96.45 o 
  -9   5   9     1208.55     1379.23    145.54 o 
  -8   5   9     1642.34     1766.55    149.32 o 
  -7   5   9      280.07      289.28     71.90 o 
  -6   5   9     3411.38     3417.62    152.06 o 
  -5   5   9     1005.43     1002.14     85.77 o 
  -4   5   9      698.25      706.19     80.29 o 
  -3   5   9     7190.16     6907.97    189.77 o 
  -2   5   9       84.25      106.63     46.02 o 
  -1   5   9    13280.90    12433.98    244.40 o 
   0   5   9      146.05      201.74     40.08 o 
   1   5   9     4477.25     4255.70    125.17 o 
   2   5   9      106.41      115.43     40.28 o 
   3   5   9     1692.01     1595.06     85.52 o 
   4   5   9     2600.56     2351.87    131.72 o 
   5   5   9        0.17       44.38     47.99 o 
   6   5   9     1577.51     1710.03    121.72 o 
   7   5   9     2898.86     2809.42    156.97 o 
   8   5   9      137.91      151.09     83.02 o 
   9   5   9      643.77      670.81    132.13 o 
 -10   6   9      126.73      167.65    107.04 o 
  -9   6   9       89.68      108.04     76.08 o 
  -8   6   9      105.98      113.87     71.31 o 
  -7   6   9     2277.60     2389.05    138.25 o 
  -6   6   9    10577.83    10601.24    262.60 o 
  -5   6   9      160.92      157.38     56.44 o 
  -4   6   9     1758.18     1678.12    104.93 o 
  -3   6   9     1199.88     1204.80     89.24 o 
  -2   6   9     3923.22     3629.22    140.26 o 
  -1   6   9       18.27       17.08     36.01 o 
   0   6   9      958.40      877.68     57.71 o 
   1   6   9     1338.84     1244.42     72.90 o 
   2   6   9     9633.33     9510.34    190.74 o 
   3   6   9      515.54      517.71     78.55 o 
   4   6   9    11429.01    11151.07    267.43 o 
   5   6   9      832.48      865.54     94.35 o 
   6   6   9       72.81       43.26     54.13 o 
   7   6   9     1240.36     1205.19    112.18 o 
   8   6   9     1219.39     1471.35    127.35 o 
   9   6   9     2965.58     3042.58    248.81 o 
  -9   7   9       63.36      127.01     74.13 o 
  -8   7   9        0.38       34.16     64.19 o 
  -7   7   9     3607.97     3618.44    195.27 o 
  -6   7   9      324.59      312.49     73.55 o 
  -5   7   9     9504.38     9701.39    246.92 o 
  -4   7   9      862.39      914.74     87.39 o 
  -3   7   9     1624.16     1617.91    102.99 o 
  -2   7   9        4.24       23.36     39.10 o 
  -1   7   9     1204.13     1064.56     82.38 o 
   0   7   9     1920.49     1742.82    112.79 o 
   1   7   9     5237.22     5219.19    138.03 o 
   2   7   9     2056.72     2092.56     94.85 o 
   3   7   9    14085.36    14056.98    286.23 o 
   4   7   9      111.56      118.92     58.36 o 
   5   7   9     3411.79     3282.55    158.01 o 
   6   7   9      162.18      211.95     69.94 o 
   7   7   9       64.84       96.84     66.23 o 
   8   7   9     3589.84     3437.68    183.65 o 
   9   7   9      450.57      593.45    153.04 o 
  -9   8   9        7.65        0.04     66.39 o 
  -8   8   9        0.24       17.64     62.91 o 
  -7   8   9      160.05      181.88     75.57 o 
  -6   8   9       91.83      170.23     75.81 o 
  -5   8   9      885.04      886.62    104.92 o 
  -4   8   9      301.34      367.90     71.83 o 
  -3   8   9       26.11       40.40     42.64 o 
  -2   8   9     2817.46     2555.16    125.71 o 
  -1   8   9      228.47      305.80     64.01 o 
   0   8   9     1951.60     1798.90    103.37 o 
   1   8   9      435.86      450.11     54.70 o 
   2   8   9       89.78      117.72     41.99 o 
   3   8   9      824.07      860.64     86.47 o 
   4   8   9      112.82      151.23     59.91 o 
   5   8   9       17.56       14.46     46.33 o 
   6   8   9       16.33       40.36     54.84 o 
   7   8   9        0.75       79.63     61.89 o 
   8   8   9      101.74      157.31     86.49 o 
   9   8   9       75.11      147.17     90.37 o 
  -9   9   9      106.67      172.46     78.24 o 
  -8   9   9       82.82       52.63     68.44 o 
  -7   9   9     4136.70     4061.44    212.38 o 
  -6   9   9      442.97      443.00     98.68 o 
  -5   9   9     7764.67     7740.04    229.59 o 
  -4   9   9      284.36      273.92     67.86 o 
  -3   9   9     1286.13     1259.05     97.31 o 
  -2   9   9      231.67      288.09     64.59 o 
  -1   9   9      927.06      954.31     82.79 o 
   0   9   9     2064.23     1936.55    109.79 o 
   1   9   9     1689.49     1581.70     83.10 o 
   2   9   9      450.77      469.57     69.62 o 
   3   9   9    11412.54    10937.09    384.91 o 
   4   9   9      102.96      160.32     58.77 o 
   5   9   9     2166.05     2112.16    131.70 o 
   6   9   9      589.80      689.53    105.27 o 
   7   9   9        2.32       -5.64     66.48 o 
   8   9   9     2273.74     2282.50    183.51 o 
  -9  10   9      213.31      190.97     84.32 o 
  -8  10   9      918.49      998.80    138.97 o 
  -7  10   9       83.86       95.61     77.17 o 
  -6  10   9     7601.83     7897.03    285.71 o 
  -5  10   9        0.25       68.72     61.60 o 
  -4  10   9     7371.22     7312.65    221.40 o 
  -3  10   9     1593.57     1684.28    112.25 o 
  -2  10   9       12.25        5.74     40.51 o 
  -1  10   9      476.70      519.47     77.88 o 
   0  10   9      128.87       76.14     46.81 o 
   1  10   9     4638.27     4535.88    161.87 o 
   2  10   9    12003.72    11098.13    383.88 o 
   3  10   9        2.25       53.09     47.36 o 
   4  10   9     8855.03     8679.69    246.52 o 
   5  10   9      185.71      198.45     67.35 o 
   6  10   9       37.36      114.66     61.47 o 
   7  10   9      881.33     1093.56    140.55 o 
   8  10   9      131.86      152.54     82.96 o 
  -8  11   9      344.60      350.49     98.22 o 
  -7  11   9        7.36       29.16     64.47 o 
  -6  11   9        0.97       37.65     60.78 o 
  -5  11   9      381.81      506.90    103.47 o 
  -4  11   9      413.63      461.68     84.95 o 
  -3  11   9      208.72      205.81     62.22 o 
  -2  11   9      605.30      693.52     90.53 o 
  -1  11   9     1058.78     1022.36     90.35 o 
   0  11   9     2344.34     2360.60    125.70 o 
   1  11   9       57.38       99.70     54.36 o 
   2  11   9      273.55      344.91     68.96 o 
   3  11   9      696.29      662.07     88.48 o 
   4  11   9      782.65      866.96     96.69 o 
   5  11   9       10.68        9.68     51.15 o 
   6  11   9      399.03      370.77     97.92 o 
   7  11   9      627.29      727.49    132.75 o 
   8  11   9      134.10      207.70     88.19 o 
  -8  12   9      933.46     1100.47    135.86 o 
  -7  12   9      117.75      169.56     79.20 o 
  -6  12   9     3120.07     3239.46    197.64 o 
  -5  12   9       18.93       43.63     66.00 o 
  -4  12   9     3120.52     2820.30    170.86 o 
  -3  12   9      433.08      488.43     84.07 o 
  -2  12   9     2228.45     2353.78    131.63 o 
  -1  12   9        8.37       -6.58     40.90 o 
   0  12   9     1129.87     1128.67     94.64 o 
   1  12   9       68.39       19.84     51.32 o 
   2  12   9     3532.49     3203.83    175.76 o 
   3  12   9        4.81       68.84     55.16 o 
   4  12   9     2697.89     3005.34    153.96 o 
   5  12   9      353.97      422.86     88.01 o 
   6  12   9     1291.64     1323.39    140.84 o 
   7  12   9      926.81     1227.97    145.03 o 
  -8  13   9        1.21        9.35     62.06 o 
  -7  13   9     1566.02     1847.84    207.62 o 
  -6  13   9       41.96       73.66     71.79 o 
  -5  13   9     3258.82     3490.91    201.01 o 
  -4  13   9       48.01       65.36     62.03 o 
  -3  13   9       70.42      105.42     56.90 o 
  -2  13   9      522.22      640.28    107.52 o 
  -1  13   9      777.43      791.16     92.26 o 
   0  13   9      230.41      200.99     69.70 o 
   1  13   9     1041.40     1009.07    126.60 o 
   2  13   9      663.95      671.27    113.07 o 
   3  13   9     8057.79     8251.45    242.92 o 
   4  13   9      325.31      368.58     83.03 o 
   5  13   9      910.20      965.40    129.29 o 
   6  13   9      322.62      448.27    109.39 o 
   7  13   9       15.27       78.24     74.58 o 
  -7  14   9      727.37      895.23    165.42 o 
  -6  14   9      216.15      222.73     89.11 o 
  -5  14   9       36.62       57.46     66.59 o 
  -4  14   9        2.49       -3.87     53.63 o 
  -3  14   9      961.45     1014.58    112.74 o 
  -2  14   9     2962.44     3117.28    156.79 o 
  -1  14   9       37.60       57.40     51.27 o 
   0  14   9     2445.59     2355.51    134.48 o 
   1  14   9     2384.96     2368.60    183.45 o 
   2  14   9     1205.44     1228.73    127.23 o 
   3  14   9      539.44      663.79    117.86 o 
   4  14   9      484.96      544.93    107.21 o 
   5  14   9      834.71      902.11    130.54 o 
   6  14   9      856.83     1098.35    170.48 o 
  -7  15   9      479.12      503.94    119.52 o 
  -6  15   9      116.48      204.63     84.58 o 
  -5  15   9      555.58      514.49    110.83 o 
  -4  15   9      175.24      194.52     76.76 o 
  -3  15   9     1706.40     1678.05    142.94 o 
  -2  15   9      515.76      616.88    111.84 o 
  -1  15   9     3990.10     4264.12    181.90 o 
   0  15   9     1184.74     1080.39    119.79 o 
   1  15   9     1960.80     2160.73    180.29 o 
   2  15   9       96.97       96.52     71.42 o 
   3  15   9      320.36      391.27    100.26 o 
   4  15   9     1561.29     1748.32    147.96 o 
   5  15   9     1427.70     1544.05    147.10 o 
   6  15   9      815.02      951.46    145.43 o 
  -6  16   9      905.69     1159.09    154.71 o 
  -5  16   9       19.58       46.19     64.37 o 
  -4  16   9      537.13      469.83    101.66 o 
  -3  16   9      209.63      252.58     87.97 o 
  -2  16   9       98.28      146.46     77.32 o 
  -1  16   9        5.65       23.81     57.89 o 
   0  16   9      321.00      375.39     96.02 o 
   1  16   9      222.02      327.88    115.08 o 
   2  16   9      788.93      869.85    126.90 o 
   3  16   9        1.13       -4.12     69.13 o 
   4  16   9     1771.34     1846.53    187.15 o 
   5  16   9       22.76       40.20     69.41 o 
  -5  17   9       66.75      119.16     77.35 o 
  -4  17   9       16.96       57.84     67.09 o 
  -3  17   9     2698.43     2676.85    183.88 o 
  -2  17   9       73.42       88.20     69.71 o 
  -1  17   9     4777.70     4725.54    269.66 o 
   0  17   9       31.44       64.74     69.81 o 
   1  17   9      748.41      924.06    160.90 o 
   2  17   9        4.25       92.42     68.48 o 
   3  17   9      485.04      617.73    142.78 o 
   4  17   9      425.74      482.94    130.39 o 
  -4  18   9      446.40      465.40    110.94 o 
  -3  18   9      117.07      139.51     75.81 o 
  -2  18   9     5281.89     5351.22    251.62 o 
  -1  18   9        9.46       68.93     82.26 o 
   0  18   9     3329.46     3465.78    239.06 o 
   1  18   9      459.92      569.03    138.39 o 
   2  18   9      353.75      413.57    118.92 o 
   3  18   9       83.63       59.50     79.74 o 
  -3  19   9      131.04      176.97     88.85 o 
  -2  19   9        6.04        4.37     72.39 o 
  -1  19   9      144.39      191.93     97.62 o 
   0  19   9      194.18      215.56    124.08 o 
   1  19   9      105.67      206.25    132.13 o 
   2  19   9      274.64      467.32    135.22 o 
 -10   0  10     5826.37     6686.85    413.08 o 
  -9   0  10      972.61     1188.05    185.32 o 
  -8   0  10     1170.86     1119.58    170.69 o 
  -7   0  10       39.89       82.85     85.48 o 
  -6   0  10      746.14      671.67    154.15 o 
  -5   0  10     1432.87     1377.12    168.46 o 
  -4   0  10      177.90      231.44     99.52 o 
  -3   0  10     4207.94     3596.44    238.18 o 
  -2   0  10    17750.86    18171.50    677.76 o 
  -1   0  10     2727.61     2826.41    144.68 o 
   0   0  10    11556.50    11766.57    296.15 o 
   1   0  10      658.55      783.42     96.71 o 
   2   0  10      155.77      170.97     66.00 o 
   3   0  10    19947.65    20422.94    457.01 o 
   4   0  10      760.62      779.46    107.37 o 
   5   0  10    20532.48    21099.42    899.41 o 
   6   0  10     2579.70     2476.86    240.10 o 
   7   0  10     2143.34     1999.05    229.56 o 
   8   0  10       75.26      149.28    114.16 o 
   9   0  10       36.90       -0.42     88.58 o 
 -10   1  10      310.50      438.51    110.28 o 
  -9   1  10     1089.99     1310.12    135.76 o 
  -8   1  10      184.02      373.65    124.72 o 
  -7   1  10       25.66       29.28     55.19 o 
  -6   1  10      118.52      119.23     62.16 o 
  -5   1  10       74.59       38.95     50.28 o 
  -4   1  10     1693.48     1649.13    123.52 o 
  -3   1  10     1061.74     1001.01     77.57 o 
  -2   1  10      122.23      156.37     47.12 o 
  -1   1  10    12269.97    12275.38    204.00 o 
   0   1  10     3388.33     3541.17    119.50 o 
   1   1  10       13.96       48.12     36.61 o 
   2   1  10      352.54      341.09     58.65 o 
   3   1  10       30.14       73.17     43.28 o 
   4   1  10     6741.54     6743.51    232.60 o 
   5   1  10     1205.23     1152.82    111.87 o 
   6   1  10     1081.29     1175.10    122.86 o 
   7   1  10      585.14      625.38    120.68 o 
   8   1  10       39.32       72.24     73.27 o 
   9   1  10       71.16       65.41     72.74 o 
 -10   2  10      449.91      457.10    129.97 o 
  -9   2  10        0.12       39.99     69.48 o 
  -8   2  10     1728.26     1856.46    149.37 o 
  -7   2  10       31.22       40.40     54.65 o 
  -6   2  10      549.69      603.41    101.44 o 
  -5   2  10      333.41      427.76     89.35 o 
  -4   2  10     1854.32     1782.04    103.37 o 
  -3   2  10       93.45       92.45     44.71 o 
  -2   2  10     2038.41     2013.62    103.86 o 
  -1   2  10        2.83       38.83     40.32 o 
   0   2  10     2839.84     3028.43    111.19 o 
   1   2  10     1319.71     1364.01     81.06 o 
   2   2  10     2583.36     2609.56    110.73 o 
   3   2  10     1243.85     1220.06     83.02 o 
   4   2  10      902.03      918.58     80.61 o 
   5   2  10     2585.14     2412.94    136.17 o 
   6   2  10      319.86      350.84     96.43 o 
   7   2  10     1575.83     1561.66    145.04 o 
   8   2  10      117.95      147.43     82.27 o 
   9   2  10      550.55      548.44    125.34 o 
  -9   3  10     3372.39     3703.79    256.52 o 
  -8   3  10      504.11      692.82    119.67 o 
  -7   3  10     1050.63     1068.79    117.40 o 
  -6   3  10      169.91      192.30     71.54 o 
  -5   3  10      454.54      454.14     78.27 o 
  -4   3  10     4951.21     4691.54    223.06 o 
  -3   3  10     7603.02     7330.69    195.90 o 
  -2   3  10       18.76       53.42     41.34 o 
  -1   3  10    16302.63    16241.41    284.09 o 
   0   3  10     1004.72      962.14     68.20 o 
   1   3  10     2182.84     2215.67    100.00 o 
   2   3  10     2014.87     2099.09    100.86 o 
   3   3  10      710.86      837.83     73.31 o 
   4   3  10    12017.54    11927.69    279.48 o 
   5   3  10      944.16      934.48    100.37 o 
   6   3  10     5960.80     5924.38    214.60 o 
   7   3  10     1248.47     1153.49    128.80 o 
   8   3  10        5.18       42.16     71.17 o 
   9   3  10       69.97      176.09     86.09 o 
  -9   4  10      345.59      439.64    131.64 o 
  -8   4  10        8.55       40.68     67.69 o 
  -7   4  10      445.63      495.65    104.05 o 
  -6   4  10     2210.14     2212.28    126.25 o 
  -5   4  10     1337.74     1286.82     98.38 o 
  -4   4  10      994.38      877.28     84.02 o 
  -3   4  10      188.52      153.75     52.68 o 
  -2   4  10     5338.47     5296.17    169.55 o 
  -1   4  10     6354.86     6277.34    182.50 o 
   0   4  10     1148.97     1097.30     83.88 o 
   1   4  10     1643.08     1633.14     86.42 o 
   2   4  10      705.63      725.10     68.69 o 
   3   4  10     4847.37     4679.99    147.48 o 
   4   4  10      880.97      823.81     94.53 o 
   5   4  10     6826.24     6663.44    221.39 o 
   6   4  10      357.95      420.95     86.25 o 
   7   4  10      101.07      138.33     78.98 o 
   8   4  10       62.51       72.34     68.97 o 
   9   4  10     1482.90     1654.83    160.05 o 
  -9   5  10       23.96       36.81     82.35 o 
  -8   5  10       85.63      233.68    105.69 o 
  -7   5  10     4929.93     4958.37    193.32 o 
  -6   5  10       65.89      110.36     57.11 o 
  -5   5  10     4659.32     4587.56    173.97 o 
  -4   5  10      805.10      842.61     87.51 o 
  -3   5  10     1671.98     1533.57    100.95 o 
  -2   5  10     1078.86     1038.41     84.49 o 
  -1   5  10      196.28      179.07     62.63 o 
   0   5  10     6054.72     5819.14    178.11 o 
   1   5  10     3467.55     3327.22    118.53 o 
   2   5  10      643.56      654.01     66.45 o 
   3   5  10     3963.48     3963.55    160.90 o 
   4   5  10       23.84       55.73     49.19 o 
   5   5  10      365.97      473.51     87.14 o 
   6   5  10      465.14      480.23     91.74 o 
   7   5  10      155.32      211.06     72.59 o 
   8   5  10     3427.59     3488.08    216.86 o 
  -9   6  10       36.59       83.57     87.70 o 
  -8   6  10     1226.96     1387.63    163.94 o 
  -7   6  10       41.10       25.18     51.29 o 
  -6   6  10      864.44      975.52     99.49 o 
  -5   6  10       40.46       50.61     49.01 o 
  -4   6  10     1385.69     1367.95    106.12 o 
  -3   6  10       10.37       14.66     40.27 o 
  -2   6  10     4649.62     4386.28    161.22 o 
  -1   6  10       11.35       11.63     40.11 o 
   0   6  10     5277.36     5129.12    170.84 o 
   1   6  10     1260.87     1253.25     92.03 o 
   2   6  10     1255.51     1254.52     81.58 o 
   3   6  10     2994.80     2997.66    142.06 o 
   4   6  10     1210.33     1210.35    100.94 o 
   5   6  10     3936.71     3774.34    174.52 o 
   6   6  10       10.63        9.13     51.81 o 
   7   6  10     1175.57     1454.35    125.32 o 
   8   6  10       53.29      115.00     80.67 o 
  -9   7  10      314.29      373.11    122.33 o 
  -8   7  10      108.62       85.44     72.14 o 
  -7   7  10      213.45      289.85     87.70 o 
  -6   7  10       24.13       58.65     55.29 o 
  -5   7  10     2446.73     2619.96    139.56 o 
  -4   7  10     1576.15     1487.04    106.64 o 
  -3   7  10       74.90       78.90     48.12 o 
  -2   7  10      749.11      707.86     82.05 o 
  -1   7  10     1218.00     1145.36     92.06 o 
   0   7  10     4325.99     4310.94    159.50 o 
   1   7  10       90.69      103.60     48.94 o 
   2   7  10      101.86      150.56     46.70 o 
   3   7  10     1008.29     1071.63     92.22 o 
   4   7  10     3458.65     3282.29    156.50 o 
   5   7  10      116.98      134.52     61.19 o 
   6   7  10      707.62      653.45    105.57 o 
   7   7  10        3.54       69.53     63.98 o 
   8   7  10     1350.54     1547.45    148.37 o 
  -9   8  10       56.59      108.69     91.28 o 
  -8   8  10      652.06      730.90    126.23 o 
  -7   8  10        5.47       86.15     67.53 o 
  -6   8  10     9055.38     9350.06    304.09 o 
  -5   8  10     1482.18     1555.97    113.98 o 
  -4   8  10     7175.65     7037.61    218.84 o 
  -3   8  10       36.13       26.09     44.98 o 
  -2   8  10      124.39      187.92     58.27 o 
  -1   8  10     7873.30     7290.90    353.38 o 
   0   8  10     2490.91     2199.66    141.36 o 
   1   8  10     5780.27     5820.67    184.49 o 
   2   8  10     4545.40     4669.61    242.11 o 
   3   8  10      252.65      273.94     68.26 o 
   4   8  10     2560.97     2774.94    230.61 o 
   5   8  10       61.50       30.41     53.95 o 
   6   8  10      100.69       81.95     62.03 o 
   7   8  10     3063.08     3308.43    182.31 o 
   8   8  10        7.31       75.50     74.97 o 
  -8   9  10       76.00       44.46     67.22 o 
  -7   9  10     1579.02     1603.71    144.04 o 
  -6   9  10      267.18      247.54     85.20 o 
  -5   9  10     3774.72     3652.70    169.00 o 
  -4   9  10     2010.85     1959.17    124.77 o 
  -3   9  10      162.74      141.02     57.34 o 
  -2   9  10      315.76      349.45     70.22 o 
  -1   9  10      953.09      825.25     84.72 o 
   0   9  10     2279.09     2103.29    124.70 o 
   1   9  10     1632.44     1498.94    103.46 o 
   2   9  10      765.50      736.73    101.19 o 
   3   9  10     1093.83     1276.87    100.49 o 
   4   9  10        1.47      -15.06     44.88 o 
   5   9  10       11.92       46.60     53.46 o 
   6   9  10       72.39       90.25     71.99 o 
   7   9  10      573.18      527.11    120.57 o 
   8   9  10     2282.96     2699.96    201.04 o 
  -8  10  10      161.24      191.15     86.93 o 
  -7  10  10      102.23      173.59     77.71 o 
  -6  10  10      461.36      450.74    109.11 o 
  -5  10  10       11.68       11.10     59.53 o 
  -4  10  10     1675.04     1653.11    117.87 o 
  -3  10  10      120.61      127.21     56.85 o 
  -2  10  10     1276.90     1232.34     99.71 o 
  -1  10  10      418.18      462.35     79.55 o 
   0  10  10       15.02       20.25     50.36 o 
   1  10  10     1521.36     1291.89    115.32 o 
   2  10  10     1664.78     1483.12    125.69 o 
   3  10  10        4.57        9.63     44.66 o 
   4  10  10       33.20       75.20     53.17 o 
   5  10  10      123.69      105.53     60.73 o 
   6  10  10      577.62      735.00    112.64 o 
   7  10  10      363.90      452.26    115.34 o 
  -8  11  10        3.09       61.33     73.14 o 
  -7  11  10     2258.83     2321.90    176.26 o 
  -6  11  10      668.11      734.32    124.65 o 
  -5  11  10     7057.95     6898.30    285.80 o 
  -4  11  10       79.14       55.20     57.52 o 
  -3  11  10     4550.45     4668.17    186.08 o 
  -2  11  10      379.42      454.47     80.85 o 
  -1  11  10      512.42      539.97     86.73 o 
   0  11  10     7331.04     7006.62    215.77 o 
   1  11  10     2464.11     2313.56    154.33 o 
   2  11  10     1020.57     1027.71    112.09 o 
   3  11  10     2339.45     2146.80    155.27 o 
   4  11  10      295.40      388.83     82.30 o 
   5  11  10       21.54       70.50     64.07 o 
   6  11  10      342.36      490.90    114.19 o 
   7  11  10       84.83      155.10     82.59 o 
  -7  12  10       33.21      106.06     76.09 o 
  -6  12  10     2041.41     2191.19    169.64 o 
  -5  12  10      668.23      630.23    119.20 o 
  -4  12  10      444.81      528.30    105.24 o 
  -3  12  10      570.33      637.86     97.26 o 
  -2  12  10      506.05      589.95     88.78 o 
  -1  12  10      714.41      810.98     98.18 o 
   0  12  10      164.84      215.25     67.67 o 
   1  12  10     2776.82     2867.09    171.67 o 
   2  12  10     2086.26     2154.70    153.82 o 
   3  12  10      743.10      740.74    122.70 o 
   4  12  10       22.43       31.54     56.05 o 
   5  12  10      202.99      348.16     85.47 o 
   6  12  10      389.41      393.06    108.41 o 
   7  12  10      480.51      562.61    124.53 o 
  -7  13  10      102.76      105.53     76.91 o 
  -6  13  10       29.18       63.27     69.97 o 
  -5  13  10      610.95      725.20    125.39 o 
  -4  13  10      550.66      658.67    118.93 o 
  -3  13  10     3896.96     3867.69    177.59 o 
  -2  13  10     1381.22     1444.38    115.01 o 
  -1  13  10     3388.52     3497.86    169.99 o 
   0  13  10       15.06       54.86     62.70 o 
   1  13  10       41.69      114.58     65.86 o 
   2  13  10      319.57      373.33     95.11 o 
   3  13  10       22.27       93.55     71.64 o 
   4  13  10     2188.54     2117.12    163.29 o 
   5  13  10      959.10      982.35    128.57 o 
   6  13  10      543.29      745.17    133.90 o 
  -6  14  10     1286.73     1407.55    145.50 o 
  -5  14  10      362.93      388.68    103.67 o 
  -4  14  10     1759.54     1714.49    148.02 o 
  -3  14  10        5.65       47.97     63.35 o 
  -2  14  10     2416.45     2551.28    149.19 o 
  -1  14  10      823.83      939.24    115.55 o 
   0  14  10      481.18      563.14    110.40 o 
   1  14  10      313.15      386.98     96.43 o 
   2  14  10      112.01      115.66     72.81 o 
   3  14  10      345.22      396.91    115.17 o 
   4  14  10      367.26      387.39     99.00 o 
   5  14  10      366.87      293.71    111.39 o 
   6  14  10      252.26      373.79    109.99 o 
  -6  15  10      248.09      199.22     85.29 o 
  -5  15  10     1393.33     1588.92    149.95 o 
  -4  15  10      231.02      262.28     92.12 o 
  -3  15  10        8.64       -0.59     58.92 o 
  -2  15  10      244.32      267.57    101.07 o 
  -1  15  10      323.79      400.52     87.98 o 
   0  15  10      798.80      829.50    128.51 o 
   1  15  10       69.07       53.75     67.40 o 
   2  15  10       83.65       63.33     65.16 o 
   3  15  10      190.86      219.64     90.16 o 
   4  15  10     1185.42     1206.60    161.28 o 
   5  15  10        0.85       73.18     77.83 o 
  -5  16  10      698.41      744.88    135.43 o 
  -4  16  10     1035.30     1183.74    134.65 o 
  -3  16  10      344.19      542.97    116.56 o 
  -2  16  10     3637.28     3694.25    208.01 o 
  -1  16  10      109.05      136.99     75.88 o 
   0  16  10     2250.35     2258.01    167.14 o 
   1  16  10       84.66      160.96     95.22 o 
   2  16  10        1.93       39.65     63.71 o 
   3  16  10     2087.16     2232.28    204.67 o 
   4  16  10       64.77      145.03     85.03 o 
  -4  17  10      433.79      419.04    106.88 o 
  -3  17  10     2407.61     2452.85    181.04 o 
  -2  17  10      240.19      307.47     96.22 o 
  -1  17  10     1408.69     1491.17    166.08 o 
   0  17  10       54.86       69.48     69.85 o 
   1  17  10       47.42       68.44     69.32 o 
   2  17  10       55.73       31.00     70.14 o 
   3  17  10       72.56        7.13     86.10 o 
  -3  18  10       39.08       20.24     75.59 o 
  -2  18  10       53.05       78.08     83.33 o 
  -1  18  10      124.09      146.68     83.55 o 
   0  18  10      216.61      301.86     95.75 o 
   1  18  10       16.49       -2.10     65.99 o 
   2  18  10      508.83      625.45    150.33 o 
  -9   1  11     1708.63     2122.83    173.41 o 
  -8   1  11      666.38      724.64    124.34 o 
  -7   1  11     1277.99     1330.94    129.71 o 
  -6   1  11      956.52     1048.96    117.02 o 
  -5   1  11     4203.68     4089.75    199.80 o 
  -4   1  11     6473.03     6190.90    235.15 o 
  -3   1  11     5791.80     4918.40    461.53 o 
  -2   1  11      990.83     1021.99    103.25 o 
  -1   1  11     2534.90     2383.96    117.98 o 
   0   1  11      230.15      270.20     53.36 o 
   1   1  11     1767.40     1658.34     92.95 o 
   2   1  11     1156.92     1147.10     81.61 o 
   3   1  11      211.47      207.48     56.03 o 
   4   1  11    11303.04    11134.81    239.72 o 
   5   1  11     1546.08     1630.63    141.31 o 
   6   1  11     2174.51     2275.35    167.96 o 
   7   1  11      321.80      438.89    107.99 o 
   8   1  11      269.67      379.66    106.74 o 
  -9   2  11     1615.85     1879.22    161.11 o 
  -8   2  11      299.42      444.39    100.42 o 
  -7   2  11       52.62       92.66     66.94 o 
  -6   2  11      890.57      933.24    115.93 o 
  -5   2  11     6166.27     5850.06    235.62 o 
  -4   2  11     3841.91     3881.31    189.27 o 
  -3   2  11     4721.25     4578.64    199.83 o 
  -2   2  11     3422.07     3235.70    135.18 o 
  -1   2  11      879.11      970.84     81.32 o 
   0   2  11      384.67      408.40     72.23 o 
   1   2  11     2356.29     2135.36    150.96 o 
   2   2  11     1480.44     1356.01     89.10 o 
   3   2  11     2695.29     2770.14    121.71 o 
   4   2  11     2015.95     1967.76    126.37 o 
   5   2  11     5353.26     5461.44    204.70 o 
   6   2  11     4244.51     4342.05    225.89 o 
   7   2  11       33.08       25.51     67.90 o 
   8   2  11      215.79      248.51     96.28 o 
  -9   3  11        0.28       63.83     82.83 o 
  -8   3  11      237.71      362.07    101.76 o 
  -7   3  11     1684.29     1722.27    144.45 o 
  -6   3  11      214.67      365.32     89.00 o 
  -5   3  11      461.44      452.54     95.92 o 
  -4   3  11     1119.01     1246.66    135.42 o 
  -3   3  11        3.99        7.37     43.27 o 
  -2   3  11      708.14      729.53     81.59 o 
  -1   3  11        0.93       22.41     40.85 o 
   0   3  11     3620.13     3427.40    142.37 o 
   1   3  11     3437.70     3342.31    166.42 o 
   2   3  11     1334.68     1247.56     86.67 o 
   3   3  11      826.08      823.46     78.75 o 
   4   3  11     1496.90     1412.86    109.70 o 
   5   3  11     1143.62     1312.28    110.98 o 
   6   3  11      480.32      510.69    113.50 o 
   7   3  11      339.28      476.77    114.38 o 
   8   3  11      504.24      645.38    130.07 o 
  -9   4  11       10.14       39.14     84.98 o 
  -8   4  11     2102.70     2311.78    186.80 o 
  -7   4  11        2.27       56.58     61.16 o 
  -6   4  11     3294.53     2904.88    177.40 o 
  -5   4  11     1161.31     1114.80    113.16 o 
  -4   4  11     3279.23     3030.78    142.32 o 
  -3   4  11     1741.81     1660.27    108.14 o 
  -2   4  11     1552.91     1387.80    127.58 o 
  -1   4  11      549.12      626.86     76.32 o 
   0   4  11      448.46      462.30     71.64 o 
   1   4  11     2038.08     2006.84    114.72 o 
   2   4  11      531.11      650.09     70.38 o 
   3   4  11     1132.98     1111.92     96.07 o 
   4   4  11      145.72      155.88     62.30 o 
   5   4  11     2701.83     2681.64    150.94 o 
   6   4  11      112.78      128.39     66.97 o 
   7   4  11     1917.26     2107.79    170.34 o 
   8   4  11        1.76       -4.87     68.16 o 
  -9   5  11      491.21      574.44    143.96 o 
  -8   5  11      815.30      925.22    171.38 o 
  -7   5  11      213.57      265.20     84.77 o 
  -6   5  11      291.46      349.42     92.48 o 
  -5   5  11      542.37      690.75    114.15 o 
  -4   5  11     5935.65     5750.79    195.07 o 
  -3   5  11     2800.53     2849.34    146.70 o 
  -2   5  11       22.94       21.37     44.28 o 
  -1   5  11       17.66       24.63     44.81 o 
   0   5  11     1230.86     1187.24     93.98 o 
   1   5  11     1031.60     1017.25     92.83 o 
   2   5  11      169.86      157.37     49.59 o 
   3   5  11       24.33       40.27     47.30 o 
   4   5  11     3741.99     3438.79    163.67 o 
   5   5  11     1331.31     1322.61    114.08 o 
   6   5  11     2265.39     2154.44    144.34 o 
   7   5  11      725.51      893.77    137.73 o 
   8   5  11       29.56       21.11     69.79 o 
  -8   6  11      435.33      484.03    134.04 o 
  -7   6  11      247.59      373.55     97.75 o 
  -6   6  11     2400.99     2623.84    173.67 o 
  -5   6  11     3814.48     3820.42    169.18 o 
  -4   6  11      178.30      191.56     60.53 o 
  -3   6  11      958.67      859.25     89.43 o 
  -2   6  11       20.52       15.79     44.76 o 
  -1   6  11     7873.11     7623.97    217.82 o 
   0   6  11     5812.85     5303.67    386.90 o 
   1   6  11     4035.23     4240.72    163.48 o 
   2   6  11     2281.45     2174.19    144.55 o 
   3   6  11      307.81      374.36     76.24 o 
   4   6  11       51.13       59.80     54.19 o 
   5   6  11      264.67      239.60     73.57 o 
   6   6  11     2129.33     2059.09    163.68 o 
   7   6  11     1563.99     1624.84    159.38 o 
   8   6  11       18.13      -10.30     73.90 o 
  -8   7  11      416.12      580.42    139.68 o 
  -7   7  11     3085.04     3315.62    239.99 o 
  -6   7  11       15.53       37.60     51.34 o 
  -5   7  11     3478.48     3324.31    161.20 o 
  -4   7  11     1581.14     1513.51    111.68 o 
  -3   7  11       51.02       46.51     50.93 o 
  -2   7  11     2649.54     2788.11    139.61 o 
  -1   7  11     2092.23     1855.16    115.78 o 
   0   7  11     5850.43     5986.95    195.58 o 
   1   7  11     4414.66     4481.38    170.34 o 
   2   7  11     3489.74     3109.12    170.96 o 
   3   7  11      649.27      927.89    185.29 o 
   4   7  11      964.97      937.79    101.69 o 
   5   7  11       90.49      129.69     63.99 o 
   6   7  11     1673.77     1744.77    136.52 o 
   7   7  11      860.74     1080.00    149.04 o 
  -8   8  11       85.75       75.31     79.51 o 
  -7   8  11        5.47       21.26     60.59 o 
  -6   8  11      678.51      809.08    129.94 o 
  -5   8  11      225.74      281.57     74.42 o 
  -4   8  11       52.62       84.64     53.43 o 
  -3   8  11       66.67      100.92     56.16 o 
  -2   8  11        0.36        2.95     45.48 o 
  -1   8  11      201.84      340.47     73.95 o 
   0   8  11      281.25      766.16    313.86 o 
   1   8  11       98.66       91.29     54.89 o 
   2   8  11      392.48      369.95     90.61 o 
   3   8  11      358.28      279.74     83.56 o 
   4   8  11      385.89      476.29     87.48 o 
   5   8  11      508.80      484.40     92.58 o 
   6   8  11        2.52      149.87     73.49 o 
   7   8  11      165.71      158.81     89.21 o 
  -8   9  11      888.92      885.29    176.19 o 
  -7   9  11     1153.98     1068.90    136.63 o 
  -6   9  11      221.10      232.08    105.38 o 
  -5   9  11      931.51      955.41    109.10 o 
  -4   9  11     1093.53     1053.67     99.73 o 
  -3   9  11      411.10      423.17     82.66 o 
  -2   9  11      239.84      242.06     65.94 o 
  -1   9  11     1414.84     1421.88    108.41 o 
   0   9  11     9127.73     8663.49    240.18 o 
   1   9  11     3799.61     3878.63    194.65 o 
   2   9  11     3398.10     3312.33    181.81 o 
   3   9  11      704.53      734.28    118.24 o 
   4   9  11      421.53      387.34     98.84 o 
   5   9  11     2135.55     2271.01    148.16 o 
   6   9  11      829.02      908.33    123.39 o 
   7   9  11      447.70      514.79    145.28 o 
  -7  10  11      137.44      178.30     86.67 o 
  -6  10  11     3307.53     3569.86    205.40 o 
  -5  10  11     1177.27     1225.42    131.99 o 
  -4  10  11      644.97      647.45     99.82 o 
  -3  10  11      280.59      343.25     79.17 o 
  -2  10  11      200.21      208.56     63.56 o 
  -1  10  11     5263.39     4798.90    186.11 o 
   0  10  11     3283.81     3103.24    151.25 o 
   1  10  11     5728.32     5523.09    250.45 o 
   2  10  11     5184.76     5051.07    227.17 o 
   3  10  11      393.44      483.52    103.54 o 
   4  10  11        0.30       70.77     67.06 o 
   5  10  11      600.66      680.10    108.68 o 
   6  10  11     1545.10     1663.25    137.13 o 
   7  10  11     2324.15     2441.43    226.71 o 
  -7  11  11      146.75      191.14     87.86 o 
  -6  11  11       69.43       49.42     64.97 o 
  -5  11  11      103.13       64.09     69.27 o 
  -4  11  11      834.27      950.41    108.15 o 
  -3  11  11     1190.15     1196.29    108.31 o 
  -2  11  11       89.97       77.53     55.68 o 
  -1  11  11      318.67      420.95     84.16 o 
   0  11  11      505.08      564.98     90.87 o 
   1  11  11      360.72      396.25     96.45 o 
   2  11  11      113.06      127.20     75.70 o 
   3  11  11      299.07      296.61     90.24 o 
   4  11  11      730.07      808.96    131.19 o 
   5  11  11      267.59      349.61    100.78 o 
   6  11  11        2.68       53.63     78.16 o 
  -7  12  11      250.25      371.85    104.18 o 
  -6  12  11      463.16      480.64    111.36 o 
  -5  12  11        0.50        9.26     63.73 o 
  -4  12  11      882.49      932.58    122.69 o 
  -3  12  11       55.00       70.92     58.30 o 
  -2  12  11     1886.18     1982.44    132.80 o 
  -1  12  11      665.05      765.91    102.62 o 
   0  12  11     1507.64     1561.77    184.79 o 
   1  12  11     3270.00     3185.77    187.46 o 
   2  12  11      909.52      858.86    134.29 o 
   3  12  11     2148.90     2264.17    168.27 o 
   4  12  11        0.91       32.33     64.29 o 
   5  12  11      970.42     1180.36    139.07 o 
   6  12  11       16.32       27.91     79.14 o 
  -6  13  11      660.20      697.92    128.51 o 
  -5  13  11      551.41      500.50    113.73 o 
  -4  13  11      978.62      973.00    129.19 o 
  -3  13  11       70.61       55.48     66.47 o 
  -2  13  11        4.60       49.72     56.39 o 
  -1  13  11      606.10      747.55    117.58 o 
   0  13  11     5142.38     5504.20    286.32 o 
   1  13  11     1919.30     2083.52    160.42 o 
   2  13  11     1778.21     1908.97    156.45 o 
   3  13  11      193.36      243.60     86.93 o 
   4  13  11      328.04      343.84     98.48 o 
   5  13  11      939.79      963.45    173.37 o 
  -5  14  11     1314.67     1386.70    143.76 o 
  -4  14  11      309.19      359.39    101.67 o 
  -3  14  11      588.93      661.90    120.64 o 
  -2  14  11      474.56      646.27    118.49 o 
  -1  14  11      616.08      704.05    117.61 o 
   0  14  11        6.60       27.61     72.57 o 
   1  14  11      484.15      789.60    126.50 o 
   2  14  11      917.18     1072.93    137.47 o 
   3  14  11     1592.93     1488.22    148.93 o 
   4  14  11      182.34      212.09     88.90 o 
   5  14  11      801.86      986.19    176.57 o 
  -5  15  11      557.43      547.26    120.74 o 
  -4  15  11      100.26      144.69     80.45 o 
  -3  15  11     1991.45     2032.18    164.34 o 
  -2  15  11      246.49      358.62    101.97 o 
  -1  15  11     1968.84     2053.25    165.28 o 
   0  15  11       60.82      148.76     91.24 o 
   1  15  11       25.16       32.12     60.71 o 
   2  15  11     2917.61     3156.03    202.50 o 
   3  15  11       97.69      132.82     85.06 o 
   4  15  11     3162.69     3385.08    254.74 o 
  -4  16  11      296.86      386.62    106.26 o 
  -3  16  11       82.33       87.90     80.11 o 
  -2  16  11      367.81      425.07    109.13 o 
  -1  16  11      544.56      848.71    132.67 o 
   0  16  11      884.57     1104.12    161.43 o 
   1  16  11      734.90      857.47    140.89 o 
   2  16  11        3.23       34.45     69.36 o 
   3  16  11      688.42      800.37    167.19 o 
  -2  17  11      126.49      220.38    103.63 o 
  -1  17  11        1.28       24.39     71.32 o 
   0  17  11      206.40      297.71    111.25 o 
   1  17  11       48.10       47.77     66.69 o 
  -8   0  12       82.54      169.26    114.83 o 
  -7   0  12       60.20       48.37     86.28 o 
  -6   0  12      463.85      513.27    147.52 o 
  -5   0  12     3932.98     3925.35    286.03 o 
  -4   0  12     8350.87     8725.62    412.11 o 
  -3   0  12     1447.25     1486.44    179.97 o 
  -2   0  12     2200.07     2183.91    208.74 o 
  -1   0  12     3897.04     3473.99    250.92 o 
   0   0  12      614.55      667.22    134.42 o 
   1   0  12     5477.56     5374.20    296.93 o 
   2   0  12     7267.26     7336.30    301.32 o 
   3   0  12    11838.44    11698.26    357.35 o 
   4   0  12      352.03      277.34    127.55 o 
   5   0  12     1579.25     1575.30    249.69 o 
   6   0  12      632.00      783.58    187.63 o 
   7   0  12        9.04       14.17     93.79 o 
  -8   1  12      230.86      278.29     93.43 o 
  -7   1  12       86.59      118.18     70.92 o 
  -6   1  12      742.14      895.00    119.93 o 
  -5   1  12     1268.81     1297.61    124.16 o 
  -4   1  12      570.72      613.86    108.93 o 
  -3   1  12     2217.75     2264.39    151.64 o 
  -2   1  12        2.56        7.58     47.90 o 
  -1   1  12      828.49      824.53    104.88 o 
   0   1  12      327.14      353.37     71.32 o 
   1   1  12      628.80      695.44     81.51 o 
   2   1  12      843.04      860.90     83.33 o 
   3   1  12      176.60      198.75     65.03 o 
   4   1  12     2666.73     2715.26    147.49 o 
   5   1  12     1922.77     1901.53    156.17 o 
   6   1  12      167.89      208.75     85.69 o 
   7   1  12        0.17      -19.54     69.56 o 
  -8   2  12      364.68      346.45    115.22 o 
  -7   2  12        4.80       85.63     65.96 o 
  -6   2  12      311.06      468.61    113.51 o 
  -5   2  12      209.21      235.88     77.66 o 
  -4   2  12      783.12      818.26    123.28 o 
  -3   2  12     1488.46     1516.03    128.85 o 
  -2   2  12      861.93      888.39    104.68 o 
  -1   2  12     1735.44     1654.49    150.47 o 
   0   2  12       75.09      101.52     50.52 o 
   1   2  12     4615.39     4311.78    167.15 o 
   2   2  12      158.88      183.77     57.07 o 
   3   2  12     1394.64     1412.56     97.51 o 
   4   2  12      425.27      360.92     80.72 o 
   5   2  12     1212.07     1270.75    134.53 o 
   6   2  12       83.16      116.09     77.92 o 
   7   2  12      543.32      743.04    132.77 o 
  -8   3  12       61.21      135.57     73.47 o 
  -7   3  12       75.48      150.04     79.78 o 
  -6   3  12      453.12      576.12    114.24 o 
  -5   3  12     2059.71     2128.68    156.16 o 
  -4   3  12     3469.83     3774.75    198.00 o 
  -3   3  12     8198.80     7972.56    274.34 o 
  -2   3  12      709.37      846.71    124.29 o 
  -1   3  12      404.51      369.97     70.67 o 
   0   3  12     3777.87     3701.44    155.78 o 
   1   3  12      995.55     1108.68     96.06 o 
   2   3  12     4552.05     4589.42    174.91 o 
   3   3  12        4.51       12.06     49.32 o 
   4   3  12     3319.22     3386.75    167.48 o 
   5   3  12      444.79      498.35     96.07 o 
   6   3  12      508.37      691.99    129.95 o 
   7   3  12       16.65       63.70     79.52 o 
  -8   4  12      676.86      845.47    132.19 o 
  -7   4  12      153.80      166.31     75.30 o 
  -6   4  12      146.85       97.50     68.34 o 
  -5   4  12     1250.20     1310.91    127.84 o 
  -4   4  12     3224.21     3232.96    184.56 o 
  -3   4  12       16.00       62.61     59.60 o 
  -2   4  12     1838.00     1862.18    114.41 o 
  -1   4  12      555.73      539.59     76.90 o 
   0   4  12     2861.73     3173.65    147.43 o 
   1   4  12      289.85      352.84     73.85 o 
   2   4  12     2764.24     2749.39    140.13 o 
   3   4  12      544.25      642.99     92.40 o 
   4   4  12      875.64      925.84    103.46 o 
   5   4  12        0.30       19.37     56.05 o 
   6   4  12     2041.93     2174.27    172.70 o 
   7   4  12      933.39      997.60    156.15 o 
  -8   5  12      401.62      584.40    140.67 o 
  -7   5  12     1757.99     1987.79    161.32 o 
  -6   5  12       55.83       92.86     66.69 o 
  -5   5  12      369.98      378.81     93.12 o 
  -4   5  12       43.58       94.14     64.48 o 
  -3   5  12      487.68      475.65     96.29 o 
  -2   5  12     4041.06     3750.08    161.38 o 
  -1   5  12      221.50      283.71     68.17 o 
   0   5  12     4337.00     4183.17    169.40 o 
   1   5  12     1388.39     1528.17    108.71 o 
   2   5  12     1446.57     1290.03    119.86 o 
   3   5  12       67.41       27.70     56.10 o 
   4   5  12      516.11      495.84     93.38 o 
   5   5  12     1769.05     1744.27    151.69 o 
   6   5  12     2689.25     2689.25    190.42 o 
   7   5  12      569.40      722.19    136.63 o 
  -8   6  12      386.35      478.74    129.82 o 
  -7   6  12       21.01      105.93     81.65 o 
  -6   6  12      724.66      800.88    130.96 o 
  -5   6  12      452.09      493.93    104.01 o 
  -4   6  12      831.37      912.64    118.69 o 
  -3   6  12     1262.17     1244.94    103.59 o 
  -2   6  12      686.71      714.16    115.55 o 
  -1   6  12     3185.03     3355.42    164.81 o 
   0   6  12       28.76       53.44     50.95 o 
   1   6  12     2651.82     2573.44    137.37 o 
   2   6  12       64.92       81.65     60.40 o 
   3   6  12     1514.62     1501.41    130.95 o 
   4   6  12        5.98       15.57     61.90 o 
   5   6  12      980.10     1046.92    122.63 o 
   6   6  12        7.51       77.17     66.20 o 
   7   6  12      639.33      757.41    142.32 o 
  -7   7  12      541.67      462.43    128.30 o 
  -6   7  12        2.63       90.96     69.31 o 
  -5   7  12      175.48      236.87     78.10 o 
  -4   7  12      273.90      330.78     76.14 o 
  -3   7  12     2677.56     2749.16    147.31 o 
  -2   7  12       83.06       50.13     48.93 o 
  -1   7  12       50.00       51.88     50.53 o 
   0   7  12      457.69      447.34     82.16 o 
   1   7  12     1952.09     1902.28    122.09 o 
   2   7  12        8.73       19.48     57.37 o 
   3   7  12       16.26       35.99     60.71 o 
   4   7  12        8.05       26.28     65.36 o 
   5   7  12      908.04      962.66    119.94 o 
   6   7  12      736.14      735.85    119.26 o 
   7   7  12      374.49      378.48    108.85 o 
  -7   8  12      598.91      811.47    161.46 o 
  -6   8  12     2036.54     1975.32    187.15 o 
  -5   8  12       26.17       57.20     54.18 o 
  -4   8  12      467.53      541.93     95.73 o 
  -3   8  12     1247.47     1203.32    105.76 o 
  -2   8  12      656.24      712.98     97.75 o 
  -1   8  12     7284.74     7433.82    231.57 o 
   0   8  12     2524.93     2637.59    142.43 o 
   1   8  12     2552.49     2400.18    161.03 o 
   2   8  12     2058.58     2112.94    154.86 o 
   3   8  12      492.82      507.42    107.16 o 
   4   8  12      702.33      637.56    118.95 o 
   5   8  12     2255.60     2444.99    178.83 o 
   6   8  12     2152.88     2107.68    154.33 o 
  -7   9  12     1117.86     1268.51    171.71 o 
  -6   9  12      106.72      118.42     86.24 o 
  -5   9  12      522.81      738.66    105.80 o 
  -4   9  12       11.08        9.50     60.45 o 
  -3   9  12      523.01      592.21     91.15 o 
  -2   9  12     2115.68     2033.47    130.13 o 
  -1   9  12      301.28      234.22     69.42 o 
   0   9  12     2680.48     2724.26    147.64 o 
   1   9  12     1455.42     1617.58    138.04 o 
   2   9  12       88.52      116.21     71.19 o 
   3   9  12       83.30      108.92     71.13 o 
   4   9  12       77.63      126.79     73.40 o 
   5   9  12      658.13      729.66    130.94 o 
   6   9  12      828.85      950.53    148.87 o 
  -6  10  12       28.43        6.98     61.11 o 
  -5  10  12      170.20      151.36     78.11 o 
  -4  10  12        1.90        5.93     53.58 o 
  -3  10  12      440.51      521.14     95.80 o 
  -2  10  12       23.64        8.69     53.29 o 
  -1  10  12       15.16       39.29     60.74 o 
   0  10  12       38.34       70.52     64.51 o 
   1  10  12      903.85     1065.94    126.60 o 
   2  10  12       48.16      121.67     74.44 o 
   3  10  12      792.55      826.39    124.85 o 
   4  10  12       74.22       82.54     70.37 o 
   5  10  12      618.85      616.46    123.27 o 
   6  10  12      134.70      167.42     89.78 o 
  -6  11  12      121.71      226.28     85.46 o 
  -5  11  12       33.41       30.38     62.08 o 
  -4  11  12      839.51      954.90    111.77 o 
  -3  11  12      165.99      189.48     69.64 o 
  -2  11  12     1188.76     1226.38    111.77 o 
  -1  11  12       64.58      105.84     68.70 o 
   0  11  12     3307.94     3342.67    194.59 o 
   1  11  12     2804.42     2767.48    180.17 o 
   2  11  12      790.31      886.27    132.92 o 
   3  11  12      603.26      725.95    129.19 o 
   4  11  12      797.56     1007.60    140.93 o 
   5  11  12     1331.89     1539.46    151.32 o 
  -6  12  12      403.51      531.20    116.64 o 
  -5  12  12      146.55      165.63     83.73 o 
  -4  12  12      560.04      535.53    113.06 o 
  -3  12  12       18.57       55.86     57.68 o 
  -2  12  12      151.77      128.81     66.76 o 
  -1  12  12     1205.92     1247.31    113.82 o 
   0  12  12      835.14      862.99    125.54 o 
   1  12  12      736.27      816.25    131.89 o 
   2  12  12     2235.38     2200.14    167.24 o 
   3  12  12      539.10      696.59    130.23 o 
   4  12  12      264.81      229.46     92.50 o 
   5  12  12      213.62      270.56     99.13 o 
  -5  13  12      258.78      249.18     91.43 o 
  -4  13  12      425.41      482.95    108.27 o 
  -3  13  12      287.68      358.89     97.59 o 
  -2  13  12      288.74      295.45     81.82 o 
  -1  13  12       22.59       51.76     68.55 o 
   0  13  12       15.99       45.13     68.53 o 
   1  13  12      165.19      156.31     80.29 o 
   2  13  12     1846.06     2028.55    165.37 o 
   3  13  12        4.49       29.00     69.44 o 
   4  13  12     2430.90     2626.06    192.08 o 
  -4  14  12       16.36       25.21     64.18 o 
  -3  14  12      145.16      181.77     84.02 o 
  -2  14  12        0.12       12.04     55.55 o 
  -1  14  12      495.95      450.11    105.78 o 
   0  14  12      524.51      674.69    123.40 o 
   1  14  12      908.16     1083.64    137.27 o 
   2  14  12      144.07      200.38     91.56 o 
   3  14  12     1991.96     2079.37    175.00 o 
  -3  15  12      751.74      906.73    143.14 o 
  -2  15  12      102.34       65.98     80.71 o 
  -1  15  12       69.85       82.84     68.76 o 
   0  15  12       96.86       78.26     77.13 o 
   1  15  12     1548.25     1580.93    150.89 o 
   2  15  12      115.18      160.94     87.04 o 
  -1  16  12       13.16       27.04     67.78 o 
   0  16  12      282.60      280.50     96.98 o 
  -7   1  13      186.55      303.71     90.69 o 
  -6   1  13     2755.54     2936.67    191.65 o 
  -5   1  13      373.83      459.47    100.87 o 
  -4   1  13     1339.61     1425.26    133.66 o 
  -3   1  13     1405.39     1546.35    133.87 o 
  -2   1  13      371.54      500.57    100.32 o 
  -1   1  13      150.18      127.82     62.76 o 
   0   1  13     3670.08     3601.60    186.56 o 
   1   1  13      953.62     1002.54    118.97 o 
   2   1  13    11329.26    11565.24    292.59 o 
   3   1  13      137.14      232.87     74.47 o 
   4   1  13     4516.45     4514.78    227.05 o 
   5   1  13       42.46       67.17     66.22 o 
   6   1  13       26.90       72.82     74.98 o 
  -7   2  13     1587.75     1856.21    158.48 o 
  -6   2  13       31.96       52.13     70.38 o 
  -5   2  13     3292.88     3334.68    198.97 o 
  -4   2  13     2498.36     2412.55    167.09 o 
  -3   2  13       23.50       34.84     60.81 o 
  -2   2  13     1927.53     1916.49    145.21 o 
  -1   2  13      178.09      173.33     69.07 o 
   0   2  13       94.95      161.64     71.75 o 
   1   2  13     4773.44     4995.27    187.65 o 
   2   2  13      528.66      673.86     96.37 o 
   3   2  13    12491.29    12946.33    437.13 o 
   4   2  13      217.00      238.73     78.51 o 
   5   2  13      155.61      213.71     85.70 o 
   6   2  13      205.79      287.36     95.80 o 
  -7   3  13      844.63     1071.93    138.71 o 
  -6   3  13      126.09      298.11     90.94 o 
  -5   3  13      236.81      222.64     83.28 o 
  -4   3  13      730.94      803.05    121.07 o 
  -3   3  13      356.95      366.93     91.20 o 
  -2   3  13     1930.98     1932.62    145.43 o 
  -1   3  13       50.82       77.27     60.62 o 
   0   3  13      982.90     1051.62    116.03 o 
   1   3  13      417.45      459.22     84.38 o 
   2   3  13      508.99      666.74     94.91 o 
   3   3  13        2.06       50.35     69.49 o 
   4   3  13       48.23       86.46     60.84 o 
   5   3  13      735.57      877.72    138.26 o 
   6   3  13     1302.31     1417.21    149.91 o 
  -7   4  13      757.65      801.54    136.28 o 
  -6   4  13       16.30       84.17     72.44 o 
  -5   4  13     1335.69     1436.47    136.91 o 
  -4   4  13        3.99       35.97     57.59 o 
  -3   4  13     2389.91     2247.52    158.99 o 
  -2   4  13      996.08     1034.25    113.88 o 
  -1   4  13     1811.18     1626.87    136.35 o 
   0   4  13        4.91        6.46     46.46 o 
   1   4  13     5134.73     5228.39    195.10 o 
   2   4  13       54.98       79.12     63.54 o 
   3   4  13     1954.70     2111.27    155.84 o 
   4   4  13      428.10      546.35    133.83 o 
   5   4  13     1304.28     1418.58    145.48 o 
   6   4  13      766.57      834.57    161.38 o 
  -7   5  13      191.98      315.75    111.93 o 
  -6   5  13      593.00      796.00    133.89 o 
  -5   5  13        5.22       29.81     58.30 o 
  -4   5  13      359.36      359.30     91.07 o 
  -3   5  13     2769.92     2905.54    180.67 o 
  -2   5  13      214.31      192.98     73.79 o 
  -1   5  13      170.42      250.17     68.80 o 
   0   5  13     1325.21     1421.13    112.30 o 
   1   5  13     1194.78     1142.92    104.41 o 
   2   5  13     6419.31     5793.52    263.16 o 
   3   5  13       37.38       41.82     65.33 o 
   4   5  13     1358.80     1504.22    140.88 o 
   5   5  13       16.79       65.81     73.10 o 
   6   5  13       23.15      108.50     75.11 o 
  -7   6  13       23.08       42.18     75.45 o 
  -6   6  13      609.32      660.78    121.89 o 
  -5   6  13       13.41       34.06     58.02 o 
  -4   6  13      464.37      526.94    107.65 o 
  -3   6  13     3513.35     3787.17    206.43 o 
  -2   6  13     1331.43     1416.67    135.51 o 
  -1   6  13     5071.78     4892.98    303.52 o 
   0   6  13     1320.83     1390.47    111.82 o 
   1   6  13      234.48      322.99     88.96 o 
   2   6  13      297.56      291.69     86.53 o 
   3   6  13      820.73     1003.82    128.13 o 
   4   6  13      589.33      712.56    125.23 o 
   5   6  13      837.62      918.07    143.97 o 
   6   6  13      141.72       98.79     91.85 o 
  -7   7  13      738.71      912.54    159.16 o 
  -6   7  13      256.83      347.39     97.14 o 
  -5   7  13       73.35       91.63     66.15 o 
  -4   7  13     1751.25     1732.63    149.11 o 
  -3   7  13      519.18      695.84    119.11 o 
  -2   7  13     7412.34     7649.00    249.54 o 
  -1   7  13      280.15      316.89     79.62 o 
   0   7  13     4205.26     4214.97    181.13 o 
   1   7  13      232.73      317.18     91.63 o 
   2   7  13      142.25      151.48     79.99 o 
   3   7  13      382.65      426.81    101.78 o 
   4   7  13      861.55     1022.85    141.87 o 
   5   7  13     1108.94     1050.47    164.50 o 
  -6   8  13        7.97       58.09     62.58 o 
  -5   8  13       52.46      105.02     68.70 o 
  -4   8  13        4.56       20.12     56.97 o 
  -3   8  13       27.58       44.70     56.40 o 
  -2   8  13      141.33      119.06     63.41 o 
  -1   8  13      233.87      326.52     83.04 o 
   0   8  13       96.52      128.58     64.63 o 
   1   8  13      348.49      364.86    106.04 o 
   2   8  13      119.28      139.62     76.43 o 
   3   8  13      300.71      370.69    100.51 o 
   4   8  13       75.22      143.23     80.45 o 
   5   8  13       80.25      126.90     81.41 o 
  -6   9  13        2.11       58.37     68.12 o 
  -5   9  13        0.72       64.44     63.77 o 
  -4   9  13     2088.45     2249.57    170.26 o 
  -3   9  13      364.45      435.41     91.21 o 
  -2   9  13     4672.12     4558.88    226.09 o 
  -1   9  13      279.50      345.44     84.74 o 
   0   9  13     2093.96     2034.01    156.71 o 
   1   9  13      229.72      253.25     86.75 o 
   2   9  13       37.72       55.41     67.77 o 
   3   9  13      299.61      254.79     92.97 o 
   4   9  13        1.38       14.07     65.23 o 
   5   9  13      718.60      867.11    145.28 o 
  -5  10  13      298.45      252.00    100.51 o 
  -4  10  13      237.47      319.73     82.12 o 
  -3  10  13     4223.05     4402.45    200.55 o 
  -2  10  13      196.39      265.77     78.05 o 
  -1  10  13     5084.50     5136.27    210.60 o 
   0  10  13      443.82      562.05    113.81 o 
   1  10  13      199.13      244.68     85.06 o 
   2  10  13      293.63      310.88     90.89 o 
   3  10  13      310.66      312.42    114.91 o 
   4  10  13      988.81     1000.65    139.42 o 
  -5  11  13      316.06      255.26    106.76 o 
  -4  11  13        0.47       -2.11     65.10 o 
  -3  11  13      257.75      402.47     90.82 o 
  -2  11  13      112.07      128.52     70.36 o 
  -1  11  13       89.03      141.89     74.79 o 
   0  11  13       43.57       80.08     70.28 o 
   1  11  13      756.78      780.66    133.06 o 
   2  11  13      614.00      565.34    118.81 o 
   3  11  13        7.57       45.02     70.81 o 
   4  11  13       47.61      115.32     79.67 o 
  -4  12  13       18.14        5.81     66.96 o 
  -3  12  13     2114.57     2132.02    149.86 o 
  -2  12  13       66.68       96.70     69.64 o 
  -1  12  13     1615.52     1496.78    143.58 o 
   0  12  13      136.25      169.19     85.86 o 
   1  12  13      434.36      517.84    117.57 o 
   2  12  13       22.80       41.73     68.80 o 
   3  12  13      317.24      474.09    113.75 o 
  -3  13  13      364.89      454.35    109.17 o 
  -2  13  13     3044.38     3328.88    201.35 o 
  -1  13  13       60.89      122.32     78.74 o 
   0  13  13      617.58      757.42    135.05 o 
   1  13  13       64.99      131.86     79.58 o 
   2  13  13      105.81      160.74     82.62 o 
  -2  14  13       33.83       74.57     68.54 o 
  -1  14  13      132.73      119.30     74.27 o 
   0  14  13      466.51      578.94    121.75 o 
   1  14  13      759.99      958.46    138.36 o 
  -6   0  14       77.65       96.82     94.76 o 
  -5   0  14     5109.86     5247.32    360.47 o 
  -4   0  14       55.72        4.38     87.09 o 
  -3   0  14       96.95      107.66    102.98 o 
  -2   0  14     1104.70     1348.51    187.22 o 
  -1   0  14      502.19      422.81    136.57 o 
   0   0  14     4870.36     4576.24    309.23 o 
   1   0  14     1463.99     1640.26    198.20 o 
   2   0  14      526.48      596.27    162.25 o 
   3   0  14     4968.84     4998.15    500.25 o 
   4   0  14       15.10       11.33    125.50 o 
   5   0  14      241.07      301.53    134.13 o 
  -6   1  14     2199.01     2537.42    209.72 o 
  -5   1  14      401.17      486.38    110.77 o 
  -4   1  14       15.82       58.85     66.20 o 
  -3   1  14        0.97       35.34     64.12 o 
  -2   1  14       94.71      124.50     69.13 o 
  -1   1  14      301.29      402.71     96.84 o 
   0   1  14       57.50       72.50     64.33 o 
   1   1  14      213.34      218.00     78.64 o 
   2   1  14     1409.05     1462.62    149.64 o 
   3   1  14      236.91      218.92     96.46 o 
   4   1  14      581.39      637.66    143.17 o 
   5   1  14       12.94       37.54     68.33 o 
  -6   2  14        3.87       78.31     66.59 o 
  -5   2  14      986.84     1100.72    137.09 o 
  -4   2  14       60.19       61.93     65.69 o 
  -3   2  14     1320.87     1187.11    125.88 o 
  -2   2  14       25.49       62.90     58.67 o 
  -1   2  14      310.09      385.60     93.50 o 
   0   2  14      426.95      492.37    104.12 o 
   1   2  14      848.25      923.27    121.02 o 
   2   2  14      200.97      254.24     99.77 o 
   3   2  14      495.82      520.14    113.18 o 
   4   2  14      343.96      360.22    119.86 o 
   5   2  14      216.69      223.06    129.28 o 
  -6   3  14     3362.65     3765.11    224.56 o 
  -5   3  14       30.11       45.93     68.47 o 
  -4   3  14     1735.25     1818.35    154.32 o 
  -3   3  14        7.27        6.72     59.10 o 
  -2   3  14        8.44       -0.51     59.37 o 
  -1   3  14      570.55      702.39    119.48 o 
   0   3  14      572.13      526.29    106.96 o 
   1   3  14      861.57      878.01    117.66 o 
   2   3  14     3803.64     3914.21    245.33 o 
   3   3  14       76.72       60.09     67.39 o 
   4   3  14     1103.34     1220.78    167.36 o 
   5   3  14      294.88      341.45    116.60 o 
  -6   4  14       22.22       40.55     67.13 o 
  -5   4  14     1179.58     1220.11    133.65 o 
  -4   4  14       59.51       46.54     61.48 o 
  -3   4  14      635.72      655.24    122.21 o 
  -2   4  14      159.78      239.61     80.69 o 
  -1   4  14      960.33     1107.55    136.89 o 
   0   4  14     2047.05     2164.62    160.26 o 
   1   4  14      539.88      589.77    113.58 o 
   2   4  14       97.13      150.59     80.06 o 
   3   4  14     1514.99     1609.23    146.65 o 
   4   4  14      979.43     1023.71    141.45 o 
   5   4  14       28.70       34.04     81.56 o 
  -6   5  14       10.24       25.13     55.81 o 
  -5   5  14      101.94      153.72     81.75 o 
  -4   5  14     1295.45     1402.92    139.26 o 
  -3   5  14       65.36       67.79     67.07 o 
  -2   5  14     3513.13     3787.37    210.49 o 
  -1   5  14      226.92      230.43     85.73 o 
   0   5  14     1084.25     1046.33    126.14 o 
   1   5  14       15.00      104.88     66.46 o 
   2   5  14        1.80       23.93     65.30 o 
   3   5  14     2077.31     2206.98    170.36 o 
   4   5  14      485.18      525.03    116.34 o 
   5   5  14     1140.74     1217.91    165.13 o 
  -6   6  14       24.30      102.86     68.87 o 
  -5   6  14     1158.06     1204.22    146.68 o 
  -4   6  14       96.53      156.72     81.78 o 
  -3   6  14     1549.06     1693.66    148.31 o 
  -2   6  14       53.49       86.48     71.53 o 
  -1   6  14      536.95      510.77    111.05 o 
   0   6  14      178.60      164.75     68.65 o 
   1   6  14     1125.73     1110.75    125.31 o 
   2   6  14      289.30      308.91     92.63 o 
   3   6  14     1059.47     1194.10    138.84 o 
   4   6  14      309.67      371.83    103.72 o 
  -5   7  14       11.08       69.39     68.70 o 
  -4   7  14        0.95       26.17     64.25 o 
  -3   7  14        1.64       -4.71     61.77 o 
  -2   7  14     1283.94     1479.52    143.04 o 
  -1   7  14      425.32      490.37    109.75 o 
   0   7  14      265.13      474.33    106.49 o 
   1   7  14      215.11      126.88     74.31 o 
   2   7  14      447.22      462.27    108.00 o 
   3   7  14      819.41      967.92    130.65 o 
   4   7  14       27.73       84.45     79.45 o 
  -5   8  14      146.62      217.15     79.14 o 
  -4   8  14      128.76      157.96     84.02 o 
  -3   8  14     3234.55     3653.29    224.04 o 
  -2   8  14        2.66       57.83     69.23 o 
  -1   8  14     6140.76     6602.27    239.69 o 
   0   8  14      192.68      307.13     91.34 o 
   1   8  14       73.41       50.58     66.20 o 
   2   8  14     1421.41     1551.43    147.22 o 
   3   8  14        8.06       19.85     66.99 o 
   4   8  14     3054.08     3382.40    214.16 o 
  -4   9  14      660.97      738.75    136.11 o 
  -3   9  14       60.94      104.74     75.27 o 
  -2   9  14     2680.73     2899.30    193.06 o 
  -1   9  14       68.31      102.65     66.78 o 
   0   9  14      687.57      839.62    137.50 o 
   1   9  14        1.54       61.76     66.85 o 
   2   9  14       27.66       83.94     74.28 o 
   3   9  14     1436.13     1646.84    155.05 o 
  -4  10  14        4.08      -12.24     59.38 o 
  -3  10  14      375.31      359.37    101.90 o 
  -2  10  14       28.41       88.44     61.82 o 
  -1  10  14      310.34      246.83    103.24 o 
   0  10  14      275.08      310.12     96.04 o 
   1  10  14      348.75      359.17    105.17 o 
   2  10  14      201.04      318.96     97.89 o 
   3  10  14        3.66       54.44     74.93 o 
  -3  11  14        3.26       51.83     64.82 o 
  -2  11  14     3838.04     4285.04    205.16 o 
  -1  11  14      225.59      248.73    107.17 o 
   0  11  14     1620.20     1896.31    164.66 o 
   1  11  14      193.64      307.48     97.34 o 
   2  11  14      270.13      311.22     98.96 o 
  -1  12  14     1412.30     1540.41    167.30 o 
   0  12  14       89.94      122.54     76.11 o 
  -5   1  15      217.06      226.14     88.30 o 
  -4   1  15      437.61      435.44    110.60 o 
  -3   1  15      619.13      755.14    131.00 o 
  -2   1  15      128.39      164.97     82.44 o 
  -1   1  15     5134.29     5421.12    252.60 o 
   0   1  15     1060.23     1235.99    133.54 o 
   1   1  15     2215.84     2315.33    168.67 o 
   2   1  15      700.36      770.80    150.99 o 
   3   1  15       43.51       38.93     80.95 o 
   4   1  15       19.80      133.56    104.10 o 
  -5   2  15     1212.72     1380.89    145.79 o 
  -4   2  15      473.71      531.49    115.22 o 
  -3   2  15        1.39       35.56     58.87 o 
  -2   2  15     1653.24     1813.63    155.99 o 
  -1   2  15      787.12      767.48    130.08 o 
   0   2  15     4167.94     4307.78    225.67 o 
   1   2  15     1528.42     1511.03    143.02 o 
   2   2  15       59.96       48.26     75.18 o 
   3   2  15      113.79      187.47    240.10 o 
   4   2  15       44.35       96.44     82.31 o 
  -5   3  15      866.12     1189.96    149.87 o 
  -4   3  15      452.87      402.10    106.03 o 
  -3   3  15       14.55       16.10     62.99 o 
  -2   3  15      685.69      687.87    124.37 o 
  -1   3  15      601.93      792.70    130.45 o 
   0   3  15        3.47        9.41     66.70 o 
   1   3  15       29.23       -1.13     75.05 o 
   2   3  15        4.45       14.76     72.32 o 
   3   3  15     1139.89     1178.19    151.85 o 
   4   3  15       90.45       83.84     90.86 o 
  -5   4  15      769.71      958.27    140.20 o 
  -4   4  15      113.42      152.23     75.00 o 
  -3   4  15     1183.37     1360.85    139.79 o 
  -2   4  15      370.79      537.17    112.89 o 
  -1   4  15      511.70      487.26    109.31 o 
   0   4  15     1707.87     1624.79    150.08 o 
   1   4  15      339.19      442.29    127.47 o 
   2   4  15      889.94      894.46    165.10 o 
   3   4  15      252.25      309.90    110.56 o 
  -4   5  15      210.08      272.00    102.51 o 
  -3   5  15       11.48       51.78     63.17 o 
  -2   5  15       13.63       51.37     65.07 o 
  -1   5  15     2823.49     3086.36    197.05 o 
   0   5  15      339.44      357.49    100.90 o 
   1   5  15     1217.43     1402.50    164.80 o 
   2   5  15      561.37      614.13    144.26 o 
   3   5  15      330.60      485.17    112.50 o 
  -4   6  15      795.28      927.53    139.26 o 
  -3   6  15      587.18      763.08    132.42 o 
  -2   6  15      125.46      161.98     82.73 o 
  -1   6  15      579.06      800.38    133.19 o 
   0   6  15      917.36     1049.36    165.28 o 
   1   6  15      193.25      162.20     98.86 o 
   2   6  15     1131.65     1070.15    146.68 o 
   3   6  15      116.16      153.54     84.05 o 
  -3   7  15      354.68      471.80    108.63 o 
  -2   7  15     1809.80     1871.21    161.20 o 
  -1   7  15        9.22       54.77     68.74 o 
   0   7  15      380.12      359.58    117.61 o 
   1   7  15      385.59      364.89    117.54 o 
   2   7  15        8.84       91.47     76.21 o 
  -3   8  15       21.42       27.48     69.09 o 
  -2   8  15      241.96      325.65    100.93 o 
  -1   8  15      161.51      129.90     86.60 o 
   0   8  15      226.56      312.56    111.20 o 
   1   8  15       26.80       60.88     72.59 o 
   2   8  15      153.50      256.70     96.30 o 
  -2   9  15      703.38      793.83    134.31 o 
  -1   9  15      251.12      298.91    110.51 o 
   0   9  15       22.00       37.66     76.62 o 
  -3   0  16      159.20      296.75    139.40 o 
  -2   0  16     2347.24     2487.45    260.93 o 
  -1   0  16     1742.53     1850.09    227.32 o 
   0   0  16     2705.89     2828.35    271.34 o 
   1   0  16     1422.06     1428.55    207.31 o 
  -3   1  16        7.70      -10.13     60.70 o 
  -2   1  16       26.65      127.96     74.74 o 
  -1   1  16     1078.50     1207.46    139.57 o 
   0   1  16     1018.54     1188.43    137.30 o 
   1   1  16       50.23      132.76     82.77 o 
  -2   2  16      184.68      258.21     84.86 o 
  -1   2  16       74.51       64.80     71.80 o 
   0   2  16      797.46      906.02    142.09 o 
   1   2  16       52.41       15.25     76.85 o 
  -2   3  16      245.57      338.79     94.78 o 
  -1   3  16     1531.60     1670.73    155.00 o 
   0   3  16     1034.23     1183.18    138.90 o 
   1   3  16     1238.71     1350.70    168.68 o 
  -2   4  16      127.55      145.67     77.90 o 
  -1   4  16      322.51      417.14    107.05 o 
   0   4  16      628.10      616.28    142.47 o 
                                                 
